# Supplementary material for: The molecular basis of the anticancer effect of statins
Source: Sci Rep. 2024 Aug 31;14:20298. doi: 10.1038/s41598-024-71240-6 (PMC11365972; doi:10.1038/s41598-024-71240-6)
Supplement: Supplementary file 1 — Supplementary Table 1. [file 41598_2024_71240_MOESM1_ESM.xlsx]

## Sheet: Sheet 1 - Supplementary Table 1
Best drugs for Synthetic Lethality therapy
The table displays the results of the most promising drugs identified for leveraging synthetic lethality as an anti-cancer therapy. Specifically, the target genes of these drugs form synthetic lethality pairs with genes whose deletion is associated with metastasis. This table was generated by integrating data from multiple databases and subsequently filtering to select candidates with optimal sco…
	gene_a.name	gene_a.identifier	gene_b.name	gene_b.identifier	SL.cellline	SL.pubmed_id	SL.source	SL.statistic_score	Genes	Show Drug Name	Status Description	Therapy	Drug response	Best Interaction	Family(ies)	Source(s)	DScore	GScore	Warning(s)
5	TAOK1	57551	KRAS	3845		19490893	Text Mining	0.6	TAOK1	FOSTAMATINIB	Cancer Clinical Trials and approved for other pathologies	-	SENSITIVITY	direct-target	SYK inhibitor(Cmap)	DrugBank	792	0.4418	-
17	CDK4	1019	PMS2	5395		3965078	Decipher	557	CDK4	PALBOCICLIB	Approved for breast cancer	TARGETED_THERAPY	SENSITIVITY	direct-target	CDK inhibitor(Cmap)	CancerCommons|ChemblInteractions|DTC|DrugBank|GuideToPharmacology|MOAlmanac|MyCancerGenome|MyCancerGenomeClinicalTrial	989	0.7957	-
18	CDK4	1019	PMS2	5395		3965078	Decipher	557	CDK4	RIBOCICLIB	Approved for breast cancer	TARGETED_THERAPY	SENSITIVITY	direct-target	CDK inhibitor(Cmap)	ChemblInteractions|ClearityFoundationBiomarkers|DrugBank|GuideToPharmacology|MyCancerGenome|TTD|TdgClinicalTrial	957	0.7957	-
19	CDK4	1019	PMS2	5395		3965078	Decipher	557	CDK4	ABEMACICLIB	Approved for breast cancer	TARGETED_THERAPY	SENSITIVITY	direct-target	CDK inhibitor(Cmap)	CancerCommons|ChemblInteractions|ClearityFoundationBiomarkers|DrugBank|GuideToPharmacology|TTD	956	0.7957	-
20	CDK4	1019	PMS2	5395		3965078	Decipher	557	CDK4	RIBOCICLIB SUCCINATE	Approved for breast cancer	TARGETED_THERAPY	SENSITIVITY	direct-target	CDK inhibitor(Cmap)	ChemblInteractions	922	0.7957	-
21	CDK4	1019	PMS2	5395		3965078	Decipher	557	CDK4	DEXAMETHASONE	Approved for blood and bone marrow cancer	OTHER	SENSITIVITY	biomarker	glucocorticoid receptor agonist(Cmap)	DTC|NCI	852	0.7957	-
22	CDK4	1019	PMS2	5395		3965078	Decipher	557	CDK4	NICOTINE	Cancer Clinical Trials and approved for other pathologies	-	SENSITIVITY	direct-target	acetylcholine receptor agonist(Cmap)	ChemblInteractions|DTC|DrugBank|GuideToPharmacology|NCI|PharmGKB|TEND|TTD|TdgClinicalTrial	797	0.7957	-
23	CDK4	1019	PMS2	5395		3965078	Decipher	557	CDK4	FOSTAMATINIB	Cancer Clinical Trials and approved for other pathologies	-	SENSITIVITY	direct-target	SYK inhibitor(Cmap)	DrugBank	792	0.7957	-
24	CDK4	1019	PMS2	5395		3965078	Decipher	557	CDK4	TRILACICLIB	Cancer Clinical Trials and approved for other pathologies	-	SENSITIVITY	direct-target	CDK inhibitor(Cmap)	DrugBank|GuideToPharmacology|TTD	763	0.7957	-
25	CDK4	1019	PMS2	5395		3965078	Decipher	557	CDK4	PROGESTERONE	Cancer Clinical Trials and approved for other pathologies	-	SENSITIVITY	biomarker	progesterone receptor agonist(Cmap)	DTC|NCI|PharmGKB	652	0.7957	-
40	CDK4	1019	HDAC1	3065		28319113	CRISPR screen	0.65	CDK4	PALBOCICLIB	Approved for breast cancer	TARGETED_THERAPY	SENSITIVITY	direct-target	CDK inhibitor(Cmap)	CancerCommons|ChemblInteractions|DTC|DrugBank|GuideToPharmacology|MOAlmanac|MyCancerGenome|MyCancerGenomeClinicalTrial	989	0.7957	-
41	CDK4	1019	HDAC1	3065		28319113	CRISPR screen	0.65	CDK4	RIBOCICLIB	Approved for breast cancer	TARGETED_THERAPY	SENSITIVITY	direct-target	CDK inhibitor(Cmap)	ChemblInteractions|ClearityFoundationBiomarkers|DrugBank|GuideToPharmacology|MyCancerGenome|TTD|TdgClinicalTrial	957	0.7957	-
42	CDK4	1019	HDAC1	3065		28319113	CRISPR screen	0.65	CDK4	ABEMACICLIB	Approved for breast cancer	TARGETED_THERAPY	SENSITIVITY	direct-target	CDK inhibitor(Cmap)	CancerCommons|ChemblInteractions|ClearityFoundationBiomarkers|DrugBank|GuideToPharmacology|TTD	956	0.7957	-
43	CDK4	1019	HDAC1	3065		28319113	CRISPR screen	0.65	CDK4	RIBOCICLIB SUCCINATE	Approved for breast cancer	TARGETED_THERAPY	SENSITIVITY	direct-target	CDK inhibitor(Cmap)	ChemblInteractions	922	0.7957	-
44	CDK4	1019	HDAC1	3065		28319113	CRISPR screen	0.65	CDK4	DEXAMETHASONE	Approved for blood and bone marrow cancer	OTHER	SENSITIVITY	biomarker	glucocorticoid receptor agonist(Cmap)	DTC|NCI	852	0.7957	-
45	CDK4	1019	HDAC1	3065		28319113	CRISPR screen	0.65	CDK4	NICOTINE	Cancer Clinical Trials and approved for other pathologies	-	SENSITIVITY	direct-target	acetylcholine receptor agonist(Cmap)	ChemblInteractions|DTC|DrugBank|GuideToPharmacology|NCI|PharmGKB|TEND|TTD|TdgClinicalTrial	797	0.7957	-
46	CDK4	1019	HDAC1	3065		28319113	CRISPR screen	0.65	CDK4	FOSTAMATINIB	Cancer Clinical Trials and approved for other pathologies	-	SENSITIVITY	direct-target	SYK inhibitor(Cmap)	DrugBank	792	0.7957	-
47	CDK4	1019	HDAC1	3065		28319113	CRISPR screen	0.65	CDK4	TRILACICLIB	Cancer Clinical Trials and approved for other pathologies	-	SENSITIVITY	direct-target	CDK inhibitor(Cmap)	DrugBank|GuideToPharmacology|TTD	763	0.7957	-
48	CDK4	1019	HDAC1	3065		28319113	CRISPR screen	0.65	CDK4	PROGESTERONE	Cancer Clinical Trials and approved for other pathologies	-	SENSITIVITY	biomarker	progesterone receptor agonist(Cmap)	DTC|NCI|PharmGKB	652	0.7957	-
63	CDK4	1019	EGFR	1956		3965078	Decipher	545	CDK4	PALBOCICLIB	Approved for breast cancer	TARGETED_THERAPY	SENSITIVITY	direct-target	CDK inhibitor(Cmap)	CancerCommons|ChemblInteractions|DTC|DrugBank|GuideToPharmacology|MOAlmanac|MyCancerGenome|MyCancerGenomeClinicalTrial	989	0.7957	-
64	CDK4	1019	EGFR	1956		3965078	Decipher	545	CDK4	RIBOCICLIB	Approved for breast cancer	TARGETED_THERAPY	SENSITIVITY	direct-target	CDK inhibitor(Cmap)	ChemblInteractions|ClearityFoundationBiomarkers|DrugBank|GuideToPharmacology|MyCancerGenome|TTD|TdgClinicalTrial	957	0.7957	-
65	CDK4	1019	EGFR	1956		3965078	Decipher	545	CDK4	ABEMACICLIB	Approved for breast cancer	TARGETED_THERAPY	SENSITIVITY	direct-target	CDK inhibitor(Cmap)	CancerCommons|ChemblInteractions|ClearityFoundationBiomarkers|DrugBank|GuideToPharmacology|TTD	956	0.7957	-
66	CDK4	1019	EGFR	1956		3965078	Decipher	545	CDK4	RIBOCICLIB SUCCINATE	Approved for breast cancer	TARGETED_THERAPY	SENSITIVITY	direct-target	CDK inhibitor(Cmap)	ChemblInteractions	922	0.7957	-
67	CDK4	1019	EGFR	1956		3965078	Decipher	545	CDK4	DEXAMETHASONE	Approved for blood and bone marrow cancer	OTHER	SENSITIVITY	biomarker	glucocorticoid receptor agonist(Cmap)	DTC|NCI	852	0.7957	-
68	CDK4	1019	EGFR	1956		3965078	Decipher	545	CDK4	NICOTINE	Cancer Clinical Trials and approved for other pathologies	-	SENSITIVITY	direct-target	acetylcholine receptor agonist(Cmap)	ChemblInteractions|DTC|DrugBank|GuideToPharmacology|NCI|PharmGKB|TEND|TTD|TdgClinicalTrial	797	0.7957	-
69	CDK4	1019	EGFR	1956		3965078	Decipher	545	CDK4	FOSTAMATINIB	Cancer Clinical Trials and approved for other pathologies	-	SENSITIVITY	direct-target	SYK inhibitor(Cmap)	DrugBank	792	0.7957	-
70	CDK4	1019	EGFR	1956		3965078	Decipher	545	CDK4	TRILACICLIB	Cancer Clinical Trials and approved for other pathologies	-	SENSITIVITY	direct-target	CDK inhibitor(Cmap)	DrugBank|GuideToPharmacology|TTD	763	0.7957	-
71	CDK4	1019	EGFR	1956		3965078	Decipher	545	CDK4	PROGESTERONE	Cancer Clinical Trials and approved for other pathologies	-	SENSITIVITY	biomarker	progesterone receptor agonist(Cmap)	DTC|NCI|PharmGKB	652	0.7957	-
86	CDK4	1019	SESN2	83667		3965078	Decipher	551	CDK4	PALBOCICLIB	Approved for breast cancer	TARGETED_THERAPY	SENSITIVITY	direct-target	CDK inhibitor(Cmap)	CancerCommons|ChemblInteractions|DTC|DrugBank|GuideToPharmacology|MOAlmanac|MyCancerGenome|MyCancerGenomeClinicalTrial	989	0.7957	-
87	CDK4	1019	SESN2	83667		3965078	Decipher	551	CDK4	RIBOCICLIB	Approved for breast cancer	TARGETED_THERAPY	SENSITIVITY	direct-target	CDK inhibitor(Cmap)	ChemblInteractions|ClearityFoundationBiomarkers|DrugBank|GuideToPharmacology|MyCancerGenome|TTD|TdgClinicalTrial	957	0.7957	-
88	CDK4	1019	SESN2	83667		3965078	Decipher	551	CDK4	ABEMACICLIB	Approved for breast cancer	TARGETED_THERAPY	SENSITIVITY	direct-target	CDK inhibitor(Cmap)	CancerCommons|ChemblInteractions|ClearityFoundationBiomarkers|DrugBank|GuideToPharmacology|TTD	956	0.7957	-
89	CDK4	1019	SESN2	83667		3965078	Decipher	551	CDK4	RIBOCICLIB SUCCINATE	Approved for breast cancer	TARGETED_THERAPY	SENSITIVITY	direct-target	CDK inhibitor(Cmap)	ChemblInteractions	922	0.7957	-
90	CDK4	1019	SESN2	83667		3965078	Decipher	551	CDK4	DEXAMETHASONE	Approved for blood and bone marrow cancer	OTHER	SENSITIVITY	biomarker	glucocorticoid receptor agonist(Cmap)	DTC|NCI	852	0.7957	-
91	CDK4	1019	SESN2	83667		3965078	Decipher	551	CDK4	NICOTINE	Cancer Clinical Trials and approved for other pathologies	-	SENSITIVITY	direct-target	acetylcholine receptor agonist(Cmap)	ChemblInteractions|DTC|DrugBank|GuideToPharmacology|NCI|PharmGKB|TEND|TTD|TdgClinicalTrial	797	0.7957	-
92	CDK4	1019	SESN2	83667		3965078	Decipher	551	CDK4	FOSTAMATINIB	Cancer Clinical Trials and approved for other pathologies	-	SENSITIVITY	direct-target	SYK inhibitor(Cmap)	DrugBank	792	0.7957	-
93	CDK4	1019	SESN2	83667		3965078	Decipher	551	CDK4	TRILACICLIB	Cancer Clinical Trials and approved for other pathologies	-	SENSITIVITY	direct-target	CDK inhibitor(Cmap)	DrugBank|GuideToPharmacology|TTD	763	0.7957	-
94	CDK4	1019	SESN2	83667		3965078	Decipher	551	CDK4	PROGESTERONE	Cancer Clinical Trials and approved for other pathologies	-	SENSITIVITY	biomarker	progesterone receptor agonist(Cmap)	DTC|NCI|PharmGKB	652	0.7957	-
109	CDK4	1019	PPM1D	8493		3965078	Decipher	0.5539999999999999	CDK4	PALBOCICLIB	Approved for breast cancer	TARGETED_THERAPY	SENSITIVITY	direct-target	CDK inhibitor(Cmap)	CancerCommons|ChemblInteractions|DTC|DrugBank|GuideToPharmacology|MOAlmanac|MyCancerGenome|MyCancerGenomeClinicalTrial	989	0.7957	-
110	CDK4	1019	PPM1D	8493		3965078	Decipher	0.5539999999999999	CDK4	RIBOCICLIB	Approved for breast cancer	TARGETED_THERAPY	SENSITIVITY	direct-target	CDK inhibitor(Cmap)	ChemblInteractions|ClearityFoundationBiomarkers|DrugBank|GuideToPharmacology|MyCancerGenome|TTD|TdgClinicalTrial	957	0.7957	-
111	CDK4	1019	PPM1D	8493		3965078	Decipher	0.5539999999999999	CDK4	ABEMACICLIB	Approved for breast cancer	TARGETED_THERAPY	SENSITIVITY	direct-target	CDK inhibitor(Cmap)	CancerCommons|ChemblInteractions|ClearityFoundationBiomarkers|DrugBank|GuideToPharmacology|TTD	956	0.7957	-
112	CDK4	1019	PPM1D	8493		3965078	Decipher	0.5539999999999999	CDK4	RIBOCICLIB SUCCINATE	Approved for breast cancer	TARGETED_THERAPY	SENSITIVITY	direct-target	CDK inhibitor(Cmap)	ChemblInteractions	922	0.7957	-
113	CDK4	1019	PPM1D	8493		3965078	Decipher	0.5539999999999999	CDK4	DEXAMETHASONE	Approved for blood and bone marrow cancer	OTHER	SENSITIVITY	biomarker	glucocorticoid receptor agonist(Cmap)	DTC|NCI	852	0.7957	-
114	CDK4	1019	PPM1D	8493		3965078	Decipher	0.5539999999999999	CDK4	NICOTINE	Cancer Clinical Trials and approved for other pathologies	-	SENSITIVITY	direct-target	acetylcholine receptor agonist(Cmap)	ChemblInteractions|DTC|DrugBank|GuideToPharmacology|NCI|PharmGKB|TEND|TTD|TdgClinicalTrial	797	0.7957	-
115	CDK4	1019	PPM1D	8493		3965078	Decipher	0.5539999999999999	CDK4	FOSTAMATINIB	Cancer Clinical Trials and approved for other pathologies	-	SENSITIVITY	direct-target	SYK inhibitor(Cmap)	DrugBank	792	0.7957	-
116	CDK4	1019	PPM1D	8493		3965078	Decipher	0.5539999999999999	CDK4	TRILACICLIB	Cancer Clinical Trials and approved for other pathologies	-	SENSITIVITY	direct-target	CDK inhibitor(Cmap)	DrugBank|GuideToPharmacology|TTD	763	0.7957	-
117	CDK4	1019	PPM1D	8493		3965078	Decipher	0.5539999999999999	CDK4	PROGESTERONE	Cancer Clinical Trials and approved for other pathologies	-	SENSITIVITY	biomarker	progesterone receptor agonist(Cmap)	DTC|NCI|PharmGKB	652	0.7957	-
132	CDK4	1019	PRKDC	5591		28319113	CRISPR screen	0.65	CDK4	PALBOCICLIB	Approved for breast cancer	TARGETED_THERAPY	SENSITIVITY	direct-target	CDK inhibitor(Cmap)	CancerCommons|ChemblInteractions|DTC|DrugBank|GuideToPharmacology|MOAlmanac|MyCancerGenome|MyCancerGenomeClinicalTrial	989	0.7957	-
133	CDK4	1019	PRKDC	5591		28319113	CRISPR screen	0.65	CDK4	RIBOCICLIB	Approved for breast cancer	TARGETED_THERAPY	SENSITIVITY	direct-target	CDK inhibitor(Cmap)	ChemblInteractions|ClearityFoundationBiomarkers|DrugBank|GuideToPharmacology|MyCancerGenome|TTD|TdgClinicalTrial	957	0.7957	-
134	CDK4	1019	PRKDC	5591		28319113	CRISPR screen	0.65	CDK4	ABEMACICLIB	Approved for breast cancer	TARGETED_THERAPY	SENSITIVITY	direct-target	CDK inhibitor(Cmap)	CancerCommons|ChemblInteractions|ClearityFoundationBiomarkers|DrugBank|GuideToPharmacology|TTD	956	0.7957	-
135	CDK4	1019	PRKDC	5591		28319113	CRISPR screen	0.65	CDK4	RIBOCICLIB SUCCINATE	Approved for breast cancer	TARGETED_THERAPY	SENSITIVITY	direct-target	CDK inhibitor(Cmap)	ChemblInteractions	922	0.7957	-
136	CDK4	1019	PRKDC	5591		28319113	CRISPR screen	0.65	CDK4	DEXAMETHASONE	Approved for blood and bone marrow cancer	OTHER	SENSITIVITY	biomarker	glucocorticoid receptor agonist(Cmap)	DTC|NCI	852	0.7957	-
137	CDK4	1019	PRKDC	5591		28319113	CRISPR screen	0.65	CDK4	NICOTINE	Cancer Clinical Trials and approved for other pathologies	-	SENSITIVITY	direct-target	acetylcholine receptor agonist(Cmap)	ChemblInteractions|DTC|DrugBank|GuideToPharmacology|NCI|PharmGKB|TEND|TTD|TdgClinicalTrial	797	0.7957	-
138	CDK4	1019	PRKDC	5591		28319113	CRISPR screen	0.65	CDK4	FOSTAMATINIB	Cancer Clinical Trials and approved for other pathologies	-	SENSITIVITY	direct-target	SYK inhibitor(Cmap)	DrugBank	792	0.7957	-
139	CDK4	1019	PRKDC	5591		28319113	CRISPR screen	0.65	CDK4	TRILACICLIB	Cancer Clinical Trials and approved for other pathologies	-	SENSITIVITY	direct-target	CDK inhibitor(Cmap)	DrugBank|GuideToPharmacology|TTD	763	0.7957	-
140	CDK4	1019	PRKDC	5591		28319113	CRISPR screen	0.65	CDK4	PROGESTERONE	Cancer Clinical Trials and approved for other pathologies	-	SENSITIVITY	biomarker	progesterone receptor agonist(Cmap)	DTC|NCI|PharmGKB	652	0.7957	-
155	CDK4	1019	PIK3CA	5290		26174628	Text Mining	0.56	CDK4	PALBOCICLIB	Approved for breast cancer	TARGETED_THERAPY	SENSITIVITY	direct-target	CDK inhibitor(Cmap)	CancerCommons|ChemblInteractions|DTC|DrugBank|GuideToPharmacology|MOAlmanac|MyCancerGenome|MyCancerGenomeClinicalTrial	989	0.7957	-
156	CDK4	1019	PIK3CA	5290		26174628	Text Mining	0.56	CDK4	RIBOCICLIB	Approved for breast cancer	TARGETED_THERAPY	SENSITIVITY	direct-target	CDK inhibitor(Cmap)	ChemblInteractions|ClearityFoundationBiomarkers|DrugBank|GuideToPharmacology|MyCancerGenome|TTD|TdgClinicalTrial	957	0.7957	-
157	CDK4	1019	PIK3CA	5290		26174628	Text Mining	0.56	CDK4	ABEMACICLIB	Approved for breast cancer	TARGETED_THERAPY	SENSITIVITY	direct-target	CDK inhibitor(Cmap)	CancerCommons|ChemblInteractions|ClearityFoundationBiomarkers|DrugBank|GuideToPharmacology|TTD	956	0.7957	-
158	CDK4	1019	PIK3CA	5290		26174628	Text Mining	0.56	CDK4	RIBOCICLIB SUCCINATE	Approved for breast cancer	TARGETED_THERAPY	SENSITIVITY	direct-target	CDK inhibitor(Cmap)	ChemblInteractions	922	0.7957	-
159	CDK4	1019	PIK3CA	5290		26174628	Text Mining	0.56	CDK4	DEXAMETHASONE	Approved for blood and bone marrow cancer	OTHER	SENSITIVITY	biomarker	glucocorticoid receptor agonist(Cmap)	DTC|NCI	852	0.7957	-
160	CDK4	1019	PIK3CA	5290		26174628	Text Mining	0.56	CDK4	NICOTINE	Cancer Clinical Trials and approved for other pathologies	-	SENSITIVITY	direct-target	acetylcholine receptor agonist(Cmap)	ChemblInteractions|DTC|DrugBank|GuideToPharmacology|NCI|PharmGKB|TEND|TTD|TdgClinicalTrial	797	0.7957	-
161	CDK4	1019	PIK3CA	5290		26174628	Text Mining	0.56	CDK4	FOSTAMATINIB	Cancer Clinical Trials and approved for other pathologies	-	SENSITIVITY	direct-target	SYK inhibitor(Cmap)	DrugBank	792	0.7957	-
162	CDK4	1019	PIK3CA	5290		26174628	Text Mining	0.56	CDK4	TRILACICLIB	Cancer Clinical Trials and approved for other pathologies	-	SENSITIVITY	direct-target	CDK inhibitor(Cmap)	DrugBank|GuideToPharmacology|TTD	763	0.7957	-
163	CDK4	1019	PIK3CA	5290		26174628	Text Mining	0.56	CDK4	PROGESTERONE	Cancer Clinical Trials and approved for other pathologies	-	SENSITIVITY	biomarker	progesterone receptor agonist(Cmap)	DTC|NCI|PharmGKB	652	0.7957	-
178	CDK4	1019	ERBB2	2064		28319113	CRISPR screen	0.65	CDK4	PALBOCICLIB	Approved for breast cancer	TARGETED_THERAPY	SENSITIVITY	direct-target	CDK inhibitor(Cmap)	CancerCommons|ChemblInteractions|DTC|DrugBank|GuideToPharmacology|MOAlmanac|MyCancerGenome|MyCancerGenomeClinicalTrial	989	0.7957	-
179	CDK4	1019	ERBB2	2064		28319113	CRISPR screen	0.65	CDK4	RIBOCICLIB	Approved for breast cancer	TARGETED_THERAPY	SENSITIVITY	direct-target	CDK inhibitor(Cmap)	ChemblInteractions|ClearityFoundationBiomarkers|DrugBank|GuideToPharmacology|MyCancerGenome|TTD|TdgClinicalTrial	957	0.7957	-
180	CDK4	1019	ERBB2	2064		28319113	CRISPR screen	0.65	CDK4	ABEMACICLIB	Approved for breast cancer	TARGETED_THERAPY	SENSITIVITY	direct-target	CDK inhibitor(Cmap)	CancerCommons|ChemblInteractions|ClearityFoundationBiomarkers|DrugBank|GuideToPharmacology|TTD	956	0.7957	-
181	CDK4	1019	ERBB2	2064		28319113	CRISPR screen	0.65	CDK4	RIBOCICLIB SUCCINATE	Approved for breast cancer	TARGETED_THERAPY	SENSITIVITY	direct-target	CDK inhibitor(Cmap)	ChemblInteractions	922	0.7957	-
182	CDK4	1019	ERBB2	2064		28319113	CRISPR screen	0.65	CDK4	DEXAMETHASONE	Approved for blood and bone marrow cancer	OTHER	SENSITIVITY	biomarker	glucocorticoid receptor agonist(Cmap)	DTC|NCI	852	0.7957	-
183	CDK4	1019	ERBB2	2064		28319113	CRISPR screen	0.65	CDK4	NICOTINE	Cancer Clinical Trials and approved for other pathologies	-	SENSITIVITY	direct-target	acetylcholine receptor agonist(Cmap)	ChemblInteractions|DTC|DrugBank|GuideToPharmacology|NCI|PharmGKB|TEND|TTD|TdgClinicalTrial	797	0.7957	-
184	CDK4	1019	ERBB2	2064		28319113	CRISPR screen	0.65	CDK4	FOSTAMATINIB	Cancer Clinical Trials and approved for other pathologies	-	SENSITIVITY	direct-target	SYK inhibitor(Cmap)	DrugBank	792	0.7957	-
185	CDK4	1019	ERBB2	2064		28319113	CRISPR screen	0.65	CDK4	TRILACICLIB	Cancer Clinical Trials and approved for other pathologies	-	SENSITIVITY	direct-target	CDK inhibitor(Cmap)	DrugBank|GuideToPharmacology|TTD	763	0.7957	-
186	CDK4	1019	ERBB2	2064		28319113	CRISPR screen	0.65	CDK4	PROGESTERONE	Cancer Clinical Trials and approved for other pathologies	-	SENSITIVITY	biomarker	progesterone receptor agonist(Cmap)	DTC|NCI|PharmGKB	652	0.7957	-
201	CDK4	1019	POLE	5426		3965078	Decipher	524	CDK4	PALBOCICLIB	Approved for breast cancer	TARGETED_THERAPY	SENSITIVITY	direct-target	CDK inhibitor(Cmap)	CancerCommons|ChemblInteractions|DTC|DrugBank|GuideToPharmacology|MOAlmanac|MyCancerGenome|MyCancerGenomeClinicalTrial	989	0.7957	-
202	CDK4	1019	POLE	5426		3965078	Decipher	524	CDK4	RIBOCICLIB	Approved for breast cancer	TARGETED_THERAPY	SENSITIVITY	direct-target	CDK inhibitor(Cmap)	ChemblInteractions|ClearityFoundationBiomarkers|DrugBank|GuideToPharmacology|MyCancerGenome|TTD|TdgClinicalTrial	957	0.7957	-
203	CDK4	1019	POLE	5426		3965078	Decipher	524	CDK4	ABEMACICLIB	Approved for breast cancer	TARGETED_THERAPY	SENSITIVITY	direct-target	CDK inhibitor(Cmap)	CancerCommons|ChemblInteractions|ClearityFoundationBiomarkers|DrugBank|GuideToPharmacology|TTD	956	0.7957	-
204	CDK4	1019	POLE	5426		3965078	Decipher	524	CDK4	RIBOCICLIB SUCCINATE	Approved for breast cancer	TARGETED_THERAPY	SENSITIVITY	direct-target	CDK inhibitor(Cmap)	ChemblInteractions	922	0.7957	-
205	CDK4	1019	POLE	5426		3965078	Decipher	524	CDK4	DEXAMETHASONE	Approved for blood and bone marrow cancer	OTHER	SENSITIVITY	biomarker	glucocorticoid receptor agonist(Cmap)	DTC|NCI	852	0.7957	-
206	CDK4	1019	POLE	5426		3965078	Decipher	524	CDK4	NICOTINE	Cancer Clinical Trials and approved for other pathologies	-	SENSITIVITY	direct-target	acetylcholine receptor agonist(Cmap)	ChemblInteractions|DTC|DrugBank|GuideToPharmacology|NCI|PharmGKB|TEND|TTD|TdgClinicalTrial	797	0.7957	-
207	CDK4	1019	POLE	5426		3965078	Decipher	524	CDK4	FOSTAMATINIB	Cancer Clinical Trials and approved for other pathologies	-	SENSITIVITY	direct-target	SYK inhibitor(Cmap)	DrugBank	792	0.7957	-
208	CDK4	1019	POLE	5426		3965078	Decipher	524	CDK4	TRILACICLIB	Cancer Clinical Trials and approved for other pathologies	-	SENSITIVITY	direct-target	CDK inhibitor(Cmap)	DrugBank|GuideToPharmacology|TTD	763	0.7957	-
209	CDK4	1019	POLE	5426		3965078	Decipher	524	CDK4	PROGESTERONE	Cancer Clinical Trials and approved for other pathologies	-	SENSITIVITY	biomarker	progesterone receptor agonist(Cmap)	DTC|NCI|PharmGKB	652	0.7957	-
224	CDK4	1019	PARP1	142		3965078;23792647	Decipher;Text Mining	0.6355	CDK4	PALBOCICLIB	Approved for breast cancer	TARGETED_THERAPY	SENSITIVITY	direct-target	CDK inhibitor(Cmap)	CancerCommons|ChemblInteractions|DTC|DrugBank|GuideToPharmacology|MOAlmanac|MyCancerGenome|MyCancerGenomeClinicalTrial	989	0.7957	-
225	CDK4	1019	PARP1	142		3965078;23792647	Decipher;Text Mining	0.6355	CDK4	RIBOCICLIB	Approved for breast cancer	TARGETED_THERAPY	SENSITIVITY	direct-target	CDK inhibitor(Cmap)	ChemblInteractions|ClearityFoundationBiomarkers|DrugBank|GuideToPharmacology|MyCancerGenome|TTD|TdgClinicalTrial	957	0.7957	-
226	CDK4	1019	PARP1	142		3965078;23792647	Decipher;Text Mining	0.6355	CDK4	ABEMACICLIB	Approved for breast cancer	TARGETED_THERAPY	SENSITIVITY	direct-target	CDK inhibitor(Cmap)	CancerCommons|ChemblInteractions|ClearityFoundationBiomarkers|DrugBank|GuideToPharmacology|TTD	956	0.7957	-
227	CDK4	1019	PARP1	142		3965078;23792647	Decipher;Text Mining	0.6355	CDK4	RIBOCICLIB SUCCINATE	Approved for breast cancer	TARGETED_THERAPY	SENSITIVITY	direct-target	CDK inhibitor(Cmap)	ChemblInteractions	922	0.7957	-
228	CDK4	1019	PARP1	142		3965078;23792647	Decipher;Text Mining	0.6355	CDK4	DEXAMETHASONE	Approved for blood and bone marrow cancer	OTHER	SENSITIVITY	biomarker	glucocorticoid receptor agonist(Cmap)	DTC|NCI	852	0.7957	-
229	CDK4	1019	PARP1	142		3965078;23792647	Decipher;Text Mining	0.6355	CDK4	NICOTINE	Cancer Clinical Trials and approved for other pathologies	-	SENSITIVITY	direct-target	acetylcholine receptor agonist(Cmap)	ChemblInteractions|DTC|DrugBank|GuideToPharmacology|NCI|PharmGKB|TEND|TTD|TdgClinicalTrial	797	0.7957	-
230	CDK4	1019	PARP1	142		3965078;23792647	Decipher;Text Mining	0.6355	CDK4	FOSTAMATINIB	Cancer Clinical Trials and approved for other pathologies	-	SENSITIVITY	direct-target	SYK inhibitor(Cmap)	DrugBank	792	0.7957	-
231	CDK4	1019	PARP1	142		3965078;23792647	Decipher;Text Mining	0.6355	CDK4	TRILACICLIB	Cancer Clinical Trials and approved for other pathologies	-	SENSITIVITY	direct-target	CDK inhibitor(Cmap)	DrugBank|GuideToPharmacology|TTD	763	0.7957	-
232	CDK4	1019	PARP1	142		3965078;23792647	Decipher;Text Mining	0.6355	CDK4	PROGESTERONE	Cancer Clinical Trials and approved for other pathologies	-	SENSITIVITY	biomarker	progesterone receptor agonist(Cmap)	DTC|NCI|PharmGKB	652	0.7957	-
247	CDK4	1019	VHL	7428		28319113	CRISPR screen	0.65	CDK4	PALBOCICLIB	Approved for breast cancer	TARGETED_THERAPY	SENSITIVITY	direct-target	CDK inhibitor(Cmap)	CancerCommons|ChemblInteractions|DTC|DrugBank|GuideToPharmacology|MOAlmanac|MyCancerGenome|MyCancerGenomeClinicalTrial	989	0.7957	-
248	CDK4	1019	VHL	7428		28319113	CRISPR screen	0.65	CDK4	RIBOCICLIB	Approved for breast cancer	TARGETED_THERAPY	SENSITIVITY	direct-target	CDK inhibitor(Cmap)	ChemblInteractions|ClearityFoundationBiomarkers|DrugBank|GuideToPharmacology|MyCancerGenome|TTD|TdgClinicalTrial	957	0.7957	-
249	CDK4	1019	VHL	7428		28319113	CRISPR screen	0.65	CDK4	ABEMACICLIB	Approved for breast cancer	TARGETED_THERAPY	SENSITIVITY	direct-target	CDK inhibitor(Cmap)	CancerCommons|ChemblInteractions|ClearityFoundationBiomarkers|DrugBank|GuideToPharmacology|TTD	956	0.7957	-
250	CDK4	1019	VHL	7428		28319113	CRISPR screen	0.65	CDK4	RIBOCICLIB SUCCINATE	Approved for breast cancer	TARGETED_THERAPY	SENSITIVITY	direct-target	CDK inhibitor(Cmap)	ChemblInteractions	922	0.7957	-
251	CDK4	1019	VHL	7428		28319113	CRISPR screen	0.65	CDK4	DEXAMETHASONE	Approved for blood and bone marrow cancer	OTHER	SENSITIVITY	biomarker	glucocorticoid receptor agonist(Cmap)	DTC|NCI	852	0.7957	-
252	CDK4	1019	VHL	7428		28319113	CRISPR screen	0.65	CDK4	NICOTINE	Cancer Clinical Trials and approved for other pathologies	-	SENSITIVITY	direct-target	acetylcholine receptor agonist(Cmap)	ChemblInteractions|DTC|DrugBank|GuideToPharmacology|NCI|PharmGKB|TEND|TTD|TdgClinicalTrial	797	0.7957	-
253	CDK4	1019	VHL	7428		28319113	CRISPR screen	0.65	CDK4	FOSTAMATINIB	Cancer Clinical Trials and approved for other pathologies	-	SENSITIVITY	direct-target	SYK inhibitor(Cmap)	DrugBank	792	0.7957	-
254	CDK4	1019	VHL	7428		28319113	CRISPR screen	0.65	CDK4	TRILACICLIB	Cancer Clinical Trials and approved for other pathologies	-	SENSITIVITY	direct-target	CDK inhibitor(Cmap)	DrugBank|GuideToPharmacology|TTD	763	0.7957	-
255	CDK4	1019	VHL	7428		28319113	CRISPR screen	0.65	CDK4	PROGESTERONE	Cancer Clinical Trials and approved for other pathologies	-	SENSITIVITY	biomarker	progesterone receptor agonist(Cmap)	DTC|NCI|PharmGKB	652	0.7957	-
280	ACVR1	90	AKT1	207		28319085	CRISPR/CRISPRi	0.68	ACVR1	VANDETANIB	Approved for thyroid cancer	TARGETED_THERAPY	SENSITIVITY	biomarker	EGFR inhibitor(Cmap)|RET tyrosine kinase inhibitor(Cmap)|VEGFR inhibitor(Cmap)	DTC	822	0.4874	-
281	ACVR1	90	AKT1	207		28319085	CRISPR/CRISPRi	0.68	ACVR1	DASATINIB	Cancer Clinical Trials and approved for other pathologies	-	SENSITIVITY	direct-target	Bcr-Abl kinase inhibitor(Cmap)|KIT inhibitor(Cmap)|PDGFR tyrosine kinase receptor inhibitor(Cmap)|SRC inhibitor(Cmap)|ephrin inhibitor(Cmap)|tyrosine kinase inhibitor(Cmap)	DTC|DrugBank|PharmGKB|TEND|TdgClinicalTrial	744	0.4874	-
282	ACVR1	90	AKT1	207		28319085	CRISPR/CRISPRi	0.68	ACVR1	FOSTAMATINIB	Cancer Clinical Trials and approved for other pathologies	-	SENSITIVITY	direct-target	SYK inhibitor(Cmap)	DrugBank	742	0.4874	-
290	ACVR1	90	ATM	472		28319085	CRISPR/CRISPRi	0.68	ACVR1	VANDETANIB	Approved for thyroid cancer	TARGETED_THERAPY	SENSITIVITY	biomarker	EGFR inhibitor(Cmap)|RET tyrosine kinase inhibitor(Cmap)|VEGFR inhibitor(Cmap)	DTC	822	0.4874	-
291	ACVR1	90	ATM	472		28319085	CRISPR/CRISPRi	0.68	ACVR1	DASATINIB	Cancer Clinical Trials and approved for other pathologies	-	SENSITIVITY	direct-target	Bcr-Abl kinase inhibitor(Cmap)|KIT inhibitor(Cmap)|PDGFR tyrosine kinase receptor inhibitor(Cmap)|SRC inhibitor(Cmap)|ephrin inhibitor(Cmap)|tyrosine kinase inhibitor(Cmap)	DTC|DrugBank|PharmGKB|TEND|TdgClinicalTrial	744	0.4874	-
292	ACVR1	90	ATM	472		28319085	CRISPR/CRISPRi	0.68	ACVR1	FOSTAMATINIB	Cancer Clinical Trials and approved for other pathologies	-	SENSITIVITY	direct-target	SYK inhibitor(Cmap)	DrugBank	742	0.4874	-
398	NR3C1	2908	MSH2	4436		20049736	Text Mining	0.56	NR3C1	DEXAMETHASONE	Approved for blood and bone marrow cancer	OTHER	SENSITIVITY	direct-target	glucocorticoid receptor agonist(Cmap)	ChemblInteractions|DTC|DrugBank|GuideToPharmacology|NCI|PharmGKB|TEND|TTD|TdgClinicalTrial	947	0.4062	-
399	NR3C1	2908	MSH2	4436		20049736	Text Mining	0.56	NR3C1	HYDROCORTISONE	Approved for blood cancer	OTHER	SENSITIVITY	direct-target	glucocorticoid receptor agonist(Cmap)	ChemblInteractions|DTC|DrugBank|GuideToPharmacology|NCI|PharmGKB|TTD	935	0.4062	-
400	NR3C1	2908	MSH2	4436		20049736	Text Mining	0.56	NR3C1	ESTRADIOLUM	Approved for breast and prostate cancer	HORMONE_THERAPY	SENSITIVITY	direct-target	estrogen receptor agonist(Cmap)	DTC|DrugBank|NCI	932	0.4062	-
401	NR3C1	2908	MSH2	4436		20049736	Text Mining	0.56	NR3C1	PREDNISONE	Approved for blood cancer	OTHER	SENSITIVITY	direct-target	glucocorticoid receptor agonist(Cmap)	ChemblInteractions|DTC|DrugBank|GuideToPharmacology|TEND|TTD|TdgClinicalTrial	917	0.4062	-
402	NR3C1	2908	MSH2	4436		20049736	Text Mining	0.56	NR3C1	METHYLPREDNISOLONE	Approved for blood cancer	HORMONE_THERAPY	SENSITIVITY	direct-target	glucocorticoid receptor agonist(Cmap)	ChemblInteractions|DrugBank|GuideToPharmacology|TEND|TdgClinicalTrial	916	0.4062	-
403	NR3C1	2908	MSH2	4436		20049736	Text Mining	0.56	NR3C1	TRIAMCINOLONUM	Approved for blood cancer	OTHER	SENSITIVITY	direct-target	glucocorticoid receptor agonist(Cmap)	ChemblInteractions|DTC|DrugBank|GuideToPharmacology|TTD|TdgClinicalTrial	916	0.4062	-
404	NR3C1	2908	MSH2	4436		20049736	Text Mining	0.56	NR3C1	CORTISONE ACETATE	Approved for blood cancer	OTHER	SENSITIVITY	direct-target	glucocorticoid receptor agonist(Cmap)	ChemblInteractions|DrugBank	913	0.4062	-
405	NR3C1	2908	MSH2	4436		20049736	Text Mining	0.56	NR3C1	PREDNISOLONE ACETATE	Approved for blood cancer	OTHER	SENSITIVITY	direct-target	glucocorticoid receptor agonist(Cmap)	ChemblInteractions|DrugBank	913	0.4062	-
406	NR3C1	2908	MSH2	4436		20049736	Text Mining	0.56	NR3C1	DEXAMETHASONE SODIUM PHOSPHATE	Approved for blood and bone marrow cancer	OTHER	SENSITIVITY	direct-target	glucocorticoid receptor agonist(Cmap)	ChemblInteractions	912	0.4062	-
407	NR3C1	2908	MSH2	4436		20049736	Text Mining	0.56	NR3C1	HYDROCORTISONE ACEPONATE	Approved for blood cancer	OTHER	SENSITIVITY	direct-target	glucocorticoid receptor agonist(Cmap)	DrugBank	912	0.4062	-
408	NR3C1	2908	MSH2	4436		20049736	Text Mining	0.56	NR3C1	HYDROCORTISONE PHOSPHATE	Approved for blood cancer	OTHER	SENSITIVITY	direct-target	glucocorticoid receptor agonist(Cmap)	DrugBank	912	0.4062	-
409	NR3C1	2908	MSH2	4436		20049736	Text Mining	0.56	NR3C1	MEGESTROL ACETATE	Approved for breast and uterus cancer	HORMONE_THERAPY	SENSITIVITY	direct-target	progesterone receptor agonist(Cmap)	DrugBank	912	0.4062	-
410	NR3C1	2908	MSH2	4436		20049736	Text Mining	0.56	NR3C1	METHYLPREDNISOLONE ACETATE	Approved for blood cancer	OTHER	SENSITIVITY	direct-target	glucocorticoid receptor agonist(Cmap)	ChemblInteractions	912	0.4062	-
411	NR3C1	2908	MSH2	4436		20049736	Text Mining	0.56	NR3C1	PREDNISOLONE PHOSPHATE	Approved for blood cancer	OTHER	SENSITIVITY	direct-target	glucocorticoid receptor agonist(Cmap)	DrugBank	912	0.4062	-
412	NR3C1	2908	MSH2	4436		20049736	Text Mining	0.56	NR3C1	PREDNISOLONE SODIUM PHOSPHATE	Approved for blood cancer	OTHER	SENSITIVITY	direct-target	glucocorticoid receptor agonist(Cmap)	ChemblInteractions	912	0.4062	-
413	NR3C1	2908	MSH2	4436		20049736	Text Mining	0.56	NR3C1	RALOXIFENE HYDROCHLORIDE	Approved for breast cancer	HORMONE_THERAPY	SENSITIVITY	biomarker	estrogen receptor antagonist(Cmap)|selective estrogen receptor modulator (SERM)(Cmap)	DTC	822	0.4062	-
414	NR3C1	2908	MSH2	4436		20049736	Text Mining	0.56	NR3C1	METHYLTESTOSTERONE	Approved for breast cancer	HORMONE_THERAPY	SENSITIVITY	biomarker	Other	DTC	812	0.4062	-
415	NR3C1	2908	MSH2	4436		20049736	Text Mining	0.56	NR3C1	TRIAMCINOLONE ACETONIDE	Approved for blood cancer	OTHER	SENSITIVITY	biomarker	glucocorticoid receptor agonist(Cmap)	ChemblInteractions	812	0.4062	-
416	NR3C1	2908	MSH2	4436		20049736	Text Mining	0.56	NR3C1	DEXAMETHASONE ACETATE	Cancer Clinical Trials and approved for other pathologies	-	SENSITIVITY	direct-target	glucocorticoid receptor agonist(Cmap)	ChemblInteractions|DrugBank	733	0.4062	-
417	NR3C1	2908	MSH2	4436		20049736	Text Mining	0.56	NR3C1	PROGESTERONE	Cancer Clinical Trials and approved for other pathologies	-	SENSITIVITY	direct-target	progesterone receptor agonist(Cmap)	DTC|DrugBank|NCI|PharmGKB	733	0.4062	-
418	NR3C1	2908	MSH2	4436		20049736	Text Mining	0.56	NR3C1	BUDESONIDE	Cancer Clinical Trials and approved for other pathologies	-	SENSITIVITY	direct-target	glucocorticoid receptor agonist(Cmap)	ChemblInteractions|DrugBank|GuideToPharmacology|PharmGKB|TEND|TTD|TdgClinicalTrial	726	0.4062	-
419	NR3C1	2908	MSH2	4436		20049736	Text Mining	0.56	NR3C1	MIFEPRISTONE	Cancer Clinical Trials and approved for other pathologies	-	SENSITIVITY	direct-target	glucocorticoid receptor antagonist(Cmap)|progesterone receptor antagonist(Cmap)	ChemblInteractions|DTC|DrugBank|GuideToPharmacology|TTD|TdgClinicalTrial	726	0.4062	-
420	NR3C1	2908	MSH2	4436		20049736	Text Mining	0.56	NR3C1	SPIRONOLACTONE	Cancer Clinical Trials and approved for other pathologies	-	SENSITIVITY	direct-target	mineralocorticoid receptor antagonist(Cmap)	DrugBank|PharmGKB	722	0.4062	-
421	NR3C1	2908	MSH2	4436		20049736	Text Mining	0.56	NR3C1	FLUTICASONE	Cancer Clinical Trials and approved for other pathologies	-	SENSITIVITY	direct-target	Other	DrugBank|GuideToPharmacology|TTD|TdgClinicalTrial	714	0.4062	-
422	NR3C1	2908	MSH2	4436		20049736	Text Mining	0.56	NR3C1	ALCLOMETASONE	Cancer Clinical Trials and approved for other pathologies	-	SENSITIVITY	direct-target	Other	DrugBank|TdgClinicalTrial	713	0.4062	-
423	NR3C1	2908	MSH2	4436		20049736	Text Mining	0.56	NR3C1	BECLOMETHASONE DIPROPIONATE	Cancer Clinical Trials and approved for other pathologies	-	SENSITIVITY	direct-target	glucocorticoid receptor agonist(Cmap)	ChemblInteractions|DrugBank	713	0.4062	-
424	NR3C1	2908	MSH2	4436		20049736	Text Mining	0.56	NR3C1	FLUTICASONE PROPIONATE	Cancer Clinical Trials and approved for other pathologies	-	SENSITIVITY	direct-target	Other	ChemblInteractions|DrugBank	713	0.4062	-
425	NR3C1	2908	MSH2	4436		20049736	Text Mining	0.56	NR3C1	HYDROCORTISONE BUTEPRATE	Cancer Clinical Trials and approved for other pathologies	-	SENSITIVITY	direct-target	glucocorticoid receptor agonist(Cmap)	ChemblInteractions|DrugBank	713	0.4062	-
426	NR3C1	2908	MSH2	4436		20049736	Text Mining	0.56	NR3C1	HYDROCORTISONE BUTYRATE	Cancer Clinical Trials and approved for other pathologies	-	SENSITIVITY	direct-target	glucocorticoid receptor agonist(Cmap)	ChemblInteractions|DrugBank	713	0.4062	-
427	NR3C1	2908	MSH2	4436		20049736	Text Mining	0.56	NR3C1	HYDROCORTISONE CYPIONATE	Cancer Clinical Trials and approved for other pathologies	-	SENSITIVITY	direct-target	glucocorticoid receptor agonist(Cmap)	ChemblInteractions|DrugBank	713	0.4062	-
428	NR3C1	2908	MSH2	4436		20049736	Text Mining	0.56	NR3C1	HYDROCORTISONE VALERATE	Cancer Clinical Trials and approved for other pathologies	-	SENSITIVITY	direct-target	glucocorticoid receptor agonist(Cmap)	ChemblInteractions|DrugBank	713	0.4062	-
429	NR3C1	2908	MSH2	4436		20049736	Text Mining	0.56	NR3C1	ALCLOMETASONE DIPROPIONATE	Cancer Clinical Trials and approved for other pathologies	-	SENSITIVITY	direct-target	Other	ChemblInteractions	712	0.4062	-
430	NR3C1	2908	MSH2	4436		20049736	Text Mining	0.56	NR3C1	HYDROCORTISONE SODIUM PHOSPHATE	Cancer Clinical Trials and approved for other pathologies	-	SENSITIVITY	direct-target	glucocorticoid receptor agonist(Cmap)	ChemblInteractions	712	0.4062	-
431	NR3C1	2908	MSH2	4436		20049736	Text Mining	0.56	NR3C1	BECLOMETASONE	Cancer Clinical Trials and approved for other pathologies	-	SENSITIVITY	biomarker	glucocorticoid receptor agonist(Cmap)	DTC|GuideToPharmacology|TdgClinicalTrial	614	0.4062	-
432	NR3C1	2908	MSH2	4436		20049736	Text Mining	0.56	NR3C1	AZACITIDINE	Cancer Clinical Trials and approved for other pathologies	-	SENSITIVITY	biomarker	DNA methyltransferase inhibitor(Cmap)	DTC	612	0.4062	-
433	NR3C1	2908	MSH2	4436		20049736	Text Mining	0.56	NR3C1	DIGOXIN	Cancer Clinical Trials and approved for other pathologies	-	SENSITIVITY	biomarker	ATPase inhibitor(Cmap)	DTC	612	0.4062	-
484	CXCR4	7852	NTRK1	4914		20609354	GenomeRNAi	506	CXCR4	BEVACIZUMAB	Approved for brain, breast, colon, kidney, liver, lung, peritoneum, rectum and uterus cancer	TARGETED_THERAPY	SENSITIVITY	direct-target	Other	DrugBank|PharmGKB	932	0.5674	-
485	CXCR4	7852	NTRK1	4914		20609354	GenomeRNAi	506	CXCR4	PLERIXAFOR	Approved for blood and bone marrow cancer	OTHER	SENSITIVITY	direct-target	CC chemokine receptor antagonist(Cmap)	ChemblInteractions|DTC|DrugBank|GuideToPharmacology|NCI|TEND|TTD|TdgClinicalTrial	918	0.5674	-
494	CXCR4	7852	DDR1	780		20609354	GenomeRNAi	506	CXCR4	BEVACIZUMAB	Approved for brain, breast, colon, kidney, liver, lung, peritoneum, rectum and uterus cancer	TARGETED_THERAPY	SENSITIVITY	direct-target	Other	DrugBank|PharmGKB	932	0.5674	-
495	CXCR4	7852	DDR1	780		20609354	GenomeRNAi	506	CXCR4	PLERIXAFOR	Approved for blood and bone marrow cancer	OTHER	SENSITIVITY	direct-target	CC chemokine receptor antagonist(Cmap)	ChemblInteractions|DTC|DrugBank|GuideToPharmacology|NCI|TEND|TTD|TdgClinicalTrial	918	0.5674	-
504	CXCR4	7852	PDGFRB	5159		20609354	GenomeRNAi	506	CXCR4	BEVACIZUMAB	Approved for brain, breast, colon, kidney, liver, lung, peritoneum, rectum and uterus cancer	TARGETED_THERAPY	SENSITIVITY	direct-target	Other	DrugBank|PharmGKB	932	0.5674	-
505	CXCR4	7852	PDGFRB	5159		20609354	GenomeRNAi	506	CXCR4	PLERIXAFOR	Approved for blood and bone marrow cancer	OTHER	SENSITIVITY	direct-target	CC chemokine receptor antagonist(Cmap)	ChemblInteractions|DTC|DrugBank|GuideToPharmacology|NCI|TEND|TTD|TdgClinicalTrial	918	0.5674	-
514	CXCR4	7852	KIT	3815		20609354	GenomeRNAi	506	CXCR4	BEVACIZUMAB	Approved for brain, breast, colon, kidney, liver, lung, peritoneum, rectum and uterus cancer	TARGETED_THERAPY	SENSITIVITY	direct-target	Other	DrugBank|PharmGKB	932	0.5674	-
515	CXCR4	7852	KIT	3815		20609354	GenomeRNAi	506	CXCR4	PLERIXAFOR	Approved for blood and bone marrow cancer	OTHER	SENSITIVITY	direct-target	CC chemokine receptor antagonist(Cmap)	ChemblInteractions|DTC|DrugBank|GuideToPharmacology|NCI|TEND|TTD|TdgClinicalTrial	918	0.5674	-
524	CXCR4	7852	RET	5979		20609354	GenomeRNAi	506	CXCR4	BEVACIZUMAB	Approved for brain, breast, colon, kidney, liver, lung, peritoneum, rectum and uterus cancer	TARGETED_THERAPY	SENSITIVITY	direct-target	Other	DrugBank|PharmGKB	932	0.5674	-
525	CXCR4	7852	RET	5979		20609354	GenomeRNAi	506	CXCR4	PLERIXAFOR	Approved for blood and bone marrow cancer	OTHER	SENSITIVITY	direct-target	CC chemokine receptor antagonist(Cmap)	ChemblInteractions|DTC|DrugBank|GuideToPharmacology|NCI|TEND|TTD|TdgClinicalTrial	918	0.5674	-
536	NR1I2	8856	TAP2	6891		17000754	GenomeRNAi	0.5	NR1I2	DEXAMETHASONE	Approved for blood and bone marrow cancer	OTHER	SENSITIVITY	direct-target	glucocorticoid receptor agonist(Cmap)	ChemblInteractions|DTC|DrugBank|GuideToPharmacology|NCI|PharmGKB|TEND|TTD|TdgClinicalTrial	947	0.4062	-
537	NR1I2	8856	TAP2	6891		17000754	GenomeRNAi	0.5	NR1I2	HYDROCORTISONE	Approved for blood cancer	OTHER	SENSITIVITY	direct-target	glucocorticoid receptor agonist(Cmap)	ChemblInteractions|DTC|DrugBank|GuideToPharmacology|NCI|PharmGKB|TTD	935	0.4062	-
538	NR1I2	8856	TAP2	6891		17000754	GenomeRNAi	0.5	NR1I2	ESTRADIOLUM	Approved for breast and prostate cancer	HORMONE_THERAPY	SENSITIVITY	direct-target	estrogen receptor agonist(Cmap)	DTC|DrugBank|NCI	932	0.4062	-
539	NR1I2	8856	TAP2	6891		17000754	GenomeRNAi	0.5	NR1I2	ESTRADIOL BENZOATE	Approved for breast and prostate cancer	HORMONE_THERAPY	SENSITIVITY	direct-target	estrogen receptor agonist(Cmap)	DrugBank	922	0.4285	-
540	NR1I2	8856	TAP2	6891		17000754	GenomeRNAi	0.5	NR1I2	ESTRADIOL DIENANTHATE	Approved for breast and prostate cancer	HORMONE_THERAPY	SENSITIVITY	direct-target	estrogen receptor agonist(Cmap)	DrugBank	922	0.4285	-
541	NR1I2	8856	TAP2	6891		17000754	GenomeRNAi	0.5	NR1I2	ESTRADIOL VALERATE	Approved for prostate cancer	HORMONE_THERAPY	SENSITIVITY	direct-target	estrogen receptor agonist(Cmap)	DrugBank	922	0.4285	-
548	NR1I2	8856	TAP2	6891		17000754	GenomeRNAi	0.5	NR1I2	DEXAMETHASONE ACETATE	Cancer Clinical Trials and approved for other pathologies	-	SENSITIVITY	direct-target	glucocorticoid receptor agonist(Cmap)	ChemblInteractions|DrugBank	733	0.4062	-
549	NR1I2	8856	TAP2	6891		17000754	GenomeRNAi	0.5	NR1I2	PROGESTERONE	Cancer Clinical Trials and approved for other pathologies	-	SENSITIVITY	direct-target	progesterone receptor agonist(Cmap)	DTC|DrugBank|NCI|PharmGKB	733	0.4062	-
551	NR1I2	8856	TAP2	6891		17000754	GenomeRNAi	0.5	NR1I2	BUDESONIDE	Cancer Clinical Trials and approved for other pathologies	-	SENSITIVITY	direct-target	glucocorticoid receptor agonist(Cmap)	ChemblInteractions|DrugBank|GuideToPharmacology|PharmGKB|TEND|TTD|TdgClinicalTrial	726	0.4062	-
552	NR1I2	8856	TAP2	6891		17000754	GenomeRNAi	0.5	NR1I2	MIFEPRISTONE	Cancer Clinical Trials and approved for other pathologies	-	SENSITIVITY	direct-target	glucocorticoid receptor antagonist(Cmap)|progesterone receptor antagonist(Cmap)	ChemblInteractions|DTC|DrugBank|GuideToPharmacology|TTD|TdgClinicalTrial	726	0.4062	-
554	NR1I2	8856	TAP2	6891		17000754	GenomeRNAi	0.5	NR1I2	ESTRADIOL ACETATE	Cancer Clinical Trials and approved for other pathologies	-	SENSITIVITY	direct-target	estrogen receptor agonist(Cmap)	DrugBank	722	0.4285	-
555	NR1I2	8856	TAP2	6891		17000754	GenomeRNAi	0.5	NR1I2	SPIRONOLACTONE	Cancer Clinical Trials and approved for other pathologies	-	SENSITIVITY	direct-target	mineralocorticoid receptor antagonist(Cmap)	DrugBank|PharmGKB	722	0.4062	-
634	NR1I2	8856	SMO	6608		17000754	GenomeRNAi	0.5	NR1I2	DEXAMETHASONE	Approved for blood and bone marrow cancer	OTHER	SENSITIVITY	direct-target	glucocorticoid receptor agonist(Cmap)	ChemblInteractions|DTC|DrugBank|GuideToPharmacology|NCI|PharmGKB|TEND|TTD|TdgClinicalTrial	947	0.4062	-
635	NR1I2	8856	SMO	6608		17000754	GenomeRNAi	0.5	NR1I2	HYDROCORTISONE	Approved for blood cancer	OTHER	SENSITIVITY	direct-target	glucocorticoid receptor agonist(Cmap)	ChemblInteractions|DTC|DrugBank|GuideToPharmacology|NCI|PharmGKB|TTD	935	0.4062	-
636	NR1I2	8856	SMO	6608		17000754	GenomeRNAi	0.5	NR1I2	ESTRADIOLUM	Approved for breast and prostate cancer	HORMONE_THERAPY	SENSITIVITY	direct-target	estrogen receptor agonist(Cmap)	DTC|DrugBank|NCI	932	0.4062	-
637	NR1I2	8856	SMO	6608		17000754	GenomeRNAi	0.5	NR1I2	ESTRADIOL BENZOATE	Approved for breast and prostate cancer	HORMONE_THERAPY	SENSITIVITY	direct-target	estrogen receptor agonist(Cmap)	DrugBank	922	0.4285	-
638	NR1I2	8856	SMO	6608		17000754	GenomeRNAi	0.5	NR1I2	ESTRADIOL DIENANTHATE	Approved for breast and prostate cancer	HORMONE_THERAPY	SENSITIVITY	direct-target	estrogen receptor agonist(Cmap)	DrugBank	922	0.4285	-
639	NR1I2	8856	SMO	6608		17000754	GenomeRNAi	0.5	NR1I2	ESTRADIOL VALERATE	Approved for prostate cancer	HORMONE_THERAPY	SENSITIVITY	direct-target	estrogen receptor agonist(Cmap)	DrugBank	922	0.4285	-
646	NR1I2	8856	SMO	6608		17000754	GenomeRNAi	0.5	NR1I2	DEXAMETHASONE ACETATE	Cancer Clinical Trials and approved for other pathologies	-	SENSITIVITY	direct-target	glucocorticoid receptor agonist(Cmap)	ChemblInteractions|DrugBank	733	0.4062	-
647	NR1I2	8856	SMO	6608		17000754	GenomeRNAi	0.5	NR1I2	PROGESTERONE	Cancer Clinical Trials and approved for other pathologies	-	SENSITIVITY	direct-target	progesterone receptor agonist(Cmap)	DTC|DrugBank|NCI|PharmGKB	733	0.4062	-
649	NR1I2	8856	SMO	6608		17000754	GenomeRNAi	0.5	NR1I2	BUDESONIDE	Cancer Clinical Trials and approved for other pathologies	-	SENSITIVITY	direct-target	glucocorticoid receptor agonist(Cmap)	ChemblInteractions|DrugBank|GuideToPharmacology|PharmGKB|TEND|TTD|TdgClinicalTrial	726	0.4062	-
650	NR1I2	8856	SMO	6608		17000754	GenomeRNAi	0.5	NR1I2	MIFEPRISTONE	Cancer Clinical Trials and approved for other pathologies	-	SENSITIVITY	direct-target	glucocorticoid receptor antagonist(Cmap)|progesterone receptor antagonist(Cmap)	ChemblInteractions|DTC|DrugBank|GuideToPharmacology|TTD|TdgClinicalTrial	726	0.4062	-
652	NR1I2	8856	SMO	6608		17000754	GenomeRNAi	0.5	NR1I2	ESTRADIOL ACETATE	Cancer Clinical Trials and approved for other pathologies	-	SENSITIVITY	direct-target	estrogen receptor agonist(Cmap)	DrugBank	722	0.4285	-
653	NR1I2	8856	SMO	6608		17000754	GenomeRNAi	0.5	NR1I2	SPIRONOLACTONE	Cancer Clinical Trials and approved for other pathologies	-	SENSITIVITY	direct-target	mineralocorticoid receptor antagonist(Cmap)	DrugBank|PharmGKB	722	0.4062	-
732	NR1I2	8856	PTPRD	5789		17000754	GenomeRNAi	0.5	NR1I2	DEXAMETHASONE	Approved for blood and bone marrow cancer	OTHER	SENSITIVITY	direct-target	glucocorticoid receptor agonist(Cmap)	ChemblInteractions|DTC|DrugBank|GuideToPharmacology|NCI|PharmGKB|TEND|TTD|TdgClinicalTrial	947	0.4062	-
733	NR1I2	8856	PTPRD	5789		17000754	GenomeRNAi	0.5	NR1I2	HYDROCORTISONE	Approved for blood cancer	OTHER	SENSITIVITY	direct-target	glucocorticoid receptor agonist(Cmap)	ChemblInteractions|DTC|DrugBank|GuideToPharmacology|NCI|PharmGKB|TTD	935	0.4062	-
734	NR1I2	8856	PTPRD	5789		17000754	GenomeRNAi	0.5	NR1I2	ESTRADIOLUM	Approved for breast and prostate cancer	HORMONE_THERAPY	SENSITIVITY	direct-target	estrogen receptor agonist(Cmap)	DTC|DrugBank|NCI	932	0.4062	-
735	NR1I2	8856	PTPRD	5789		17000754	GenomeRNAi	0.5	NR1I2	ESTRADIOL BENZOATE	Approved for breast and prostate cancer	HORMONE_THERAPY	SENSITIVITY	direct-target	estrogen receptor agonist(Cmap)	DrugBank	922	0.4285	-
736	NR1I2	8856	PTPRD	5789		17000754	GenomeRNAi	0.5	NR1I2	ESTRADIOL DIENANTHATE	Approved for breast and prostate cancer	HORMONE_THERAPY	SENSITIVITY	direct-target	estrogen receptor agonist(Cmap)	DrugBank	922	0.4285	-
737	NR1I2	8856	PTPRD	5789		17000754	GenomeRNAi	0.5	NR1I2	ESTRADIOL VALERATE	Approved for prostate cancer	HORMONE_THERAPY	SENSITIVITY	direct-target	estrogen receptor agonist(Cmap)	DrugBank	922	0.4285	-
744	NR1I2	8856	PTPRD	5789		17000754	GenomeRNAi	0.5	NR1I2	DEXAMETHASONE ACETATE	Cancer Clinical Trials and approved for other pathologies	-	SENSITIVITY	direct-target	glucocorticoid receptor agonist(Cmap)	ChemblInteractions|DrugBank	733	0.4062	-
745	NR1I2	8856	PTPRD	5789		17000754	GenomeRNAi	0.5	NR1I2	PROGESTERONE	Cancer Clinical Trials and approved for other pathologies	-	SENSITIVITY	direct-target	progesterone receptor agonist(Cmap)	DTC|DrugBank|NCI|PharmGKB	733	0.4062	-
747	NR1I2	8856	PTPRD	5789		17000754	GenomeRNAi	0.5	NR1I2	BUDESONIDE	Cancer Clinical Trials and approved for other pathologies	-	SENSITIVITY	direct-target	glucocorticoid receptor agonist(Cmap)	ChemblInteractions|DrugBank|GuideToPharmacology|PharmGKB|TEND|TTD|TdgClinicalTrial	726	0.4062	-
748	NR1I2	8856	PTPRD	5789		17000754	GenomeRNAi	0.5	NR1I2	MIFEPRISTONE	Cancer Clinical Trials and approved for other pathologies	-	SENSITIVITY	direct-target	glucocorticoid receptor antagonist(Cmap)|progesterone receptor antagonist(Cmap)	ChemblInteractions|DTC|DrugBank|GuideToPharmacology|TTD|TdgClinicalTrial	726	0.4062	-
750	NR1I2	8856	PTPRD	5789		17000754	GenomeRNAi	0.5	NR1I2	ESTRADIOL ACETATE	Cancer Clinical Trials and approved for other pathologies	-	SENSITIVITY	direct-target	estrogen receptor agonist(Cmap)	DrugBank	722	0.4285	-
751	NR1I2	8856	PTPRD	5789		17000754	GenomeRNAi	0.5	NR1I2	SPIRONOLACTONE	Cancer Clinical Trials and approved for other pathologies	-	SENSITIVITY	direct-target	mineralocorticoid receptor antagonist(Cmap)	DrugBank|PharmGKB	722	0.4062	-
830	BLM	641	ETV1	2115		24104479	Text Mining	0.6	BLM	LIOTHYRONINE SODIUM	Approved for thyroid cancer	HORMONE_THERAPY	SENSITIVITY	biomarker	thyroid hormone stimulant(Cmap)	DTC	822	0.5154	-
831	BLM	641	ETV1	2115		24104479	Text Mining	0.6	BLM	BEXAROTENE	Approved for blood cancer	TARGETED_THERAPY	SENSITIVITY	biomarker	retinoid receptor agonist(Cmap)	DTC	812	0.5154	-
832	BLM	641	ETV1	2115		24104479	Text Mining	0.6	BLM	DAUNORUBICIN	Cancer Clinical Trials and approved for other pathologies	-	SENSITIVITY	biomarker	RNA synthesis inhibitor(Cmap)|topoisomerase inhibitor(Cmap)	DTC	612	0.5154	-
833	BLM	641	ETV1	2115		24104479	Text Mining	0.6	BLM	FLUORESCEIN	Cancer Clinical Trials and approved for other pathologies	-	SENSITIVITY	biomarker	Other	DTC	612	0.5154	-
834	BLM	641	ETV1	2115		24104479	Text Mining	0.6	BLM	HYDROXYCARBAMIDE	Cancer Clinical Trials and approved for other pathologies	-	SENSITIVITY	biomarker	ribonucleotide reductase inhibitor(Cmap)	NCI	612	0.5154	-
835	BLM	641	ETV1	2115		24104479	Text Mining	0.6	BLM	IDARUBICIN	Cancer Clinical Trials and approved for other pathologies	-	SENSITIVITY	biomarker	topoisomerase inhibitor(Cmap)	DTC	612	0.5154	-
853	BLM	641	ARHGEF12	23365		24104479	Text Mining	0.6	BLM	LIOTHYRONINE SODIUM	Approved for thyroid cancer	HORMONE_THERAPY	SENSITIVITY	biomarker	thyroid hormone stimulant(Cmap)	DTC	822	0.5154	-
854	BLM	641	ARHGEF12	23365		24104479	Text Mining	0.6	BLM	BEXAROTENE	Approved for blood cancer	TARGETED_THERAPY	SENSITIVITY	biomarker	retinoid receptor agonist(Cmap)	DTC	812	0.5154	-
855	BLM	641	ARHGEF12	23365		24104479	Text Mining	0.6	BLM	DAUNORUBICIN	Cancer Clinical Trials and approved for other pathologies	-	SENSITIVITY	biomarker	RNA synthesis inhibitor(Cmap)|topoisomerase inhibitor(Cmap)	DTC	612	0.5154	-
856	BLM	641	ARHGEF12	23365		24104479	Text Mining	0.6	BLM	FLUORESCEIN	Cancer Clinical Trials and approved for other pathologies	-	SENSITIVITY	biomarker	Other	DTC	612	0.5154	-
857	BLM	641	ARHGEF12	23365		24104479	Text Mining	0.6	BLM	HYDROXYCARBAMIDE	Cancer Clinical Trials and approved for other pathologies	-	SENSITIVITY	biomarker	ribonucleotide reductase inhibitor(Cmap)	NCI	612	0.5154	-
858	BLM	641	ARHGEF12	23365		24104479	Text Mining	0.6	BLM	IDARUBICIN	Cancer Clinical Trials and approved for other pathologies	-	SENSITIVITY	biomarker	topoisomerase inhibitor(Cmap)	DTC	612	0.5154	-
876	BLM	641	NCOR2	9612		24104479	Text Mining	0.6	BLM	LIOTHYRONINE SODIUM	Approved for thyroid cancer	HORMONE_THERAPY	SENSITIVITY	biomarker	thyroid hormone stimulant(Cmap)	DTC	822	0.5154	-
877	BLM	641	NCOR2	9612		24104479	Text Mining	0.6	BLM	BEXAROTENE	Approved for blood cancer	TARGETED_THERAPY	SENSITIVITY	biomarker	retinoid receptor agonist(Cmap)	DTC	812	0.5154	-
878	BLM	641	NCOR2	9612		24104479	Text Mining	0.6	BLM	DAUNORUBICIN	Cancer Clinical Trials and approved for other pathologies	-	SENSITIVITY	biomarker	RNA synthesis inhibitor(Cmap)|topoisomerase inhibitor(Cmap)	DTC	612	0.5154	-
879	BLM	641	NCOR2	9612		24104479	Text Mining	0.6	BLM	FLUORESCEIN	Cancer Clinical Trials and approved for other pathologies	-	SENSITIVITY	biomarker	Other	DTC	612	0.5154	-
880	BLM	641	NCOR2	9612		24104479	Text Mining	0.6	BLM	HYDROXYCARBAMIDE	Cancer Clinical Trials and approved for other pathologies	-	SENSITIVITY	biomarker	ribonucleotide reductase inhibitor(Cmap)	NCI	612	0.5154	-
881	BLM	641	NCOR2	9612		24104479	Text Mining	0.6	BLM	IDARUBICIN	Cancer Clinical Trials and approved for other pathologies	-	SENSITIVITY	biomarker	topoisomerase inhibitor(Cmap)	DTC	612	0.5154	-
899	BLM	641	CIC	23152		24104479	Text Mining	0.6	BLM	LIOTHYRONINE SODIUM	Approved for thyroid cancer	HORMONE_THERAPY	SENSITIVITY	biomarker	thyroid hormone stimulant(Cmap)	DTC	822	0.5154	-
900	BLM	641	CIC	23152		24104479	Text Mining	0.6	BLM	BEXAROTENE	Approved for blood cancer	TARGETED_THERAPY	SENSITIVITY	biomarker	retinoid receptor agonist(Cmap)	DTC	812	0.5154	-
901	BLM	641	CIC	23152		24104479	Text Mining	0.6	BLM	DAUNORUBICIN	Cancer Clinical Trials and approved for other pathologies	-	SENSITIVITY	biomarker	RNA synthesis inhibitor(Cmap)|topoisomerase inhibitor(Cmap)	DTC	612	0.5154	-
902	BLM	641	CIC	23152		24104479	Text Mining	0.6	BLM	FLUORESCEIN	Cancer Clinical Trials and approved for other pathologies	-	SENSITIVITY	biomarker	Other	DTC	612	0.5154	-
903	BLM	641	CIC	23152		24104479	Text Mining	0.6	BLM	HYDROXYCARBAMIDE	Cancer Clinical Trials and approved for other pathologies	-	SENSITIVITY	biomarker	ribonucleotide reductase inhibitor(Cmap)	NCI	612	0.5154	-
904	BLM	641	CIC	23152		24104479	Text Mining	0.6	BLM	IDARUBICIN	Cancer Clinical Trials and approved for other pathologies	-	SENSITIVITY	biomarker	topoisomerase inhibitor(Cmap)	DTC	612	0.5154	-
922	BLM	641	DNAJB1	3337		24104479	Text Mining	0.6	BLM	LIOTHYRONINE SODIUM	Approved for thyroid cancer	HORMONE_THERAPY	SENSITIVITY	biomarker	thyroid hormone stimulant(Cmap)	DTC	822	0.5154	-
923	BLM	641	DNAJB1	3337		24104479	Text Mining	0.6	BLM	BEXAROTENE	Approved for blood cancer	TARGETED_THERAPY	SENSITIVITY	biomarker	retinoid receptor agonist(Cmap)	DTC	812	0.5154	-
924	BLM	641	DNAJB1	3337		24104479	Text Mining	0.6	BLM	DAUNORUBICIN	Cancer Clinical Trials and approved for other pathologies	-	SENSITIVITY	biomarker	RNA synthesis inhibitor(Cmap)|topoisomerase inhibitor(Cmap)	DTC	612	0.5154	-
925	BLM	641	DNAJB1	3337		24104479	Text Mining	0.6	BLM	FLUORESCEIN	Cancer Clinical Trials and approved for other pathologies	-	SENSITIVITY	biomarker	Other	DTC	612	0.5154	-
926	BLM	641	DNAJB1	3337		24104479	Text Mining	0.6	BLM	HYDROXYCARBAMIDE	Cancer Clinical Trials and approved for other pathologies	-	SENSITIVITY	biomarker	ribonucleotide reductase inhibitor(Cmap)	NCI	612	0.5154	-
927	BLM	641	DNAJB1	3337		24104479	Text Mining	0.6	BLM	IDARUBICIN	Cancer Clinical Trials and approved for other pathologies	-	SENSITIVITY	biomarker	topoisomerase inhibitor(Cmap)	DTC	612	0.5154	-
945	BLM	641	EGFR	1956		24104479	Text Mining	0.6	BLM	LIOTHYRONINE SODIUM	Approved for thyroid cancer	HORMONE_THERAPY	SENSITIVITY	biomarker	thyroid hormone stimulant(Cmap)	DTC	822	0.5154	-
946	BLM	641	EGFR	1956		24104479	Text Mining	0.6	BLM	BEXAROTENE	Approved for blood cancer	TARGETED_THERAPY	SENSITIVITY	biomarker	retinoid receptor agonist(Cmap)	DTC	812	0.5154	-
947	BLM	641	EGFR	1956		24104479	Text Mining	0.6	BLM	DAUNORUBICIN	Cancer Clinical Trials and approved for other pathologies	-	SENSITIVITY	biomarker	RNA synthesis inhibitor(Cmap)|topoisomerase inhibitor(Cmap)	DTC	612	0.5154	-
948	BLM	641	EGFR	1956		24104479	Text Mining	0.6	BLM	FLUORESCEIN	Cancer Clinical Trials and approved for other pathologies	-	SENSITIVITY	biomarker	Other	DTC	612	0.5154	-
949	BLM	641	EGFR	1956		24104479	Text Mining	0.6	BLM	HYDROXYCARBAMIDE	Cancer Clinical Trials and approved for other pathologies	-	SENSITIVITY	biomarker	ribonucleotide reductase inhibitor(Cmap)	NCI	612	0.5154	-
950	BLM	641	EGFR	1956		24104479	Text Mining	0.6	BLM	IDARUBICIN	Cancer Clinical Trials and approved for other pathologies	-	SENSITIVITY	biomarker	topoisomerase inhibitor(Cmap)	DTC	612	0.5154	-
968	BLM	641	MYH9	4627		24104479	Text Mining	0.6	BLM	LIOTHYRONINE SODIUM	Approved for thyroid cancer	HORMONE_THERAPY	SENSITIVITY	biomarker	thyroid hormone stimulant(Cmap)	DTC	822	0.5154	-
969	BLM	641	MYH9	4627		24104479	Text Mining	0.6	BLM	BEXAROTENE	Approved for blood cancer	TARGETED_THERAPY	SENSITIVITY	biomarker	retinoid receptor agonist(Cmap)	DTC	812	0.5154	-
970	BLM	641	MYH9	4627		24104479	Text Mining	0.6	BLM	DAUNORUBICIN	Cancer Clinical Trials and approved for other pathologies	-	SENSITIVITY	biomarker	RNA synthesis inhibitor(Cmap)|topoisomerase inhibitor(Cmap)	DTC	612	0.5154	-
971	BLM	641	MYH9	4627		24104479	Text Mining	0.6	BLM	FLUORESCEIN	Cancer Clinical Trials and approved for other pathologies	-	SENSITIVITY	biomarker	Other	DTC	612	0.5154	-
972	BLM	641	MYH9	4627		24104479	Text Mining	0.6	BLM	HYDROXYCARBAMIDE	Cancer Clinical Trials and approved for other pathologies	-	SENSITIVITY	biomarker	ribonucleotide reductase inhibitor(Cmap)	NCI	612	0.5154	-
973	BLM	641	MYH9	4627		24104479	Text Mining	0.6	BLM	IDARUBICIN	Cancer Clinical Trials and approved for other pathologies	-	SENSITIVITY	biomarker	topoisomerase inhibitor(Cmap)	DTC	612	0.5154	-
991	BLM	641	SOCS1	8651		24104479	Text Mining	0.6	BLM	LIOTHYRONINE SODIUM	Approved for thyroid cancer	HORMONE_THERAPY	SENSITIVITY	biomarker	thyroid hormone stimulant(Cmap)	DTC	822	0.5154	-
992	BLM	641	SOCS1	8651		24104479	Text Mining	0.6	BLM	BEXAROTENE	Approved for blood cancer	TARGETED_THERAPY	SENSITIVITY	biomarker	retinoid receptor agonist(Cmap)	DTC	812	0.5154	-
993	BLM	641	SOCS1	8651		24104479	Text Mining	0.6	BLM	DAUNORUBICIN	Cancer Clinical Trials and approved for other pathologies	-	SENSITIVITY	biomarker	RNA synthesis inhibitor(Cmap)|topoisomerase inhibitor(Cmap)	DTC	612	0.5154	-
994	BLM	641	SOCS1	8651		24104479	Text Mining	0.6	BLM	FLUORESCEIN	Cancer Clinical Trials and approved for other pathologies	-	SENSITIVITY	biomarker	Other	DTC	612	0.5154	-
995	BLM	641	SOCS1	8651		24104479	Text Mining	0.6	BLM	HYDROXYCARBAMIDE	Cancer Clinical Trials and approved for other pathologies	-	SENSITIVITY	biomarker	ribonucleotide reductase inhibitor(Cmap)	NCI	612	0.5154	-
996	BLM	641	SOCS1	8651		24104479	Text Mining	0.6	BLM	IDARUBICIN	Cancer Clinical Trials and approved for other pathologies	-	SENSITIVITY	biomarker	topoisomerase inhibitor(Cmap)	DTC	612	0.5154	-
1014	BLM	641	PIK3C3	5289		24104479	Text Mining	0.6	BLM	LIOTHYRONINE SODIUM	Approved for thyroid cancer	HORMONE_THERAPY	SENSITIVITY	biomarker	thyroid hormone stimulant(Cmap)	DTC	822	0.5154	-
1015	BLM	641	PIK3C3	5289		24104479	Text Mining	0.6	BLM	BEXAROTENE	Approved for blood cancer	TARGETED_THERAPY	SENSITIVITY	biomarker	retinoid receptor agonist(Cmap)	DTC	812	0.5154	-
1016	BLM	641	PIK3C3	5289		24104479	Text Mining	0.6	BLM	DAUNORUBICIN	Cancer Clinical Trials and approved for other pathologies	-	SENSITIVITY	biomarker	RNA synthesis inhibitor(Cmap)|topoisomerase inhibitor(Cmap)	DTC	612	0.5154	-
1017	BLM	641	PIK3C3	5289		24104479	Text Mining	0.6	BLM	FLUORESCEIN	Cancer Clinical Trials and approved for other pathologies	-	SENSITIVITY	biomarker	Other	DTC	612	0.5154	-
1018	BLM	641	PIK3C3	5289		24104479	Text Mining	0.6	BLM	HYDROXYCARBAMIDE	Cancer Clinical Trials and approved for other pathologies	-	SENSITIVITY	biomarker	ribonucleotide reductase inhibitor(Cmap)	NCI	612	0.5154	-
1019	BLM	641	PIK3C3	5289		24104479	Text Mining	0.6	BLM	IDARUBICIN	Cancer Clinical Trials and approved for other pathologies	-	SENSITIVITY	biomarker	topoisomerase inhibitor(Cmap)	DTC	612	0.5154	-
1037	BLM	641	LMNA	4000		24104479	Text Mining	0.6	BLM	LIOTHYRONINE SODIUM	Approved for thyroid cancer	HORMONE_THERAPY	SENSITIVITY	biomarker	thyroid hormone stimulant(Cmap)	DTC	822	0.5154	-
1038	BLM	641	LMNA	4000		24104479	Text Mining	0.6	BLM	BEXAROTENE	Approved for blood cancer	TARGETED_THERAPY	SENSITIVITY	biomarker	retinoid receptor agonist(Cmap)	DTC	812	0.5154	-
1039	BLM	641	LMNA	4000		24104479	Text Mining	0.6	BLM	DAUNORUBICIN	Cancer Clinical Trials and approved for other pathologies	-	SENSITIVITY	biomarker	RNA synthesis inhibitor(Cmap)|topoisomerase inhibitor(Cmap)	DTC	612	0.5154	-
1040	BLM	641	LMNA	4000		24104479	Text Mining	0.6	BLM	FLUORESCEIN	Cancer Clinical Trials and approved for other pathologies	-	SENSITIVITY	biomarker	Other	DTC	612	0.5154	-
1041	BLM	641	LMNA	4000		24104479	Text Mining	0.6	BLM	HYDROXYCARBAMIDE	Cancer Clinical Trials and approved for other pathologies	-	SENSITIVITY	biomarker	ribonucleotide reductase inhibitor(Cmap)	NCI	612	0.5154	-
1042	BLM	641	LMNA	4000		24104479	Text Mining	0.6	BLM	IDARUBICIN	Cancer Clinical Trials and approved for other pathologies	-	SENSITIVITY	biomarker	topoisomerase inhibitor(Cmap)	DTC	612	0.5154	-
1060	BLM	641	RASGEF1A	221002		24104479	Text Mining	0.6	BLM	LIOTHYRONINE SODIUM	Approved for thyroid cancer	HORMONE_THERAPY	SENSITIVITY	biomarker	thyroid hormone stimulant(Cmap)	DTC	822	0.5154	-
1061	BLM	641	RASGEF1A	221002		24104479	Text Mining	0.6	BLM	BEXAROTENE	Approved for blood cancer	TARGETED_THERAPY	SENSITIVITY	biomarker	retinoid receptor agonist(Cmap)	DTC	812	0.5154	-
1062	BLM	641	RASGEF1A	221002		24104479	Text Mining	0.6	BLM	DAUNORUBICIN	Cancer Clinical Trials and approved for other pathologies	-	SENSITIVITY	biomarker	RNA synthesis inhibitor(Cmap)|topoisomerase inhibitor(Cmap)	DTC	612	0.5154	-
1063	BLM	641	RASGEF1A	221002		24104479	Text Mining	0.6	BLM	FLUORESCEIN	Cancer Clinical Trials and approved for other pathologies	-	SENSITIVITY	biomarker	Other	DTC	612	0.5154	-
1064	BLM	641	RASGEF1A	221002		24104479	Text Mining	0.6	BLM	HYDROXYCARBAMIDE	Cancer Clinical Trials and approved for other pathologies	-	SENSITIVITY	biomarker	ribonucleotide reductase inhibitor(Cmap)	NCI	612	0.5154	-
1065	BLM	641	RASGEF1A	221002		24104479	Text Mining	0.6	BLM	IDARUBICIN	Cancer Clinical Trials and approved for other pathologies	-	SENSITIVITY	biomarker	topoisomerase inhibitor(Cmap)	DTC	612	0.5154	-
1083	BLM	641	TYRO3	7301		24104479	Text Mining	0.6	BLM	LIOTHYRONINE SODIUM	Approved for thyroid cancer	HORMONE_THERAPY	SENSITIVITY	biomarker	thyroid hormone stimulant(Cmap)	DTC	822	0.5154	-
1084	BLM	641	TYRO3	7301		24104479	Text Mining	0.6	BLM	BEXAROTENE	Approved for blood cancer	TARGETED_THERAPY	SENSITIVITY	biomarker	retinoid receptor agonist(Cmap)	DTC	812	0.5154	-
1085	BLM	641	TYRO3	7301		24104479	Text Mining	0.6	BLM	DAUNORUBICIN	Cancer Clinical Trials and approved for other pathologies	-	SENSITIVITY	biomarker	RNA synthesis inhibitor(Cmap)|topoisomerase inhibitor(Cmap)	DTC	612	0.5154	-
1086	BLM	641	TYRO3	7301		24104479	Text Mining	0.6	BLM	FLUORESCEIN	Cancer Clinical Trials and approved for other pathologies	-	SENSITIVITY	biomarker	Other	DTC	612	0.5154	-
1087	BLM	641	TYRO3	7301		24104479	Text Mining	0.6	BLM	HYDROXYCARBAMIDE	Cancer Clinical Trials and approved for other pathologies	-	SENSITIVITY	biomarker	ribonucleotide reductase inhibitor(Cmap)	NCI	612	0.5154	-
1088	BLM	641	TYRO3	7301		24104479	Text Mining	0.6	BLM	IDARUBICIN	Cancer Clinical Trials and approved for other pathologies	-	SENSITIVITY	biomarker	topoisomerase inhibitor(Cmap)	DTC	612	0.5154	-
1106	BLM	641	KRAS	3845		24104479	Text Mining	0.6	BLM	LIOTHYRONINE SODIUM	Approved for thyroid cancer	HORMONE_THERAPY	SENSITIVITY	biomarker	thyroid hormone stimulant(Cmap)	DTC	822	0.5154	-
1107	BLM	641	KRAS	3845		24104479	Text Mining	0.6	BLM	BEXAROTENE	Approved for blood cancer	TARGETED_THERAPY	SENSITIVITY	biomarker	retinoid receptor agonist(Cmap)	DTC	812	0.5154	-
1108	BLM	641	KRAS	3845		24104479	Text Mining	0.6	BLM	DAUNORUBICIN	Cancer Clinical Trials and approved for other pathologies	-	SENSITIVITY	biomarker	RNA synthesis inhibitor(Cmap)|topoisomerase inhibitor(Cmap)	DTC	612	0.5154	-
1109	BLM	641	KRAS	3845		24104479	Text Mining	0.6	BLM	FLUORESCEIN	Cancer Clinical Trials and approved for other pathologies	-	SENSITIVITY	biomarker	Other	DTC	612	0.5154	-
1110	BLM	641	KRAS	3845		24104479	Text Mining	0.6	BLM	HYDROXYCARBAMIDE	Cancer Clinical Trials and approved for other pathologies	-	SENSITIVITY	biomarker	ribonucleotide reductase inhibitor(Cmap)	NCI	612	0.5154	-
1111	BLM	641	KRAS	3845		24104479	Text Mining	0.6	BLM	IDARUBICIN	Cancer Clinical Trials and approved for other pathologies	-	SENSITIVITY	biomarker	topoisomerase inhibitor(Cmap)	DTC	612	0.5154	-
1129	BLM	641	HOXA3	3200		24104479	Text Mining	0.6	BLM	LIOTHYRONINE SODIUM	Approved for thyroid cancer	HORMONE_THERAPY	SENSITIVITY	biomarker	thyroid hormone stimulant(Cmap)	DTC	822	0.5154	-
1130	BLM	641	HOXA3	3200		24104479	Text Mining	0.6	BLM	BEXAROTENE	Approved for blood cancer	TARGETED_THERAPY	SENSITIVITY	biomarker	retinoid receptor agonist(Cmap)	DTC	812	0.5154	-
1131	BLM	641	HOXA3	3200		24104479	Text Mining	0.6	BLM	DAUNORUBICIN	Cancer Clinical Trials and approved for other pathologies	-	SENSITIVITY	biomarker	RNA synthesis inhibitor(Cmap)|topoisomerase inhibitor(Cmap)	DTC	612	0.5154	-
1132	BLM	641	HOXA3	3200		24104479	Text Mining	0.6	BLM	FLUORESCEIN	Cancer Clinical Trials and approved for other pathologies	-	SENSITIVITY	biomarker	Other	DTC	612	0.5154	-
1133	BLM	641	HOXA3	3200		24104479	Text Mining	0.6	BLM	HYDROXYCARBAMIDE	Cancer Clinical Trials and approved for other pathologies	-	SENSITIVITY	biomarker	ribonucleotide reductase inhibitor(Cmap)	NCI	612	0.5154	-
1134	BLM	641	HOXA3	3200		24104479	Text Mining	0.6	BLM	IDARUBICIN	Cancer Clinical Trials and approved for other pathologies	-	SENSITIVITY	biomarker	topoisomerase inhibitor(Cmap)	DTC	612	0.5154	-
1152	BLM	641	APOBEC3B	9582		24104479	Text Mining	0.6	BLM	LIOTHYRONINE SODIUM	Approved for thyroid cancer	HORMONE_THERAPY	SENSITIVITY	biomarker	thyroid hormone stimulant(Cmap)	DTC	822	0.5154	-
1153	BLM	641	APOBEC3B	9582		24104479	Text Mining	0.6	BLM	BEXAROTENE	Approved for blood cancer	TARGETED_THERAPY	SENSITIVITY	biomarker	retinoid receptor agonist(Cmap)	DTC	812	0.5154	-
1154	BLM	641	APOBEC3B	9582		24104479	Text Mining	0.6	BLM	DAUNORUBICIN	Cancer Clinical Trials and approved for other pathologies	-	SENSITIVITY	biomarker	RNA synthesis inhibitor(Cmap)|topoisomerase inhibitor(Cmap)	DTC	612	0.5154	-
1155	BLM	641	APOBEC3B	9582		24104479	Text Mining	0.6	BLM	FLUORESCEIN	Cancer Clinical Trials and approved for other pathologies	-	SENSITIVITY	biomarker	Other	DTC	612	0.5154	-
1156	BLM	641	APOBEC3B	9582		24104479	Text Mining	0.6	BLM	HYDROXYCARBAMIDE	Cancer Clinical Trials and approved for other pathologies	-	SENSITIVITY	biomarker	ribonucleotide reductase inhibitor(Cmap)	NCI	612	0.5154	-
1157	BLM	641	APOBEC3B	9582		24104479	Text Mining	0.6	BLM	IDARUBICIN	Cancer Clinical Trials and approved for other pathologies	-	SENSITIVITY	biomarker	topoisomerase inhibitor(Cmap)	DTC	612	0.5154	-
1175	BLM	641	EIF4A2	1974		24104479	Text Mining	0.6	BLM	LIOTHYRONINE SODIUM	Approved for thyroid cancer	HORMONE_THERAPY	SENSITIVITY	biomarker	thyroid hormone stimulant(Cmap)	DTC	822	0.5154	-
1176	BLM	641	EIF4A2	1974		24104479	Text Mining	0.6	BLM	BEXAROTENE	Approved for blood cancer	TARGETED_THERAPY	SENSITIVITY	biomarker	retinoid receptor agonist(Cmap)	DTC	812	0.5154	-
1177	BLM	641	EIF4A2	1974		24104479	Text Mining	0.6	BLM	DAUNORUBICIN	Cancer Clinical Trials and approved for other pathologies	-	SENSITIVITY	biomarker	RNA synthesis inhibitor(Cmap)|topoisomerase inhibitor(Cmap)	DTC	612	0.5154	-
1178	BLM	641	EIF4A2	1974		24104479	Text Mining	0.6	BLM	FLUORESCEIN	Cancer Clinical Trials and approved for other pathologies	-	SENSITIVITY	biomarker	Other	DTC	612	0.5154	-
1179	BLM	641	EIF4A2	1974		24104479	Text Mining	0.6	BLM	HYDROXYCARBAMIDE	Cancer Clinical Trials and approved for other pathologies	-	SENSITIVITY	biomarker	ribonucleotide reductase inhibitor(Cmap)	NCI	612	0.5154	-
1180	BLM	641	EIF4A2	1974		24104479	Text Mining	0.6	BLM	IDARUBICIN	Cancer Clinical Trials and approved for other pathologies	-	SENSITIVITY	biomarker	topoisomerase inhibitor(Cmap)	DTC	612	0.5154	-
1198	BLM	641	JAK2	3717		24104479	Text Mining	0.6	BLM	LIOTHYRONINE SODIUM	Approved for thyroid cancer	HORMONE_THERAPY	SENSITIVITY	biomarker	thyroid hormone stimulant(Cmap)	DTC	822	0.5154	-
1199	BLM	641	JAK2	3717		24104479	Text Mining	0.6	BLM	BEXAROTENE	Approved for blood cancer	TARGETED_THERAPY	SENSITIVITY	biomarker	retinoid receptor agonist(Cmap)	DTC	812	0.5154	-
1200	BLM	641	JAK2	3717		24104479	Text Mining	0.6	BLM	DAUNORUBICIN	Cancer Clinical Trials and approved for other pathologies	-	SENSITIVITY	biomarker	RNA synthesis inhibitor(Cmap)|topoisomerase inhibitor(Cmap)	DTC	612	0.5154	-
1201	BLM	641	JAK2	3717		24104479	Text Mining	0.6	BLM	FLUORESCEIN	Cancer Clinical Trials and approved for other pathologies	-	SENSITIVITY	biomarker	Other	DTC	612	0.5154	-
1202	BLM	641	JAK2	3717		24104479	Text Mining	0.6	BLM	HYDROXYCARBAMIDE	Cancer Clinical Trials and approved for other pathologies	-	SENSITIVITY	biomarker	ribonucleotide reductase inhibitor(Cmap)	NCI	612	0.5154	-
1203	BLM	641	JAK2	3717		24104479	Text Mining	0.6	BLM	IDARUBICIN	Cancer Clinical Trials and approved for other pathologies	-	SENSITIVITY	biomarker	topoisomerase inhibitor(Cmap)	DTC	612	0.5154	-
1221	BLM	641	AXL	558		24104479	Text Mining	0.6	BLM	LIOTHYRONINE SODIUM	Approved for thyroid cancer	HORMONE_THERAPY	SENSITIVITY	biomarker	thyroid hormone stimulant(Cmap)	DTC	822	0.5154	-
1222	BLM	641	AXL	558		24104479	Text Mining	0.6	BLM	BEXAROTENE	Approved for blood cancer	TARGETED_THERAPY	SENSITIVITY	biomarker	retinoid receptor agonist(Cmap)	DTC	812	0.5154	-
1223	BLM	641	AXL	558		24104479	Text Mining	0.6	BLM	DAUNORUBICIN	Cancer Clinical Trials and approved for other pathologies	-	SENSITIVITY	biomarker	RNA synthesis inhibitor(Cmap)|topoisomerase inhibitor(Cmap)	DTC	612	0.5154	-
1224	BLM	641	AXL	558		24104479	Text Mining	0.6	BLM	FLUORESCEIN	Cancer Clinical Trials and approved for other pathologies	-	SENSITIVITY	biomarker	Other	DTC	612	0.5154	-
1225	BLM	641	AXL	558		24104479	Text Mining	0.6	BLM	HYDROXYCARBAMIDE	Cancer Clinical Trials and approved for other pathologies	-	SENSITIVITY	biomarker	ribonucleotide reductase inhibitor(Cmap)	NCI	612	0.5154	-
1226	BLM	641	AXL	558		24104479	Text Mining	0.6	BLM	IDARUBICIN	Cancer Clinical Trials and approved for other pathologies	-	SENSITIVITY	biomarker	topoisomerase inhibitor(Cmap)	DTC	612	0.5154	-
1244	BLM	641	NOTCH1	4851		24104479	Text Mining	0.6	BLM	LIOTHYRONINE SODIUM	Approved for thyroid cancer	HORMONE_THERAPY	SENSITIVITY	biomarker	thyroid hormone stimulant(Cmap)	DTC	822	0.5154	-
1245	BLM	641	NOTCH1	4851		24104479	Text Mining	0.6	BLM	BEXAROTENE	Approved for blood cancer	TARGETED_THERAPY	SENSITIVITY	biomarker	retinoid receptor agonist(Cmap)	DTC	812	0.5154	-
1246	BLM	641	NOTCH1	4851		24104479	Text Mining	0.6	BLM	DAUNORUBICIN	Cancer Clinical Trials and approved for other pathologies	-	SENSITIVITY	biomarker	RNA synthesis inhibitor(Cmap)|topoisomerase inhibitor(Cmap)	DTC	612	0.5154	-
1247	BLM	641	NOTCH1	4851		24104479	Text Mining	0.6	BLM	FLUORESCEIN	Cancer Clinical Trials and approved for other pathologies	-	SENSITIVITY	biomarker	Other	DTC	612	0.5154	-
1248	BLM	641	NOTCH1	4851		24104479	Text Mining	0.6	BLM	HYDROXYCARBAMIDE	Cancer Clinical Trials and approved for other pathologies	-	SENSITIVITY	biomarker	ribonucleotide reductase inhibitor(Cmap)	NCI	612	0.5154	-
1249	BLM	641	NOTCH1	4851		24104479	Text Mining	0.6	BLM	IDARUBICIN	Cancer Clinical Trials and approved for other pathologies	-	SENSITIVITY	biomarker	topoisomerase inhibitor(Cmap)	DTC	612	0.5154	-
1267	BLM	641	GOPC	57120		24104479	Text Mining	0.6	BLM	LIOTHYRONINE SODIUM	Approved for thyroid cancer	HORMONE_THERAPY	SENSITIVITY	biomarker	thyroid hormone stimulant(Cmap)	DTC	822	0.5154	-
1268	BLM	641	GOPC	57120		24104479	Text Mining	0.6	BLM	BEXAROTENE	Approved for blood cancer	TARGETED_THERAPY	SENSITIVITY	biomarker	retinoid receptor agonist(Cmap)	DTC	812	0.5154	-
1269	BLM	641	GOPC	57120		24104479	Text Mining	0.6	BLM	DAUNORUBICIN	Cancer Clinical Trials and approved for other pathologies	-	SENSITIVITY	biomarker	RNA synthesis inhibitor(Cmap)|topoisomerase inhibitor(Cmap)	DTC	612	0.5154	-
1270	BLM	641	GOPC	57120		24104479	Text Mining	0.6	BLM	FLUORESCEIN	Cancer Clinical Trials and approved for other pathologies	-	SENSITIVITY	biomarker	Other	DTC	612	0.5154	-
1271	BLM	641	GOPC	57120		24104479	Text Mining	0.6	BLM	HYDROXYCARBAMIDE	Cancer Clinical Trials and approved for other pathologies	-	SENSITIVITY	biomarker	ribonucleotide reductase inhibitor(Cmap)	NCI	612	0.5154	-
1272	BLM	641	GOPC	57120		24104479	Text Mining	0.6	BLM	IDARUBICIN	Cancer Clinical Trials and approved for other pathologies	-	SENSITIVITY	biomarker	topoisomerase inhibitor(Cmap)	DTC	612	0.5154	-
1290	BLM	641	PTCH1	5727		24104479	Text Mining	0.6	BLM	LIOTHYRONINE SODIUM	Approved for thyroid cancer	HORMONE_THERAPY	SENSITIVITY	biomarker	thyroid hormone stimulant(Cmap)	DTC	822	0.5154	-
1291	BLM	641	PTCH1	5727		24104479	Text Mining	0.6	BLM	BEXAROTENE	Approved for blood cancer	TARGETED_THERAPY	SENSITIVITY	biomarker	retinoid receptor agonist(Cmap)	DTC	812	0.5154	-
1292	BLM	641	PTCH1	5727		24104479	Text Mining	0.6	BLM	DAUNORUBICIN	Cancer Clinical Trials and approved for other pathologies	-	SENSITIVITY	biomarker	RNA synthesis inhibitor(Cmap)|topoisomerase inhibitor(Cmap)	DTC	612	0.5154	-
1293	BLM	641	PTCH1	5727		24104479	Text Mining	0.6	BLM	FLUORESCEIN	Cancer Clinical Trials and approved for other pathologies	-	SENSITIVITY	biomarker	Other	DTC	612	0.5154	-
1294	BLM	641	PTCH1	5727		24104479	Text Mining	0.6	BLM	HYDROXYCARBAMIDE	Cancer Clinical Trials and approved for other pathologies	-	SENSITIVITY	biomarker	ribonucleotide reductase inhibitor(Cmap)	NCI	612	0.5154	-
1295	BLM	641	PTCH1	5727		24104479	Text Mining	0.6	BLM	IDARUBICIN	Cancer Clinical Trials and approved for other pathologies	-	SENSITIVITY	biomarker	topoisomerase inhibitor(Cmap)	DTC	612	0.5154	-
1313	BLM	641	ELK4	2005		24104479	Text Mining	0.6	BLM	LIOTHYRONINE SODIUM	Approved for thyroid cancer	HORMONE_THERAPY	SENSITIVITY	biomarker	thyroid hormone stimulant(Cmap)	DTC	822	0.5154	-
1314	BLM	641	ELK4	2005		24104479	Text Mining	0.6	BLM	BEXAROTENE	Approved for blood cancer	TARGETED_THERAPY	SENSITIVITY	biomarker	retinoid receptor agonist(Cmap)	DTC	812	0.5154	-
1315	BLM	641	ELK4	2005		24104479	Text Mining	0.6	BLM	DAUNORUBICIN	Cancer Clinical Trials and approved for other pathologies	-	SENSITIVITY	biomarker	RNA synthesis inhibitor(Cmap)|topoisomerase inhibitor(Cmap)	DTC	612	0.5154	-
1316	BLM	641	ELK4	2005		24104479	Text Mining	0.6	BLM	FLUORESCEIN	Cancer Clinical Trials and approved for other pathologies	-	SENSITIVITY	biomarker	Other	DTC	612	0.5154	-
1317	BLM	641	ELK4	2005		24104479	Text Mining	0.6	BLM	HYDROXYCARBAMIDE	Cancer Clinical Trials and approved for other pathologies	-	SENSITIVITY	biomarker	ribonucleotide reductase inhibitor(Cmap)	NCI	612	0.5154	-
1318	BLM	641	ELK4	2005		24104479	Text Mining	0.6	BLM	IDARUBICIN	Cancer Clinical Trials and approved for other pathologies	-	SENSITIVITY	biomarker	topoisomerase inhibitor(Cmap)	DTC	612	0.5154	-
1560	MAPK3	5595	PARP1	142		31300006	CRISPR/CRISPRi	0.64	MAPK3	ARSENIC TRIOXIDE	Cancer Clinical Trials and approved for other pathologies	-	SENSITIVITY	direct-target	Other	DrugBank	712	0.3622	-
1561	MAPK3	5595	PARP1	142		31300006	CRISPR/CRISPRi	0.64	MAPK3	SULINDAC	Cancer Clinical Trials and approved for other pathologies	-	SENSITIVITY	direct-target	cyclooxygenase inhibitor(Cmap)	DrugBank	712	0.3622	-
1577	SLC29A1	2030	STAT4	6775		17000754	GenomeRNAi	0.5	SLC29A1	FOSTAMATINIB	Cancer Clinical Trials and approved for other pathologies	-	SENSITIVITY	direct-target	SYK inhibitor(Cmap)	DrugBank	792	0.6519	-
1585	SLC29A1	2030	SMAD4	4089		17000754	GenomeRNAi	0.5	SLC29A1	FOSTAMATINIB	Cancer Clinical Trials and approved for other pathologies	-	SENSITIVITY	direct-target	SYK inhibitor(Cmap)	DrugBank	792	0.6519	-
1601	CAMK1G	57172	PIK3CA	5290		28319085	CRISPR/CRISPRi	0.68	CAMK1G	SUNITINIB	Approved for intestine, kidney, neuroendocrine system and stomach cancer	TARGETED_THERAPY	SENSITIVITY	direct-target	FLT3 inhibitor(Cmap)|KIT inhibitor(Cmap)|PDGFR tyrosine kinase receptor inhibitor(Cmap)|RET tyrosine kinase inhibitor(Cmap)|VEGFR inhibitor(Cmap)	DrugBank|PharmGKB|TEND	943	0.5435	-
1602	CAMK1G	57172	PIK3CA	5290		28319085	CRISPR/CRISPRi	0.68	CAMK1G	FOSTAMATINIB	Cancer Clinical Trials and approved for other pathologies	-	SENSITIVITY	direct-target	SYK inhibitor(Cmap)	DrugBank	792	0.7957	-
1603	CAMK1G	57172	XIAP	331		28319085	CRISPR/CRISPRi	0.68	CAMK1G	SUNITINIB	Approved for intestine, kidney, neuroendocrine system and stomach cancer	TARGETED_THERAPY	SENSITIVITY	direct-target	FLT3 inhibitor(Cmap)|KIT inhibitor(Cmap)|PDGFR tyrosine kinase receptor inhibitor(Cmap)|RET tyrosine kinase inhibitor(Cmap)|VEGFR inhibitor(Cmap)	DrugBank|PharmGKB|TEND	943	0.5435	-
1604	CAMK1G	57172	XIAP	331		28319085	CRISPR/CRISPRi	0.68	CAMK1G	FOSTAMATINIB	Cancer Clinical Trials and approved for other pathologies	-	SENSITIVITY	direct-target	SYK inhibitor(Cmap)	DrugBank	792	0.7957	-
1606	TSSK1B	83942	KRAS	3845		19490893	Text Mining	0.6	TSSK1B	FOSTAMATINIB	Cancer Clinical Trials and approved for other pathologies	-	SENSITIVITY	direct-target	SYK inhibitor(Cmap)	DrugBank	792	0.4418	-
1614	AKT2	208	CDK12	51755		28319085	CRISPR/CRISPRi	0.68	AKT2	EVEROLIMUS	Approved for brain, breast, intestine, kidney, lung, pancreas, spinal cord and stomach cancer	TARGETED_THERAPY	SENSITIVITY	biomarker	mTOR inhibitor(Cmap)	MyCancerGenomeClinicalTrial	822	0.5842	-
1630	AKT2	208	MCL1	4170		28319085	CRISPR/CRISPRi	0.68	AKT2	EVEROLIMUS	Approved for brain, breast, intestine, kidney, lung, pancreas, spinal cord and stomach cancer	TARGETED_THERAPY	SENSITIVITY	biomarker	mTOR inhibitor(Cmap)	MyCancerGenomeClinicalTrial	822	0.5842	-
1737	EGF	1950	MAPK1	5594		24403857	Text Mining	0.56	EGF	CETUXIMAB	Approved for colon, head and neck and rectum cancer	TARGETED_THERAPY	SENSITIVITY	biomarker	Other	JAX-CKB|PharmGKB	832	0.7447	-
1750	NDUFA9	4704	KRAS	3845		19490893	Text Mining	0.6	NDUFA9	METFORMIN HYDROCHLORIDE	Cancer Clinical Trials and approved for other pathologies	-	SENSITIVITY	biomarker	insulin sensitizer(Cmap)	ChemblInteractions	692	0.3818	-
1754	PLA2G2A	5320	KRAS	3845		19490893	Text Mining	0.6	PLA2G2A	SEMULOPARIN	Cancer Clinical Trials and approved for other pathologies	-	SENSITIVITY	direct-target	thrombin inhibitor(Cmap)	DrugBank|NCI	732	0.4731	-
1765	BCL2L1	598	CDK12	51755		31300006	CRISPR/CRISPRi	0.55	BCL2L1	VENETOCLAX	Approved for blood cancer	TARGETED_THERAPY	SENSITIVITY	direct-target	BCL inhibitor(Cmap)	ChemblInteractions|DrugBank|GuideToPharmacology|MyCancerGenome|TTD	935	0.8425	-
1769	BCL2L1	598	MCL1	4170		28319085	CRISPR screen	0.65	BCL2L1	VENETOCLAX	Approved for blood cancer	TARGETED_THERAPY	SENSITIVITY	direct-target	BCL inhibitor(Cmap)	ChemblInteractions|DrugBank|GuideToPharmacology|MyCancerGenome|TTD	935	0.8425	-
1858	CYP1A2	1544	TRIP11	9321		20609354	GenomeRNAi	509	CYP1A2	IMATINIB	Approved for blood, intestine, skin and stomach cancer	TARGETED_THERAPY	SENSITIVITY	direct-target	Bcr-Abl kinase inhibitor(Cmap)|KIT inhibitor(Cmap)|PDGFR tyrosine kinase receptor inhibitor(Cmap)	DTC|DoCM|DrugBank|JAX-CKB|PharmGKB|TEND|TdgClinicalTrial	957	0.5435	-
1862	CYP1A2	1544	TRIP11	9321		20609354	GenomeRNAi	509	CYP1A2	TAMOXIFEN	Approved for breast cancer	HORMONE_THERAPY	SENSITIVITY	biomarker	estrogen receptor antagonist(Cmap)|selective estrogen receptor modulator (SERM)(Cmap)	DTC|NCI|PharmGKB	862	0.7257	-
1863	CYP1A2	1544	TRIP11	9321		20609354	GenomeRNAi	509	CYP1A2	DEXAMETHASONE	Approved for blood and bone marrow cancer	OTHER	SENSITIVITY	biomarker	glucocorticoid receptor agonist(Cmap)	DTC|NCI	852	0.7957	-
1864	CYP1A2	1544	TRIP11	9321		20609354	GenomeRNAi	509	CYP1A2	LIOTHYRONINE	Approved for thyroid cancer	HORMONE_THERAPY	SENSITIVITY	biomarker	thyroid hormone stimulant(Cmap)	DTC|NCI	842	0.3618	-
1866	CYP1A2	1544	TRIP11	9321		20609354	GenomeRNAi	509	CYP1A2	FLUTAMIDE	Approved for prostate cancer	HORMONE_THERAPY	SENSITIVITY	biomarker	androgen receptor antagonist(Cmap)	DTC|NCI	832	0.6757	-
1867	CYP1A2	1544	TRIP11	9321		20609354	GenomeRNAi	509	CYP1A2	ERLOTINIB	Approved for lung and pancreas cancer	TARGETED_THERAPY	SENSITIVITY	biomarker	EGFR inhibitor(Cmap)	DTC|JAX-CKB|PharmGKB	832	0.4316	-
1869	CYP1A2	1544	TRIP11	9321		20609354	GenomeRNAi	509	CYP1A2	VEMURAFENIB	Approved for skin cancer	TARGETED_THERAPY	SENSITIVITY	biomarker	RAF inhibitor(Cmap)	JAX-CKB|PharmGKB	822	0.5435	-
1878	CYP1A2	1544	TRIP11	9321		20609354	GenomeRNAi	509	CYP1A2	ASPIRIN	Cancer Clinical Trials and approved for other pathologies	-	SENSITIVITY	direct-target	cyclooxygenase inhibitor(Cmap)	DTC|DrugBank|NCI|PharmGKB	752	0.7257	-
1887	CYP1A2	1544	TRIP11	9321		20609354	GenomeRNAi	509	CYP1A2	PROGESTERONE	Cancer Clinical Trials and approved for other pathologies	-	SENSITIVITY	biomarker	progesterone receptor agonist(Cmap)	DTC|NCI|PharmGKB	652	0.7957	-
1943	CYP1A2	1544	TRIP11	9321		20609354	GenomeRNAi	509	CYP1A2	CICLOSPORIN	Approved	-	SENSITIVITY	direct-target	Other	DTC|DrugBank|NCI|PharmGKB|TdgClinicalTrial	373	0.6757	-
1944	CYP1A2	1544	TRIP11	9321		20609354	GenomeRNAi	509	CYP1A2	IBUPROFEN	Approved	-	SENSITIVITY	direct-target	cyclooxygenase inhibitor(Cmap)	DTC|NCI|PharmGKB|TTD	371	0.3618	-
2084	CYP1A2	1544	MBD4	8930		20609354	GenomeRNAi	0.5479999999999999	CYP1A2	IMATINIB	Approved for blood, intestine, skin and stomach cancer	TARGETED_THERAPY	SENSITIVITY	direct-target	Bcr-Abl kinase inhibitor(Cmap)|KIT inhibitor(Cmap)|PDGFR tyrosine kinase receptor inhibitor(Cmap)	DTC|DoCM|DrugBank|JAX-CKB|PharmGKB|TEND|TdgClinicalTrial	957	0.5435	-
2088	CYP1A2	1544	MBD4	8930		20609354	GenomeRNAi	0.5479999999999999	CYP1A2	TAMOXIFEN	Approved for breast cancer	HORMONE_THERAPY	SENSITIVITY	biomarker	estrogen receptor antagonist(Cmap)|selective estrogen receptor modulator (SERM)(Cmap)	DTC|NCI|PharmGKB	862	0.7257	-
2089	CYP1A2	1544	MBD4	8930		20609354	GenomeRNAi	0.5479999999999999	CYP1A2	DEXAMETHASONE	Approved for blood and bone marrow cancer	OTHER	SENSITIVITY	biomarker	glucocorticoid receptor agonist(Cmap)	DTC|NCI	852	0.7957	-
2090	CYP1A2	1544	MBD4	8930		20609354	GenomeRNAi	0.5479999999999999	CYP1A2	LIOTHYRONINE	Approved for thyroid cancer	HORMONE_THERAPY	SENSITIVITY	biomarker	thyroid hormone stimulant(Cmap)	DTC|NCI	842	0.3618	-
2092	CYP1A2	1544	MBD4	8930		20609354	GenomeRNAi	0.5479999999999999	CYP1A2	FLUTAMIDE	Approved for prostate cancer	HORMONE_THERAPY	SENSITIVITY	biomarker	androgen receptor antagonist(Cmap)	DTC|NCI	832	0.6757	-
2093	CYP1A2	1544	MBD4	8930		20609354	GenomeRNAi	0.5479999999999999	CYP1A2	ERLOTINIB	Approved for lung and pancreas cancer	TARGETED_THERAPY	SENSITIVITY	biomarker	EGFR inhibitor(Cmap)	DTC|JAX-CKB|PharmGKB	832	0.4316	-
2095	CYP1A2	1544	MBD4	8930		20609354	GenomeRNAi	0.5479999999999999	CYP1A2	VEMURAFENIB	Approved for skin cancer	TARGETED_THERAPY	SENSITIVITY	biomarker	RAF inhibitor(Cmap)	JAX-CKB|PharmGKB	822	0.5435	-
2104	CYP1A2	1544	MBD4	8930		20609354	GenomeRNAi	0.5479999999999999	CYP1A2	ASPIRIN	Cancer Clinical Trials and approved for other pathologies	-	SENSITIVITY	direct-target	cyclooxygenase inhibitor(Cmap)	DTC|DrugBank|NCI|PharmGKB	752	0.7257	-
2113	CYP1A2	1544	MBD4	8930		20609354	GenomeRNAi	0.5479999999999999	CYP1A2	PROGESTERONE	Cancer Clinical Trials and approved for other pathologies	-	SENSITIVITY	biomarker	progesterone receptor agonist(Cmap)	DTC|NCI|PharmGKB	652	0.7957	-
2169	CYP1A2	1544	MBD4	8930		20609354	GenomeRNAi	0.5479999999999999	CYP1A2	CICLOSPORIN	Approved	-	SENSITIVITY	direct-target	Other	DTC|DrugBank|NCI|PharmGKB|TdgClinicalTrial	373	0.6757	-
2170	CYP1A2	1544	MBD4	8930		20609354	GenomeRNAi	0.5479999999999999	CYP1A2	IBUPROFEN	Approved	-	SENSITIVITY	direct-target	cyclooxygenase inhibitor(Cmap)	DTC|NCI|PharmGKB|TTD	371	0.3618	-
2310	CYP1A2	1544	SMARCA1	6594		20609354	GenomeRNAi	506	CYP1A2	IMATINIB	Approved for blood, intestine, skin and stomach cancer	TARGETED_THERAPY	SENSITIVITY	direct-target	Bcr-Abl kinase inhibitor(Cmap)|KIT inhibitor(Cmap)|PDGFR tyrosine kinase receptor inhibitor(Cmap)	DTC|DoCM|DrugBank|JAX-CKB|PharmGKB|TEND|TdgClinicalTrial	957	0.5435	-
2314	CYP1A2	1544	SMARCA1	6594		20609354	GenomeRNAi	506	CYP1A2	TAMOXIFEN	Approved for breast cancer	HORMONE_THERAPY	SENSITIVITY	biomarker	estrogen receptor antagonist(Cmap)|selective estrogen receptor modulator (SERM)(Cmap)	DTC|NCI|PharmGKB	862	0.7257	-
2315	CYP1A2	1544	SMARCA1	6594		20609354	GenomeRNAi	506	CYP1A2	DEXAMETHASONE	Approved for blood and bone marrow cancer	OTHER	SENSITIVITY	biomarker	glucocorticoid receptor agonist(Cmap)	DTC|NCI	852	0.7957	-
2316	CYP1A2	1544	SMARCA1	6594		20609354	GenomeRNAi	506	CYP1A2	LIOTHYRONINE	Approved for thyroid cancer	HORMONE_THERAPY	SENSITIVITY	biomarker	thyroid hormone stimulant(Cmap)	DTC|NCI	842	0.3618	-
2318	CYP1A2	1544	SMARCA1	6594		20609354	GenomeRNAi	506	CYP1A2	FLUTAMIDE	Approved for prostate cancer	HORMONE_THERAPY	SENSITIVITY	biomarker	androgen receptor antagonist(Cmap)	DTC|NCI	832	0.6757	-
2319	CYP1A2	1544	SMARCA1	6594		20609354	GenomeRNAi	506	CYP1A2	ERLOTINIB	Approved for lung and pancreas cancer	TARGETED_THERAPY	SENSITIVITY	biomarker	EGFR inhibitor(Cmap)	DTC|JAX-CKB|PharmGKB	832	0.4316	-
2321	CYP1A2	1544	SMARCA1	6594		20609354	GenomeRNAi	506	CYP1A2	VEMURAFENIB	Approved for skin cancer	TARGETED_THERAPY	SENSITIVITY	biomarker	RAF inhibitor(Cmap)	JAX-CKB|PharmGKB	822	0.5435	-
2330	CYP1A2	1544	SMARCA1	6594		20609354	GenomeRNAi	506	CYP1A2	ASPIRIN	Cancer Clinical Trials and approved for other pathologies	-	SENSITIVITY	direct-target	cyclooxygenase inhibitor(Cmap)	DTC|DrugBank|NCI|PharmGKB	752	0.7257	-
2339	CYP1A2	1544	SMARCA1	6594		20609354	GenomeRNAi	506	CYP1A2	PROGESTERONE	Cancer Clinical Trials and approved for other pathologies	-	SENSITIVITY	biomarker	progesterone receptor agonist(Cmap)	DTC|NCI|PharmGKB	652	0.7957	-
2395	CYP1A2	1544	SMARCA1	6594		20609354	GenomeRNAi	506	CYP1A2	CICLOSPORIN	Approved	-	SENSITIVITY	direct-target	Other	DTC|DrugBank|NCI|PharmGKB|TdgClinicalTrial	373	0.6757	-
2396	CYP1A2	1544	SMARCA1	6594		20609354	GenomeRNAi	506	CYP1A2	IBUPROFEN	Approved	-	SENSITIVITY	direct-target	cyclooxygenase inhibitor(Cmap)	DTC|NCI|PharmGKB|TTD	371	0.3618	-
2536	CYP1A2	1544	KAT6A	7994		20609354	GenomeRNAi	512	CYP1A2	IMATINIB	Approved for blood, intestine, skin and stomach cancer	TARGETED_THERAPY	SENSITIVITY	direct-target	Bcr-Abl kinase inhibitor(Cmap)|KIT inhibitor(Cmap)|PDGFR tyrosine kinase receptor inhibitor(Cmap)	DTC|DoCM|DrugBank|JAX-CKB|PharmGKB|TEND|TdgClinicalTrial	957	0.5435	-
2540	CYP1A2	1544	KAT6A	7994		20609354	GenomeRNAi	512	CYP1A2	TAMOXIFEN	Approved for breast cancer	HORMONE_THERAPY	SENSITIVITY	biomarker	estrogen receptor antagonist(Cmap)|selective estrogen receptor modulator (SERM)(Cmap)	DTC|NCI|PharmGKB	862	0.7257	-
2541	CYP1A2	1544	KAT6A	7994		20609354	GenomeRNAi	512	CYP1A2	DEXAMETHASONE	Approved for blood and bone marrow cancer	OTHER	SENSITIVITY	biomarker	glucocorticoid receptor agonist(Cmap)	DTC|NCI	852	0.7957	-
2542	CYP1A2	1544	KAT6A	7994		20609354	GenomeRNAi	512	CYP1A2	LIOTHYRONINE	Approved for thyroid cancer	HORMONE_THERAPY	SENSITIVITY	biomarker	thyroid hormone stimulant(Cmap)	DTC|NCI	842	0.3618	-
2544	CYP1A2	1544	KAT6A	7994		20609354	GenomeRNAi	512	CYP1A2	FLUTAMIDE	Approved for prostate cancer	HORMONE_THERAPY	SENSITIVITY	biomarker	androgen receptor antagonist(Cmap)	DTC|NCI	832	0.6757	-
2545	CYP1A2	1544	KAT6A	7994		20609354	GenomeRNAi	512	CYP1A2	ERLOTINIB	Approved for lung and pancreas cancer	TARGETED_THERAPY	SENSITIVITY	biomarker	EGFR inhibitor(Cmap)	DTC|JAX-CKB|PharmGKB	832	0.4316	-
2547	CYP1A2	1544	KAT6A	7994		20609354	GenomeRNAi	512	CYP1A2	VEMURAFENIB	Approved for skin cancer	TARGETED_THERAPY	SENSITIVITY	biomarker	RAF inhibitor(Cmap)	JAX-CKB|PharmGKB	822	0.5435	-
2556	CYP1A2	1544	KAT6A	7994		20609354	GenomeRNAi	512	CYP1A2	ASPIRIN	Cancer Clinical Trials and approved for other pathologies	-	SENSITIVITY	direct-target	cyclooxygenase inhibitor(Cmap)	DTC|DrugBank|NCI|PharmGKB	752	0.7257	-
2565	CYP1A2	1544	KAT6A	7994		20609354	GenomeRNAi	512	CYP1A2	PROGESTERONE	Cancer Clinical Trials and approved for other pathologies	-	SENSITIVITY	biomarker	progesterone receptor agonist(Cmap)	DTC|NCI|PharmGKB	652	0.7957	-
2621	CYP1A2	1544	KAT6A	7994		20609354	GenomeRNAi	512	CYP1A2	CICLOSPORIN	Approved	-	SENSITIVITY	direct-target	Other	DTC|DrugBank|NCI|PharmGKB|TdgClinicalTrial	373	0.6757	-
2622	CYP1A2	1544	KAT6A	7994		20609354	GenomeRNAi	512	CYP1A2	IBUPROFEN	Approved	-	SENSITIVITY	direct-target	cyclooxygenase inhibitor(Cmap)	DTC|NCI|PharmGKB|TTD	371	0.3618	-
2762	CYP1A2	1544	TLE1	7088		20609354	GenomeRNAi	509	CYP1A2	IMATINIB	Approved for blood, intestine, skin and stomach cancer	TARGETED_THERAPY	SENSITIVITY	direct-target	Bcr-Abl kinase inhibitor(Cmap)|KIT inhibitor(Cmap)|PDGFR tyrosine kinase receptor inhibitor(Cmap)	DTC|DoCM|DrugBank|JAX-CKB|PharmGKB|TEND|TdgClinicalTrial	957	0.5435	-
2766	CYP1A2	1544	TLE1	7088		20609354	GenomeRNAi	509	CYP1A2	TAMOXIFEN	Approved for breast cancer	HORMONE_THERAPY	SENSITIVITY	biomarker	estrogen receptor antagonist(Cmap)|selective estrogen receptor modulator (SERM)(Cmap)	DTC|NCI|PharmGKB	862	0.7257	-
2767	CYP1A2	1544	TLE1	7088		20609354	GenomeRNAi	509	CYP1A2	DEXAMETHASONE	Approved for blood and bone marrow cancer	OTHER	SENSITIVITY	biomarker	glucocorticoid receptor agonist(Cmap)	DTC|NCI	852	0.7957	-
2768	CYP1A2	1544	TLE1	7088		20609354	GenomeRNAi	509	CYP1A2	LIOTHYRONINE	Approved for thyroid cancer	HORMONE_THERAPY	SENSITIVITY	biomarker	thyroid hormone stimulant(Cmap)	DTC|NCI	842	0.3618	-
2770	CYP1A2	1544	TLE1	7088		20609354	GenomeRNAi	509	CYP1A2	FLUTAMIDE	Approved for prostate cancer	HORMONE_THERAPY	SENSITIVITY	biomarker	androgen receptor antagonist(Cmap)	DTC|NCI	832	0.6757	-
2771	CYP1A2	1544	TLE1	7088		20609354	GenomeRNAi	509	CYP1A2	ERLOTINIB	Approved for lung and pancreas cancer	TARGETED_THERAPY	SENSITIVITY	biomarker	EGFR inhibitor(Cmap)	DTC|JAX-CKB|PharmGKB	832	0.4316	-
2773	CYP1A2	1544	TLE1	7088		20609354	GenomeRNAi	509	CYP1A2	VEMURAFENIB	Approved for skin cancer	TARGETED_THERAPY	SENSITIVITY	biomarker	RAF inhibitor(Cmap)	JAX-CKB|PharmGKB	822	0.5435	-
2782	CYP1A2	1544	TLE1	7088		20609354	GenomeRNAi	509	CYP1A2	ASPIRIN	Cancer Clinical Trials and approved for other pathologies	-	SENSITIVITY	direct-target	cyclooxygenase inhibitor(Cmap)	DTC|DrugBank|NCI|PharmGKB	752	0.7257	-
2791	CYP1A2	1544	TLE1	7088		20609354	GenomeRNAi	509	CYP1A2	PROGESTERONE	Cancer Clinical Trials and approved for other pathologies	-	SENSITIVITY	biomarker	progesterone receptor agonist(Cmap)	DTC|NCI|PharmGKB	652	0.7957	-
2847	CYP1A2	1544	TLE1	7088		20609354	GenomeRNAi	509	CYP1A2	CICLOSPORIN	Approved	-	SENSITIVITY	direct-target	Other	DTC|DrugBank|NCI|PharmGKB|TdgClinicalTrial	373	0.6757	-
2848	CYP1A2	1544	TLE1	7088		20609354	GenomeRNAi	509	CYP1A2	IBUPROFEN	Approved	-	SENSITIVITY	direct-target	cyclooxygenase inhibitor(Cmap)	DTC|NCI|PharmGKB|TTD	371	0.3618	-
2988	CYP1A2	1544	PDE4DIP	9659		20609354	GenomeRNAi	0.5539999999999999	CYP1A2	IMATINIB	Approved for blood, intestine, skin and stomach cancer	TARGETED_THERAPY	SENSITIVITY	direct-target	Bcr-Abl kinase inhibitor(Cmap)|KIT inhibitor(Cmap)|PDGFR tyrosine kinase receptor inhibitor(Cmap)	DTC|DoCM|DrugBank|JAX-CKB|PharmGKB|TEND|TdgClinicalTrial	957	0.5435	-
2992	CYP1A2	1544	PDE4DIP	9659		20609354	GenomeRNAi	0.5539999999999999	CYP1A2	TAMOXIFEN	Approved for breast cancer	HORMONE_THERAPY	SENSITIVITY	biomarker	estrogen receptor antagonist(Cmap)|selective estrogen receptor modulator (SERM)(Cmap)	DTC|NCI|PharmGKB	862	0.7257	-
2993	CYP1A2	1544	PDE4DIP	9659		20609354	GenomeRNAi	0.5539999999999999	CYP1A2	DEXAMETHASONE	Approved for blood and bone marrow cancer	OTHER	SENSITIVITY	biomarker	glucocorticoid receptor agonist(Cmap)	DTC|NCI	852	0.7957	-
2994	CYP1A2	1544	PDE4DIP	9659		20609354	GenomeRNAi	0.5539999999999999	CYP1A2	LIOTHYRONINE	Approved for thyroid cancer	HORMONE_THERAPY	SENSITIVITY	biomarker	thyroid hormone stimulant(Cmap)	DTC|NCI	842	0.3618	-
2996	CYP1A2	1544	PDE4DIP	9659		20609354	GenomeRNAi	0.5539999999999999	CYP1A2	FLUTAMIDE	Approved for prostate cancer	HORMONE_THERAPY	SENSITIVITY	biomarker	androgen receptor antagonist(Cmap)	DTC|NCI	832	0.6757	-
2997	CYP1A2	1544	PDE4DIP	9659		20609354	GenomeRNAi	0.5539999999999999	CYP1A2	ERLOTINIB	Approved for lung and pancreas cancer	TARGETED_THERAPY	SENSITIVITY	biomarker	EGFR inhibitor(Cmap)	DTC|JAX-CKB|PharmGKB	832	0.4316	-
2999	CYP1A2	1544	PDE4DIP	9659		20609354	GenomeRNAi	0.5539999999999999	CYP1A2	VEMURAFENIB	Approved for skin cancer	TARGETED_THERAPY	SENSITIVITY	biomarker	RAF inhibitor(Cmap)	JAX-CKB|PharmGKB	822	0.5435	-
3008	CYP1A2	1544	PDE4DIP	9659		20609354	GenomeRNAi	0.5539999999999999	CYP1A2	ASPIRIN	Cancer Clinical Trials and approved for other pathologies	-	SENSITIVITY	direct-target	cyclooxygenase inhibitor(Cmap)	DTC|DrugBank|NCI|PharmGKB	752	0.7257	-
3017	CYP1A2	1544	PDE4DIP	9659		20609354	GenomeRNAi	0.5539999999999999	CYP1A2	PROGESTERONE	Cancer Clinical Trials and approved for other pathologies	-	SENSITIVITY	biomarker	progesterone receptor agonist(Cmap)	DTC|NCI|PharmGKB	652	0.7957	-
3073	CYP1A2	1544	PDE4DIP	9659		20609354	GenomeRNAi	0.5539999999999999	CYP1A2	CICLOSPORIN	Approved	-	SENSITIVITY	direct-target	Other	DTC|DrugBank|NCI|PharmGKB|TdgClinicalTrial	373	0.6757	-
3074	CYP1A2	1544	PDE4DIP	9659		20609354	GenomeRNAi	0.5539999999999999	CYP1A2	IBUPROFEN	Approved	-	SENSITIVITY	direct-target	cyclooxygenase inhibitor(Cmap)	DTC|NCI|PharmGKB|TTD	371	0.3618	-
3214	CYP1A2	1544	NCOA3	8202		20609354	GenomeRNAi	503	CYP1A2	IMATINIB	Approved for blood, intestine, skin and stomach cancer	TARGETED_THERAPY	SENSITIVITY	direct-target	Bcr-Abl kinase inhibitor(Cmap)|KIT inhibitor(Cmap)|PDGFR tyrosine kinase receptor inhibitor(Cmap)	DTC|DoCM|DrugBank|JAX-CKB|PharmGKB|TEND|TdgClinicalTrial	957	0.5435	-
3218	CYP1A2	1544	NCOA3	8202		20609354	GenomeRNAi	503	CYP1A2	TAMOXIFEN	Approved for breast cancer	HORMONE_THERAPY	SENSITIVITY	biomarker	estrogen receptor antagonist(Cmap)|selective estrogen receptor modulator (SERM)(Cmap)	DTC|NCI|PharmGKB	862	0.7257	-
3219	CYP1A2	1544	NCOA3	8202		20609354	GenomeRNAi	503	CYP1A2	DEXAMETHASONE	Approved for blood and bone marrow cancer	OTHER	SENSITIVITY	biomarker	glucocorticoid receptor agonist(Cmap)	DTC|NCI	852	0.7957	-
3220	CYP1A2	1544	NCOA3	8202		20609354	GenomeRNAi	503	CYP1A2	LIOTHYRONINE	Approved for thyroid cancer	HORMONE_THERAPY	SENSITIVITY	biomarker	thyroid hormone stimulant(Cmap)	DTC|NCI	842	0.3618	-
3222	CYP1A2	1544	NCOA3	8202		20609354	GenomeRNAi	503	CYP1A2	FLUTAMIDE	Approved for prostate cancer	HORMONE_THERAPY	SENSITIVITY	biomarker	androgen receptor antagonist(Cmap)	DTC|NCI	832	0.6757	-
3223	CYP1A2	1544	NCOA3	8202		20609354	GenomeRNAi	503	CYP1A2	ERLOTINIB	Approved for lung and pancreas cancer	TARGETED_THERAPY	SENSITIVITY	biomarker	EGFR inhibitor(Cmap)	DTC|JAX-CKB|PharmGKB	832	0.4316	-
3225	CYP1A2	1544	NCOA3	8202		20609354	GenomeRNAi	503	CYP1A2	VEMURAFENIB	Approved for skin cancer	TARGETED_THERAPY	SENSITIVITY	biomarker	RAF inhibitor(Cmap)	JAX-CKB|PharmGKB	822	0.5435	-
3234	CYP1A2	1544	NCOA3	8202		20609354	GenomeRNAi	503	CYP1A2	ASPIRIN	Cancer Clinical Trials and approved for other pathologies	-	SENSITIVITY	direct-target	cyclooxygenase inhibitor(Cmap)	DTC|DrugBank|NCI|PharmGKB	752	0.7257	-
3243	CYP1A2	1544	NCOA3	8202		20609354	GenomeRNAi	503	CYP1A2	PROGESTERONE	Cancer Clinical Trials and approved for other pathologies	-	SENSITIVITY	biomarker	progesterone receptor agonist(Cmap)	DTC|NCI|PharmGKB	652	0.7957	-
3299	CYP1A2	1544	NCOA3	8202		20609354	GenomeRNAi	503	CYP1A2	CICLOSPORIN	Approved	-	SENSITIVITY	direct-target	Other	DTC|DrugBank|NCI|PharmGKB|TdgClinicalTrial	373	0.6757	-
3300	CYP1A2	1544	NCOA3	8202		20609354	GenomeRNAi	503	CYP1A2	IBUPROFEN	Approved	-	SENSITIVITY	direct-target	cyclooxygenase inhibitor(Cmap)	DTC|NCI|PharmGKB|TTD	371	0.3618	-
3446	CAMK2B	816	RET	5979		20609354	GenomeRNAi	0.53	CAMK2B	SORAFENIB	Approved for kidney, liver and thyroid cancer	TARGETED_THERAPY	SENSITIVITY	biomarker	FLT3 inhibitor(Cmap)|KIT inhibitor(Cmap)|PDGFR tyrosine kinase receptor inhibitor(Cmap)|RAF inhibitor(Cmap)|RET tyrosine kinase inhibitor(Cmap)|VEGFR inhibitor(Cmap)	DTC|GuideToPharmacology|JAX-CKB|PharmGKB	863	0.5435	-
3447	CAMK2B	816	RET	5979		20609354	GenomeRNAi	0.53	CAMK2B	FOSTAMATINIB	Cancer Clinical Trials and approved for other pathologies	-	SENSITIVITY	direct-target	SYK inhibitor(Cmap)	DrugBank	792	0.7957	-
3461	CAMK2B	816	KIT	3815		20609354	GenomeRNAi	0.53	CAMK2B	SORAFENIB	Approved for kidney, liver and thyroid cancer	TARGETED_THERAPY	SENSITIVITY	biomarker	FLT3 inhibitor(Cmap)|KIT inhibitor(Cmap)|PDGFR tyrosine kinase receptor inhibitor(Cmap)|RAF inhibitor(Cmap)|RET tyrosine kinase inhibitor(Cmap)|VEGFR inhibitor(Cmap)	DTC|GuideToPharmacology|JAX-CKB|PharmGKB	863	0.5435	-
3462	CAMK2B	816	KIT	3815		20609354	GenomeRNAi	0.53	CAMK2B	FOSTAMATINIB	Cancer Clinical Trials and approved for other pathologies	-	SENSITIVITY	direct-target	SYK inhibitor(Cmap)	DrugBank	792	0.7957	-
3476	CAMK2B	816	NTRK1	4914		20609354	GenomeRNAi	0.53	CAMK2B	SORAFENIB	Approved for kidney, liver and thyroid cancer	TARGETED_THERAPY	SENSITIVITY	biomarker	FLT3 inhibitor(Cmap)|KIT inhibitor(Cmap)|PDGFR tyrosine kinase receptor inhibitor(Cmap)|RAF inhibitor(Cmap)|RET tyrosine kinase inhibitor(Cmap)|VEGFR inhibitor(Cmap)	DTC|GuideToPharmacology|JAX-CKB|PharmGKB	863	0.5435	-
3477	CAMK2B	816	NTRK1	4914		20609354	GenomeRNAi	0.53	CAMK2B	FOSTAMATINIB	Cancer Clinical Trials and approved for other pathologies	-	SENSITIVITY	direct-target	SYK inhibitor(Cmap)	DrugBank	792	0.7957	-
3491	CAMK2B	816	DDR1	780		20609354	GenomeRNAi	0.53	CAMK2B	SORAFENIB	Approved for kidney, liver and thyroid cancer	TARGETED_THERAPY	SENSITIVITY	biomarker	FLT3 inhibitor(Cmap)|KIT inhibitor(Cmap)|PDGFR tyrosine kinase receptor inhibitor(Cmap)|RAF inhibitor(Cmap)|RET tyrosine kinase inhibitor(Cmap)|VEGFR inhibitor(Cmap)	DTC|GuideToPharmacology|JAX-CKB|PharmGKB	863	0.5435	-
3492	CAMK2B	816	DDR1	780		20609354	GenomeRNAi	0.53	CAMK2B	FOSTAMATINIB	Cancer Clinical Trials and approved for other pathologies	-	SENSITIVITY	direct-target	SYK inhibitor(Cmap)	DrugBank	792	0.7957	-
3506	CAMK2B	816	PDGFRB	5159		20609354	GenomeRNAi	0.53	CAMK2B	SORAFENIB	Approved for kidney, liver and thyroid cancer	TARGETED_THERAPY	SENSITIVITY	biomarker	FLT3 inhibitor(Cmap)|KIT inhibitor(Cmap)|PDGFR tyrosine kinase receptor inhibitor(Cmap)|RAF inhibitor(Cmap)|RET tyrosine kinase inhibitor(Cmap)|VEGFR inhibitor(Cmap)	DTC|GuideToPharmacology|JAX-CKB|PharmGKB	863	0.5435	-
3507	CAMK2B	816	PDGFRB	5159		20609354	GenomeRNAi	0.53	CAMK2B	FOSTAMATINIB	Cancer Clinical Trials and approved for other pathologies	-	SENSITIVITY	direct-target	SYK inhibitor(Cmap)	DrugBank	792	0.7957	-
3522	KDR	3791	PPM1D	8493		3965078	Decipher	545	KDR	SORAFENIB	Approved for kidney, liver and thyroid cancer	TARGETED_THERAPY	SENSITIVITY	direct-target	FLT3 inhibitor(Cmap)|KIT inhibitor(Cmap)|PDGFR tyrosine kinase receptor inhibitor(Cmap)|RAF inhibitor(Cmap)|RET tyrosine kinase inhibitor(Cmap)|VEGFR inhibitor(Cmap)	ClearityFoundationClinicalTrial|DTC|DrugBank|GuideToPharmacology|JAX-CKB|MyCancerGenome|MyCancerGenomeClinicalTrial|PharmGKB|TALC|TEND|TTD|TdgClinicalTrial	0.92	0.5916	-
3523	KDR	3791	PPM1D	8493		3965078	Decipher	545	KDR	SUNITINIB	Approved for intestine, kidney, neuroendocrine system and stomach cancer	TARGETED_THERAPY	SENSITIVITY	direct-target	FLT3 inhibitor(Cmap)|KIT inhibitor(Cmap)|PDGFR tyrosine kinase receptor inhibitor(Cmap)|RET tyrosine kinase inhibitor(Cmap)|VEGFR inhibitor(Cmap)	DTC|DrugBank|GuideToPharmacology|JAX-CKB|MyCancerGenome|MyCancerGenomeClinicalTrial|PharmGKB|TALC|TEND|TTD|TdgClinicalTrial	0.92	0.5916	-
3524	KDR	3791	PPM1D	8493		3965078	Decipher	545	KDR	VANDETANIB	Approved for thyroid cancer	TARGETED_THERAPY	SENSITIVITY	direct-target	EGFR inhibitor(Cmap)|RET tyrosine kinase inhibitor(Cmap)|VEGFR inhibitor(Cmap)	ChemblInteractions|ClearityFoundationClinicalTrial|DTC|GuideToPharmacology|JAX-CKB|MyCancerGenome|MyCancerGenomeClinicalTrial|PharmGKB|TALC|TTD|TdgClinicalTrial	0.92	0.5916	-
3525	KDR	3791	PPM1D	8493		3965078	Decipher	545	KDR	AXITINIB	Approved for kidney cancer	TARGETED_THERAPY	SENSITIVITY	direct-target	PDGFR tyrosine kinase receptor inhibitor(Cmap)|VEGFR inhibitor(Cmap)	CancerCommons|ChemblInteractions|DrugBank|GuideToPharmacology|MyCancerGenome|MyCancerGenomeClinicalTrial|PharmGKB|TALC|TTD|TdgClinicalTrial	919	0.5916	-
3526	KDR	3791	PPM1D	8493		3965078	Decipher	545	KDR	REGORAFENIB	Approved for colon, intestine, liver, rectum and stomach cancer	TARGETED_THERAPY	SENSITIVITY	direct-target	FGFR inhibitor(Cmap)|KIT inhibitor(Cmap)|PDGFR tyrosine kinase receptor inhibitor(Cmap)|RAF inhibitor(Cmap)|RET tyrosine kinase inhibitor(Cmap)|VEGFR inhibitor(Cmap)	ChemblInteractions|DrugBank|GuideToPharmacology|JAX-CKB|MyCancerGenome|MyCancerGenomeClinicalTrial|TALC|TTD|TdgClinicalTrial	919	0.5916	-
3527	KDR	3791	PPM1D	8493		3965078	Decipher	545	KDR	NINTEDANIB	Approved for lung cancer	TARGETED_THERAPY	SENSITIVITY	direct-target	FGFR inhibitor(Cmap)|PDGFR tyrosine kinase receptor inhibitor(Cmap)|VEGFR inhibitor(Cmap)	ClearityFoundationClinicalTrial|DTC|DrugBank|GuideToPharmacology|MyCancerGenome|TALC|TdgClinicalTrial	918	0.5916	-
3528	KDR	3791	PPM1D	8493		3965078	Decipher	545	KDR	PAZOPANIB	Approved for kidney and soft tissue cancer	TARGETED_THERAPY	SENSITIVITY	direct-target	KIT inhibitor(Cmap)|PDGFR tyrosine kinase receptor inhibitor(Cmap)|VEGFR inhibitor(Cmap)	DTC|DrugBank|GuideToPharmacology|MyCancerGenome|MyCancerGenomeClinicalTrial|PharmGKB|TALC|TdgClinicalTrial	918	0.5916	-
3529	KDR	3791	PPM1D	8493		3965078	Decipher	545	KDR	TIVOZANIB	Approved for kidney cancer	TARGETED_THERAPY	SENSITIVITY	direct-target	VEGFR inhibitor(Cmap)	ChemblInteractions|ClearityFoundationClinicalTrial|DrugBank|GuideToPharmacology|MyCancerGenome|TALC|TTD|TdgClinicalTrial	918	0.5916	-
3530	KDR	3791	PPM1D	8493		3965078	Decipher	545	KDR	CABOZANTINIB	Approved for kidney, liver and thyroid cancer	TARGETED_THERAPY	SENSITIVITY	direct-target	RET tyrosine kinase inhibitor(Cmap)|VEGFR inhibitor(Cmap)	ClearityFoundationClinicalTrial|DrugBank|GuideToPharmacology|MyCancerGenome|TALC|TTD|TdgClinicalTrial	917	0.5916	-
3531	KDR	3791	PPM1D	8493		3965078	Decipher	545	KDR	RAMUCIRUMAB	Approved for colon, esophagus, liver, lung, rectum and stomach cancer	TARGETED_THERAPY	SENSITIVITY	direct-target	Other	ChemblInteractions|DrugBank|GuideToPharmacology|JAX-CKB|MyCancerGenome|SAbDab|TALC|TTD	917	0.5916	-
3532	KDR	3791	PPM1D	8493		3965078	Decipher	545	KDR	LENVATINIB	Approved for kidney, liver, thyroid and uterus cancer	TARGETED_THERAPY	SENSITIVITY	direct-target	FGFR inhibitor(Cmap)|KIT inhibitor(Cmap)|PDGFR tyrosine kinase receptor inhibitor(Cmap)|VEGFR inhibitor(Cmap)	DrugBank|GuideToPharmacology|MyCancerGenome|TALC|TTD|TdgClinicalTrial	916	0.5916	-
3533	KDR	3791	PPM1D	8493		3965078	Decipher	545	KDR	ERDAFITINIB	Approved for bladder cancer	TARGETED_THERAPY	SENSITIVITY	direct-target	FGFR inhibitor(Cmap)	DrugBank|GuideToPharmacology	913	0.5916	-
3534	KDR	3791	PPM1D	8493		3965078	Decipher	545	KDR	PRALSETINIB	Approved for lung and thyroid cancer	TARGETED_THERAPY	SENSITIVITY	direct-target	Other	DrugBank|GuideToPharmacology	913	0.5916	-
3535	KDR	3791	PPM1D	8493		3965078	Decipher	545	KDR	CABOZANTINIB S-MALATE	Approved for kidney, liver and thyroid cancer	TARGETED_THERAPY	SENSITIVITY	direct-target	RET tyrosine kinase inhibitor(Cmap)|VEGFR inhibitor(Cmap)	ChemblInteractions	912	0.5916	-
3536	KDR	3791	PPM1D	8493		3965078	Decipher	545	KDR	LENVATINIB MESYLATE	Approved for kidney, liver, thyroid and uterus cancer	TARGETED_THERAPY	SENSITIVITY	direct-target	FGFR inhibitor(Cmap)|KIT inhibitor(Cmap)|PDGFR tyrosine kinase receptor inhibitor(Cmap)|VEGFR inhibitor(Cmap)	ChemblInteractions	912	0.5916	-
3537	KDR	3791	PPM1D	8493		3965078	Decipher	545	KDR	NINTEDANIB ESYLATE	Approved for lung cancer	TARGETED_THERAPY	SENSITIVITY	direct-target	FGFR inhibitor(Cmap)|PDGFR tyrosine kinase receptor inhibitor(Cmap)|VEGFR inhibitor(Cmap)	ChemblInteractions	912	0.5916	-
3538	KDR	3791	PPM1D	8493		3965078	Decipher	545	KDR	PAZOPANIB HYDROCHLORIDE	Approved for kidney and soft tissue cancer	TARGETED_THERAPY	SENSITIVITY	direct-target	KIT inhibitor(Cmap)|PDGFR tyrosine kinase receptor inhibitor(Cmap)|VEGFR inhibitor(Cmap)	ChemblInteractions	912	0.5916	-
3539	KDR	3791	PPM1D	8493		3965078	Decipher	545	KDR	RIPRETINIB	Approved for intestine and stomach cancer	TARGETED_THERAPY	SENSITIVITY	direct-target	receptor tyrosine protein kinase inhibitor(Cmap)	DrugBank	912	0.5916	-
3540	KDR	3791	PPM1D	8493		3965078	Decipher	545	KDR	SORAFENIB TOSYLATE	Approved for kidney, liver and thyroid cancer	TARGETED_THERAPY	SENSITIVITY	direct-target	FLT3 inhibitor(Cmap)|KIT inhibitor(Cmap)|PDGFR tyrosine kinase receptor inhibitor(Cmap)|RAF inhibitor(Cmap)|RET tyrosine kinase inhibitor(Cmap)|VEGFR inhibitor(Cmap)	ChemblInteractions	912	0.5916	-
3541	KDR	3791	PPM1D	8493		3965078	Decipher	545	KDR	SUNITINIB MALATE	Approved for intestine, pancreas and stomach cancer	TARGETED_THERAPY	SENSITIVITY	direct-target	FLT3 inhibitor(Cmap)|KIT inhibitor(Cmap)|PDGFR tyrosine kinase receptor inhibitor(Cmap)|RET tyrosine kinase inhibitor(Cmap)|VEGFR inhibitor(Cmap)	ChemblInteractions	912	0.5916	-
3542	KDR	3791	PPM1D	8493		3965078	Decipher	545	KDR	NERATINIB	Approved for skin cancer	TARGETED_THERAPY	SENSITIVITY	direct-target	EGFR inhibitor(Cmap)	TTD	911	0.5916	-
3543	KDR	3791	PPM1D	8493		3965078	Decipher	545	KDR	CETUXIMAB	Approved for colon, head and neck and rectum cancer	TARGETED_THERAPY	SENSITIVITY	biomarker	Other	JAX-CKB	812	0.5916	-
3544	KDR	3791	PPM1D	8493		3965078	Decipher	545	KDR	ENTRECTINIB	Approved for lung cancer	TARGETED_THERAPY	SENSITIVITY	biomarker	ALK tyrosine kinase receptor inhibitor(Cmap)|proto-oncogene tyrosine protein kinase inhibitor(Cmap)	DTC	812	0.5916	-
3545	KDR	3791	PPM1D	8493		3965078	Decipher	545	KDR	ERLOTINIB	Approved for lung and pancreas cancer	TARGETED_THERAPY	SENSITIVITY	biomarker	EGFR inhibitor(Cmap)	DTC	812	0.5916	-
3546	KDR	3791	PPM1D	8493		3965078	Decipher	545	KDR	INFIGRATINIB	Approved for bile duct cancer	TARGETED_THERAPY	SENSITIVITY	biomarker	FGFR inhibitor(Cmap)	GuideToPharmacology	812	0.5916	-
3547	KDR	3791	PPM1D	8493		3965078	Decipher	545	KDR	PEXIDARTINIB	Approved for soft tissue cancer	TARGETED_THERAPY	SENSITIVITY	biomarker	tyrosine kinase inhibitor(Cmap)	GuideToPharmacology	812	0.5916	-
3548	KDR	3791	PPM1D	8493		3965078	Decipher	545	KDR	ROMIPLOSTIM	Cancer Clinical Trials and approved for other pathologies	-	SENSITIVITY	gene-dependency	Other	ChemblInteractions|DrugBank|GuideToPharmacology|TEND|TTD|TdgClinicalTrial	726	0.5916	-
3549	KDR	3791	PPM1D	8493		3965078	Decipher	545	KDR	MIDOSTAURIN	Cancer Clinical Trials and approved for other pathologies	-	SENSITIVITY	direct-target	FLT3 inhibitor(Cmap)|KIT inhibitor(Cmap)|PKC inhibitor(Cmap)	ChemblInteractions|DrugBank|MyCancerGenome	714	0.5916	-
3550	KDR	3791	PPM1D	8493		3965078	Decipher	545	KDR	PONATINIB	Cancer Clinical Trials and approved for other pathologies	-	SENSITIVITY	direct-target	Bcr-Abl kinase inhibitor(Cmap)|FLT3 inhibitor(Cmap)|PDGFR tyrosine kinase receptor inhibitor(Cmap)	DrugBank|MyCancerGenome	713	0.5916	-
3551	KDR	3791	PPM1D	8493		3965078	Decipher	545	KDR	FOSTAMATINIB	Cancer Clinical Trials and approved for other pathologies	-	SENSITIVITY	direct-target	SYK inhibitor(Cmap)	DrugBank	712	0.5916	-
3552	KDR	3791	PPM1D	8493		3965078	Decipher	545	KDR	DASATINIB	Cancer Clinical Trials and approved for other pathologies	-	SENSITIVITY	biomarker	Bcr-Abl kinase inhibitor(Cmap)|KIT inhibitor(Cmap)|PDGFR tyrosine kinase receptor inhibitor(Cmap)|SRC inhibitor(Cmap)|ephrin inhibitor(Cmap)|tyrosine kinase inhibitor(Cmap)	DTC	612	0.5916	-
3607	KDR	3791	POLE	5426		3965078	Decipher	503	KDR	SORAFENIB	Approved for kidney, liver and thyroid cancer	TARGETED_THERAPY	SENSITIVITY	direct-target	FLT3 inhibitor(Cmap)|KIT inhibitor(Cmap)|PDGFR tyrosine kinase receptor inhibitor(Cmap)|RAF inhibitor(Cmap)|RET tyrosine kinase inhibitor(Cmap)|VEGFR inhibitor(Cmap)	ClearityFoundationClinicalTrial|DTC|DrugBank|GuideToPharmacology|JAX-CKB|MyCancerGenome|MyCancerGenomeClinicalTrial|PharmGKB|TALC|TEND|TTD|TdgClinicalTrial	0.92	0.5916	-
3608	KDR	3791	POLE	5426		3965078	Decipher	503	KDR	SUNITINIB	Approved for intestine, kidney, neuroendocrine system and stomach cancer	TARGETED_THERAPY	SENSITIVITY	direct-target	FLT3 inhibitor(Cmap)|KIT inhibitor(Cmap)|PDGFR tyrosine kinase receptor inhibitor(Cmap)|RET tyrosine kinase inhibitor(Cmap)|VEGFR inhibitor(Cmap)	DTC|DrugBank|GuideToPharmacology|JAX-CKB|MyCancerGenome|MyCancerGenomeClinicalTrial|PharmGKB|TALC|TEND|TTD|TdgClinicalTrial	0.92	0.5916	-
3609	KDR	3791	POLE	5426		3965078	Decipher	503	KDR	VANDETANIB	Approved for thyroid cancer	TARGETED_THERAPY	SENSITIVITY	direct-target	EGFR inhibitor(Cmap)|RET tyrosine kinase inhibitor(Cmap)|VEGFR inhibitor(Cmap)	ChemblInteractions|ClearityFoundationClinicalTrial|DTC|GuideToPharmacology|JAX-CKB|MyCancerGenome|MyCancerGenomeClinicalTrial|PharmGKB|TALC|TTD|TdgClinicalTrial	0.92	0.5916	-
3610	KDR	3791	POLE	5426		3965078	Decipher	503	KDR	AXITINIB	Approved for kidney cancer	TARGETED_THERAPY	SENSITIVITY	direct-target	PDGFR tyrosine kinase receptor inhibitor(Cmap)|VEGFR inhibitor(Cmap)	CancerCommons|ChemblInteractions|DrugBank|GuideToPharmacology|MyCancerGenome|MyCancerGenomeClinicalTrial|PharmGKB|TALC|TTD|TdgClinicalTrial	919	0.5916	-
3611	KDR	3791	POLE	5426		3965078	Decipher	503	KDR	REGORAFENIB	Approved for colon, intestine, liver, rectum and stomach cancer	TARGETED_THERAPY	SENSITIVITY	direct-target	FGFR inhibitor(Cmap)|KIT inhibitor(Cmap)|PDGFR tyrosine kinase receptor inhibitor(Cmap)|RAF inhibitor(Cmap)|RET tyrosine kinase inhibitor(Cmap)|VEGFR inhibitor(Cmap)	ChemblInteractions|DrugBank|GuideToPharmacology|JAX-CKB|MyCancerGenome|MyCancerGenomeClinicalTrial|TALC|TTD|TdgClinicalTrial	919	0.5916	-
3612	KDR	3791	POLE	5426		3965078	Decipher	503	KDR	NINTEDANIB	Approved for lung cancer	TARGETED_THERAPY	SENSITIVITY	direct-target	FGFR inhibitor(Cmap)|PDGFR tyrosine kinase receptor inhibitor(Cmap)|VEGFR inhibitor(Cmap)	ClearityFoundationClinicalTrial|DTC|DrugBank|GuideToPharmacology|MyCancerGenome|TALC|TdgClinicalTrial	918	0.5916	-
3613	KDR	3791	POLE	5426		3965078	Decipher	503	KDR	PAZOPANIB	Approved for kidney and soft tissue cancer	TARGETED_THERAPY	SENSITIVITY	direct-target	KIT inhibitor(Cmap)|PDGFR tyrosine kinase receptor inhibitor(Cmap)|VEGFR inhibitor(Cmap)	DTC|DrugBank|GuideToPharmacology|MyCancerGenome|MyCancerGenomeClinicalTrial|PharmGKB|TALC|TdgClinicalTrial	918	0.5916	-
3614	KDR	3791	POLE	5426		3965078	Decipher	503	KDR	TIVOZANIB	Approved for kidney cancer	TARGETED_THERAPY	SENSITIVITY	direct-target	VEGFR inhibitor(Cmap)	ChemblInteractions|ClearityFoundationClinicalTrial|DrugBank|GuideToPharmacology|MyCancerGenome|TALC|TTD|TdgClinicalTrial	918	0.5916	-
3615	KDR	3791	POLE	5426		3965078	Decipher	503	KDR	CABOZANTINIB	Approved for kidney, liver and thyroid cancer	TARGETED_THERAPY	SENSITIVITY	direct-target	RET tyrosine kinase inhibitor(Cmap)|VEGFR inhibitor(Cmap)	ClearityFoundationClinicalTrial|DrugBank|GuideToPharmacology|MyCancerGenome|TALC|TTD|TdgClinicalTrial	917	0.5916	-
3616	KDR	3791	POLE	5426		3965078	Decipher	503	KDR	RAMUCIRUMAB	Approved for colon, esophagus, liver, lung, rectum and stomach cancer	TARGETED_THERAPY	SENSITIVITY	direct-target	Other	ChemblInteractions|DrugBank|GuideToPharmacology|JAX-CKB|MyCancerGenome|SAbDab|TALC|TTD	917	0.5916	-
3617	KDR	3791	POLE	5426		3965078	Decipher	503	KDR	LENVATINIB	Approved for kidney, liver, thyroid and uterus cancer	TARGETED_THERAPY	SENSITIVITY	direct-target	FGFR inhibitor(Cmap)|KIT inhibitor(Cmap)|PDGFR tyrosine kinase receptor inhibitor(Cmap)|VEGFR inhibitor(Cmap)	DrugBank|GuideToPharmacology|MyCancerGenome|TALC|TTD|TdgClinicalTrial	916	0.5916	-
3618	KDR	3791	POLE	5426		3965078	Decipher	503	KDR	ERDAFITINIB	Approved for bladder cancer	TARGETED_THERAPY	SENSITIVITY	direct-target	FGFR inhibitor(Cmap)	DrugBank|GuideToPharmacology	913	0.5916	-
3619	KDR	3791	POLE	5426		3965078	Decipher	503	KDR	PRALSETINIB	Approved for lung and thyroid cancer	TARGETED_THERAPY	SENSITIVITY	direct-target	Other	DrugBank|GuideToPharmacology	913	0.5916	-
3620	KDR	3791	POLE	5426		3965078	Decipher	503	KDR	CABOZANTINIB S-MALATE	Approved for kidney, liver and thyroid cancer	TARGETED_THERAPY	SENSITIVITY	direct-target	RET tyrosine kinase inhibitor(Cmap)|VEGFR inhibitor(Cmap)	ChemblInteractions	912	0.5916	-
3621	KDR	3791	POLE	5426		3965078	Decipher	503	KDR	LENVATINIB MESYLATE	Approved for kidney, liver, thyroid and uterus cancer	TARGETED_THERAPY	SENSITIVITY	direct-target	FGFR inhibitor(Cmap)|KIT inhibitor(Cmap)|PDGFR tyrosine kinase receptor inhibitor(Cmap)|VEGFR inhibitor(Cmap)	ChemblInteractions	912	0.5916	-
3622	KDR	3791	POLE	5426		3965078	Decipher	503	KDR	NINTEDANIB ESYLATE	Approved for lung cancer	TARGETED_THERAPY	SENSITIVITY	direct-target	FGFR inhibitor(Cmap)|PDGFR tyrosine kinase receptor inhibitor(Cmap)|VEGFR inhibitor(Cmap)	ChemblInteractions	912	0.5916	-
3623	KDR	3791	POLE	5426		3965078	Decipher	503	KDR	PAZOPANIB HYDROCHLORIDE	Approved for kidney and soft tissue cancer	TARGETED_THERAPY	SENSITIVITY	direct-target	KIT inhibitor(Cmap)|PDGFR tyrosine kinase receptor inhibitor(Cmap)|VEGFR inhibitor(Cmap)	ChemblInteractions	912	0.5916	-
3624	KDR	3791	POLE	5426		3965078	Decipher	503	KDR	RIPRETINIB	Approved for intestine and stomach cancer	TARGETED_THERAPY	SENSITIVITY	direct-target	receptor tyrosine protein kinase inhibitor(Cmap)	DrugBank	912	0.5916	-
3625	KDR	3791	POLE	5426		3965078	Decipher	503	KDR	SORAFENIB TOSYLATE	Approved for kidney, liver and thyroid cancer	TARGETED_THERAPY	SENSITIVITY	direct-target	FLT3 inhibitor(Cmap)|KIT inhibitor(Cmap)|PDGFR tyrosine kinase receptor inhibitor(Cmap)|RAF inhibitor(Cmap)|RET tyrosine kinase inhibitor(Cmap)|VEGFR inhibitor(Cmap)	ChemblInteractions	912	0.5916	-
3626	KDR	3791	POLE	5426		3965078	Decipher	503	KDR	SUNITINIB MALATE	Approved for intestine, pancreas and stomach cancer	TARGETED_THERAPY	SENSITIVITY	direct-target	FLT3 inhibitor(Cmap)|KIT inhibitor(Cmap)|PDGFR tyrosine kinase receptor inhibitor(Cmap)|RET tyrosine kinase inhibitor(Cmap)|VEGFR inhibitor(Cmap)	ChemblInteractions	912	0.5916	-
3627	KDR	3791	POLE	5426		3965078	Decipher	503	KDR	NERATINIB	Approved for skin cancer	TARGETED_THERAPY	SENSITIVITY	direct-target	EGFR inhibitor(Cmap)	TTD	911	0.5916	-
3628	KDR	3791	POLE	5426		3965078	Decipher	503	KDR	CETUXIMAB	Approved for colon, head and neck and rectum cancer	TARGETED_THERAPY	SENSITIVITY	biomarker	Other	JAX-CKB	812	0.5916	-
3629	KDR	3791	POLE	5426		3965078	Decipher	503	KDR	ENTRECTINIB	Approved for lung cancer	TARGETED_THERAPY	SENSITIVITY	biomarker	ALK tyrosine kinase receptor inhibitor(Cmap)|proto-oncogene tyrosine protein kinase inhibitor(Cmap)	DTC	812	0.5916	-
3630	KDR	3791	POLE	5426		3965078	Decipher	503	KDR	ERLOTINIB	Approved for lung and pancreas cancer	TARGETED_THERAPY	SENSITIVITY	biomarker	EGFR inhibitor(Cmap)	DTC	812	0.5916	-
3631	KDR	3791	POLE	5426		3965078	Decipher	503	KDR	INFIGRATINIB	Approved for bile duct cancer	TARGETED_THERAPY	SENSITIVITY	biomarker	FGFR inhibitor(Cmap)	GuideToPharmacology	812	0.5916	-
3632	KDR	3791	POLE	5426		3965078	Decipher	503	KDR	PEXIDARTINIB	Approved for soft tissue cancer	TARGETED_THERAPY	SENSITIVITY	biomarker	tyrosine kinase inhibitor(Cmap)	GuideToPharmacology	812	0.5916	-
3633	KDR	3791	POLE	5426		3965078	Decipher	503	KDR	ROMIPLOSTIM	Cancer Clinical Trials and approved for other pathologies	-	SENSITIVITY	gene-dependency	Other	ChemblInteractions|DrugBank|GuideToPharmacology|TEND|TTD|TdgClinicalTrial	726	0.5916	-
3634	KDR	3791	POLE	5426		3965078	Decipher	503	KDR	MIDOSTAURIN	Cancer Clinical Trials and approved for other pathologies	-	SENSITIVITY	direct-target	FLT3 inhibitor(Cmap)|KIT inhibitor(Cmap)|PKC inhibitor(Cmap)	ChemblInteractions|DrugBank|MyCancerGenome	714	0.5916	-
3635	KDR	3791	POLE	5426		3965078	Decipher	503	KDR	PONATINIB	Cancer Clinical Trials and approved for other pathologies	-	SENSITIVITY	direct-target	Bcr-Abl kinase inhibitor(Cmap)|FLT3 inhibitor(Cmap)|PDGFR tyrosine kinase receptor inhibitor(Cmap)	DrugBank|MyCancerGenome	713	0.5916	-
3636	KDR	3791	POLE	5426		3965078	Decipher	503	KDR	FOSTAMATINIB	Cancer Clinical Trials and approved for other pathologies	-	SENSITIVITY	direct-target	SYK inhibitor(Cmap)	DrugBank	712	0.5916	-
3637	KDR	3791	POLE	5426		3965078	Decipher	503	KDR	DASATINIB	Cancer Clinical Trials and approved for other pathologies	-	SENSITIVITY	biomarker	Bcr-Abl kinase inhibitor(Cmap)|KIT inhibitor(Cmap)|PDGFR tyrosine kinase receptor inhibitor(Cmap)|SRC inhibitor(Cmap)|ephrin inhibitor(Cmap)|tyrosine kinase inhibitor(Cmap)	DTC	612	0.5916	-
3692	KDR	3791	PMS2	5395		3965078	Decipher	536	KDR	SORAFENIB	Approved for kidney, liver and thyroid cancer	TARGETED_THERAPY	SENSITIVITY	direct-target	FLT3 inhibitor(Cmap)|KIT inhibitor(Cmap)|PDGFR tyrosine kinase receptor inhibitor(Cmap)|RAF inhibitor(Cmap)|RET tyrosine kinase inhibitor(Cmap)|VEGFR inhibitor(Cmap)	ClearityFoundationClinicalTrial|DTC|DrugBank|GuideToPharmacology|JAX-CKB|MyCancerGenome|MyCancerGenomeClinicalTrial|PharmGKB|TALC|TEND|TTD|TdgClinicalTrial	0.92	0.5916	-
3693	KDR	3791	PMS2	5395		3965078	Decipher	536	KDR	SUNITINIB	Approved for intestine, kidney, neuroendocrine system and stomach cancer	TARGETED_THERAPY	SENSITIVITY	direct-target	FLT3 inhibitor(Cmap)|KIT inhibitor(Cmap)|PDGFR tyrosine kinase receptor inhibitor(Cmap)|RET tyrosine kinase inhibitor(Cmap)|VEGFR inhibitor(Cmap)	DTC|DrugBank|GuideToPharmacology|JAX-CKB|MyCancerGenome|MyCancerGenomeClinicalTrial|PharmGKB|TALC|TEND|TTD|TdgClinicalTrial	0.92	0.5916	-
3694	KDR	3791	PMS2	5395		3965078	Decipher	536	KDR	VANDETANIB	Approved for thyroid cancer	TARGETED_THERAPY	SENSITIVITY	direct-target	EGFR inhibitor(Cmap)|RET tyrosine kinase inhibitor(Cmap)|VEGFR inhibitor(Cmap)	ChemblInteractions|ClearityFoundationClinicalTrial|DTC|GuideToPharmacology|JAX-CKB|MyCancerGenome|MyCancerGenomeClinicalTrial|PharmGKB|TALC|TTD|TdgClinicalTrial	0.92	0.5916	-
3695	KDR	3791	PMS2	5395		3965078	Decipher	536	KDR	AXITINIB	Approved for kidney cancer	TARGETED_THERAPY	SENSITIVITY	direct-target	PDGFR tyrosine kinase receptor inhibitor(Cmap)|VEGFR inhibitor(Cmap)	CancerCommons|ChemblInteractions|DrugBank|GuideToPharmacology|MyCancerGenome|MyCancerGenomeClinicalTrial|PharmGKB|TALC|TTD|TdgClinicalTrial	919	0.5916	-
3696	KDR	3791	PMS2	5395		3965078	Decipher	536	KDR	REGORAFENIB	Approved for colon, intestine, liver, rectum and stomach cancer	TARGETED_THERAPY	SENSITIVITY	direct-target	FGFR inhibitor(Cmap)|KIT inhibitor(Cmap)|PDGFR tyrosine kinase receptor inhibitor(Cmap)|RAF inhibitor(Cmap)|RET tyrosine kinase inhibitor(Cmap)|VEGFR inhibitor(Cmap)	ChemblInteractions|DrugBank|GuideToPharmacology|JAX-CKB|MyCancerGenome|MyCancerGenomeClinicalTrial|TALC|TTD|TdgClinicalTrial	919	0.5916	-
3697	KDR	3791	PMS2	5395		3965078	Decipher	536	KDR	NINTEDANIB	Approved for lung cancer	TARGETED_THERAPY	SENSITIVITY	direct-target	FGFR inhibitor(Cmap)|PDGFR tyrosine kinase receptor inhibitor(Cmap)|VEGFR inhibitor(Cmap)	ClearityFoundationClinicalTrial|DTC|DrugBank|GuideToPharmacology|MyCancerGenome|TALC|TdgClinicalTrial	918	0.5916	-
3698	KDR	3791	PMS2	5395		3965078	Decipher	536	KDR	PAZOPANIB	Approved for kidney and soft tissue cancer	TARGETED_THERAPY	SENSITIVITY	direct-target	KIT inhibitor(Cmap)|PDGFR tyrosine kinase receptor inhibitor(Cmap)|VEGFR inhibitor(Cmap)	DTC|DrugBank|GuideToPharmacology|MyCancerGenome|MyCancerGenomeClinicalTrial|PharmGKB|TALC|TdgClinicalTrial	918	0.5916	-
3699	KDR	3791	PMS2	5395		3965078	Decipher	536	KDR	TIVOZANIB	Approved for kidney cancer	TARGETED_THERAPY	SENSITIVITY	direct-target	VEGFR inhibitor(Cmap)	ChemblInteractions|ClearityFoundationClinicalTrial|DrugBank|GuideToPharmacology|MyCancerGenome|TALC|TTD|TdgClinicalTrial	918	0.5916	-
3700	KDR	3791	PMS2	5395		3965078	Decipher	536	KDR	CABOZANTINIB	Approved for kidney, liver and thyroid cancer	TARGETED_THERAPY	SENSITIVITY	direct-target	RET tyrosine kinase inhibitor(Cmap)|VEGFR inhibitor(Cmap)	ClearityFoundationClinicalTrial|DrugBank|GuideToPharmacology|MyCancerGenome|TALC|TTD|TdgClinicalTrial	917	0.5916	-
3701	KDR	3791	PMS2	5395		3965078	Decipher	536	KDR	RAMUCIRUMAB	Approved for colon, esophagus, liver, lung, rectum and stomach cancer	TARGETED_THERAPY	SENSITIVITY	direct-target	Other	ChemblInteractions|DrugBank|GuideToPharmacology|JAX-CKB|MyCancerGenome|SAbDab|TALC|TTD	917	0.5916	-
3702	KDR	3791	PMS2	5395		3965078	Decipher	536	KDR	LENVATINIB	Approved for kidney, liver, thyroid and uterus cancer	TARGETED_THERAPY	SENSITIVITY	direct-target	FGFR inhibitor(Cmap)|KIT inhibitor(Cmap)|PDGFR tyrosine kinase receptor inhibitor(Cmap)|VEGFR inhibitor(Cmap)	DrugBank|GuideToPharmacology|MyCancerGenome|TALC|TTD|TdgClinicalTrial	916	0.5916	-
3703	KDR	3791	PMS2	5395		3965078	Decipher	536	KDR	ERDAFITINIB	Approved for bladder cancer	TARGETED_THERAPY	SENSITIVITY	direct-target	FGFR inhibitor(Cmap)	DrugBank|GuideToPharmacology	913	0.5916	-
3704	KDR	3791	PMS2	5395		3965078	Decipher	536	KDR	PRALSETINIB	Approved for lung and thyroid cancer	TARGETED_THERAPY	SENSITIVITY	direct-target	Other	DrugBank|GuideToPharmacology	913	0.5916	-
3705	KDR	3791	PMS2	5395		3965078	Decipher	536	KDR	CABOZANTINIB S-MALATE	Approved for kidney, liver and thyroid cancer	TARGETED_THERAPY	SENSITIVITY	direct-target	RET tyrosine kinase inhibitor(Cmap)|VEGFR inhibitor(Cmap)	ChemblInteractions	912	0.5916	-
3706	KDR	3791	PMS2	5395		3965078	Decipher	536	KDR	LENVATINIB MESYLATE	Approved for kidney, liver, thyroid and uterus cancer	TARGETED_THERAPY	SENSITIVITY	direct-target	FGFR inhibitor(Cmap)|KIT inhibitor(Cmap)|PDGFR tyrosine kinase receptor inhibitor(Cmap)|VEGFR inhibitor(Cmap)	ChemblInteractions	912	0.5916	-
3707	KDR	3791	PMS2	5395		3965078	Decipher	536	KDR	NINTEDANIB ESYLATE	Approved for lung cancer	TARGETED_THERAPY	SENSITIVITY	direct-target	FGFR inhibitor(Cmap)|PDGFR tyrosine kinase receptor inhibitor(Cmap)|VEGFR inhibitor(Cmap)	ChemblInteractions	912	0.5916	-
3708	KDR	3791	PMS2	5395		3965078	Decipher	536	KDR	PAZOPANIB HYDROCHLORIDE	Approved for kidney and soft tissue cancer	TARGETED_THERAPY	SENSITIVITY	direct-target	KIT inhibitor(Cmap)|PDGFR tyrosine kinase receptor inhibitor(Cmap)|VEGFR inhibitor(Cmap)	ChemblInteractions	912	0.5916	-
3709	KDR	3791	PMS2	5395		3965078	Decipher	536	KDR	RIPRETINIB	Approved for intestine and stomach cancer	TARGETED_THERAPY	SENSITIVITY	direct-target	receptor tyrosine protein kinase inhibitor(Cmap)	DrugBank	912	0.5916	-
3710	KDR	3791	PMS2	5395		3965078	Decipher	536	KDR	SORAFENIB TOSYLATE	Approved for kidney, liver and thyroid cancer	TARGETED_THERAPY	SENSITIVITY	direct-target	FLT3 inhibitor(Cmap)|KIT inhibitor(Cmap)|PDGFR tyrosine kinase receptor inhibitor(Cmap)|RAF inhibitor(Cmap)|RET tyrosine kinase inhibitor(Cmap)|VEGFR inhibitor(Cmap)	ChemblInteractions	912	0.5916	-
3711	KDR	3791	PMS2	5395		3965078	Decipher	536	KDR	SUNITINIB MALATE	Approved for intestine, pancreas and stomach cancer	TARGETED_THERAPY	SENSITIVITY	direct-target	FLT3 inhibitor(Cmap)|KIT inhibitor(Cmap)|PDGFR tyrosine kinase receptor inhibitor(Cmap)|RET tyrosine kinase inhibitor(Cmap)|VEGFR inhibitor(Cmap)	ChemblInteractions	912	0.5916	-
3712	KDR	3791	PMS2	5395		3965078	Decipher	536	KDR	NERATINIB	Approved for skin cancer	TARGETED_THERAPY	SENSITIVITY	direct-target	EGFR inhibitor(Cmap)	TTD	911	0.5916	-
3713	KDR	3791	PMS2	5395		3965078	Decipher	536	KDR	CETUXIMAB	Approved for colon, head and neck and rectum cancer	TARGETED_THERAPY	SENSITIVITY	biomarker	Other	JAX-CKB	812	0.5916	-
3714	KDR	3791	PMS2	5395		3965078	Decipher	536	KDR	ENTRECTINIB	Approved for lung cancer	TARGETED_THERAPY	SENSITIVITY	biomarker	ALK tyrosine kinase receptor inhibitor(Cmap)|proto-oncogene tyrosine protein kinase inhibitor(Cmap)	DTC	812	0.5916	-
3715	KDR	3791	PMS2	5395		3965078	Decipher	536	KDR	ERLOTINIB	Approved for lung and pancreas cancer	TARGETED_THERAPY	SENSITIVITY	biomarker	EGFR inhibitor(Cmap)	DTC	812	0.5916	-
3716	KDR	3791	PMS2	5395		3965078	Decipher	536	KDR	INFIGRATINIB	Approved for bile duct cancer	TARGETED_THERAPY	SENSITIVITY	biomarker	FGFR inhibitor(Cmap)	GuideToPharmacology	812	0.5916	-
3717	KDR	3791	PMS2	5395		3965078	Decipher	536	KDR	PEXIDARTINIB	Approved for soft tissue cancer	TARGETED_THERAPY	SENSITIVITY	biomarker	tyrosine kinase inhibitor(Cmap)	GuideToPharmacology	812	0.5916	-
3718	KDR	3791	PMS2	5395		3965078	Decipher	536	KDR	ROMIPLOSTIM	Cancer Clinical Trials and approved for other pathologies	-	SENSITIVITY	gene-dependency	Other	ChemblInteractions|DrugBank|GuideToPharmacology|TEND|TTD|TdgClinicalTrial	726	0.5916	-
3719	KDR	3791	PMS2	5395		3965078	Decipher	536	KDR	MIDOSTAURIN	Cancer Clinical Trials and approved for other pathologies	-	SENSITIVITY	direct-target	FLT3 inhibitor(Cmap)|KIT inhibitor(Cmap)|PKC inhibitor(Cmap)	ChemblInteractions|DrugBank|MyCancerGenome	714	0.5916	-
3720	KDR	3791	PMS2	5395		3965078	Decipher	536	KDR	PONATINIB	Cancer Clinical Trials and approved for other pathologies	-	SENSITIVITY	direct-target	Bcr-Abl kinase inhibitor(Cmap)|FLT3 inhibitor(Cmap)|PDGFR tyrosine kinase receptor inhibitor(Cmap)	DrugBank|MyCancerGenome	713	0.5916	-
3721	KDR	3791	PMS2	5395		3965078	Decipher	536	KDR	FOSTAMATINIB	Cancer Clinical Trials and approved for other pathologies	-	SENSITIVITY	direct-target	SYK inhibitor(Cmap)	DrugBank	712	0.5916	-
3722	KDR	3791	PMS2	5395		3965078	Decipher	536	KDR	DASATINIB	Cancer Clinical Trials and approved for other pathologies	-	SENSITIVITY	biomarker	Bcr-Abl kinase inhibitor(Cmap)|KIT inhibitor(Cmap)|PDGFR tyrosine kinase receptor inhibitor(Cmap)|SRC inhibitor(Cmap)|ephrin inhibitor(Cmap)|tyrosine kinase inhibitor(Cmap)	DTC	612	0.5916	-
3777	KDR	3791	SESN2	83667		3965078	Decipher	0.5539999999999999	KDR	SORAFENIB	Approved for kidney, liver and thyroid cancer	TARGETED_THERAPY	SENSITIVITY	direct-target	FLT3 inhibitor(Cmap)|KIT inhibitor(Cmap)|PDGFR tyrosine kinase receptor inhibitor(Cmap)|RAF inhibitor(Cmap)|RET tyrosine kinase inhibitor(Cmap)|VEGFR inhibitor(Cmap)	ClearityFoundationClinicalTrial|DTC|DrugBank|GuideToPharmacology|JAX-CKB|MyCancerGenome|MyCancerGenomeClinicalTrial|PharmGKB|TALC|TEND|TTD|TdgClinicalTrial	0.92	0.5916	-
3778	KDR	3791	SESN2	83667		3965078	Decipher	0.5539999999999999	KDR	SUNITINIB	Approved for intestine, kidney, neuroendocrine system and stomach cancer	TARGETED_THERAPY	SENSITIVITY	direct-target	FLT3 inhibitor(Cmap)|KIT inhibitor(Cmap)|PDGFR tyrosine kinase receptor inhibitor(Cmap)|RET tyrosine kinase inhibitor(Cmap)|VEGFR inhibitor(Cmap)	DTC|DrugBank|GuideToPharmacology|JAX-CKB|MyCancerGenome|MyCancerGenomeClinicalTrial|PharmGKB|TALC|TEND|TTD|TdgClinicalTrial	0.92	0.5916	-
3779	KDR	3791	SESN2	83667		3965078	Decipher	0.5539999999999999	KDR	VANDETANIB	Approved for thyroid cancer	TARGETED_THERAPY	SENSITIVITY	direct-target	EGFR inhibitor(Cmap)|RET tyrosine kinase inhibitor(Cmap)|VEGFR inhibitor(Cmap)	ChemblInteractions|ClearityFoundationClinicalTrial|DTC|GuideToPharmacology|JAX-CKB|MyCancerGenome|MyCancerGenomeClinicalTrial|PharmGKB|TALC|TTD|TdgClinicalTrial	0.92	0.5916	-
3780	KDR	3791	SESN2	83667		3965078	Decipher	0.5539999999999999	KDR	AXITINIB	Approved for kidney cancer	TARGETED_THERAPY	SENSITIVITY	direct-target	PDGFR tyrosine kinase receptor inhibitor(Cmap)|VEGFR inhibitor(Cmap)	CancerCommons|ChemblInteractions|DrugBank|GuideToPharmacology|MyCancerGenome|MyCancerGenomeClinicalTrial|PharmGKB|TALC|TTD|TdgClinicalTrial	919	0.5916	-
3781	KDR	3791	SESN2	83667		3965078	Decipher	0.5539999999999999	KDR	REGORAFENIB	Approved for colon, intestine, liver, rectum and stomach cancer	TARGETED_THERAPY	SENSITIVITY	direct-target	FGFR inhibitor(Cmap)|KIT inhibitor(Cmap)|PDGFR tyrosine kinase receptor inhibitor(Cmap)|RAF inhibitor(Cmap)|RET tyrosine kinase inhibitor(Cmap)|VEGFR inhibitor(Cmap)	ChemblInteractions|DrugBank|GuideToPharmacology|JAX-CKB|MyCancerGenome|MyCancerGenomeClinicalTrial|TALC|TTD|TdgClinicalTrial	919	0.5916	-
3782	KDR	3791	SESN2	83667		3965078	Decipher	0.5539999999999999	KDR	NINTEDANIB	Approved for lung cancer	TARGETED_THERAPY	SENSITIVITY	direct-target	FGFR inhibitor(Cmap)|PDGFR tyrosine kinase receptor inhibitor(Cmap)|VEGFR inhibitor(Cmap)	ClearityFoundationClinicalTrial|DTC|DrugBank|GuideToPharmacology|MyCancerGenome|TALC|TdgClinicalTrial	918	0.5916	-
3783	KDR	3791	SESN2	83667		3965078	Decipher	0.5539999999999999	KDR	PAZOPANIB	Approved for kidney and soft tissue cancer	TARGETED_THERAPY	SENSITIVITY	direct-target	KIT inhibitor(Cmap)|PDGFR tyrosine kinase receptor inhibitor(Cmap)|VEGFR inhibitor(Cmap)	DTC|DrugBank|GuideToPharmacology|MyCancerGenome|MyCancerGenomeClinicalTrial|PharmGKB|TALC|TdgClinicalTrial	918	0.5916	-
3784	KDR	3791	SESN2	83667		3965078	Decipher	0.5539999999999999	KDR	TIVOZANIB	Approved for kidney cancer	TARGETED_THERAPY	SENSITIVITY	direct-target	VEGFR inhibitor(Cmap)	ChemblInteractions|ClearityFoundationClinicalTrial|DrugBank|GuideToPharmacology|MyCancerGenome|TALC|TTD|TdgClinicalTrial	918	0.5916	-
3785	KDR	3791	SESN2	83667		3965078	Decipher	0.5539999999999999	KDR	CABOZANTINIB	Approved for kidney, liver and thyroid cancer	TARGETED_THERAPY	SENSITIVITY	direct-target	RET tyrosine kinase inhibitor(Cmap)|VEGFR inhibitor(Cmap)	ClearityFoundationClinicalTrial|DrugBank|GuideToPharmacology|MyCancerGenome|TALC|TTD|TdgClinicalTrial	917	0.5916	-
3786	KDR	3791	SESN2	83667		3965078	Decipher	0.5539999999999999	KDR	RAMUCIRUMAB	Approved for colon, esophagus, liver, lung, rectum and stomach cancer	TARGETED_THERAPY	SENSITIVITY	direct-target	Other	ChemblInteractions|DrugBank|GuideToPharmacology|JAX-CKB|MyCancerGenome|SAbDab|TALC|TTD	917	0.5916	-
3787	KDR	3791	SESN2	83667		3965078	Decipher	0.5539999999999999	KDR	LENVATINIB	Approved for kidney, liver, thyroid and uterus cancer	TARGETED_THERAPY	SENSITIVITY	direct-target	FGFR inhibitor(Cmap)|KIT inhibitor(Cmap)|PDGFR tyrosine kinase receptor inhibitor(Cmap)|VEGFR inhibitor(Cmap)	DrugBank|GuideToPharmacology|MyCancerGenome|TALC|TTD|TdgClinicalTrial	916	0.5916	-
3788	KDR	3791	SESN2	83667		3965078	Decipher	0.5539999999999999	KDR	ERDAFITINIB	Approved for bladder cancer	TARGETED_THERAPY	SENSITIVITY	direct-target	FGFR inhibitor(Cmap)	DrugBank|GuideToPharmacology	913	0.5916	-
3789	KDR	3791	SESN2	83667		3965078	Decipher	0.5539999999999999	KDR	PRALSETINIB	Approved for lung and thyroid cancer	TARGETED_THERAPY	SENSITIVITY	direct-target	Other	DrugBank|GuideToPharmacology	913	0.5916	-
3790	KDR	3791	SESN2	83667		3965078	Decipher	0.5539999999999999	KDR	CABOZANTINIB S-MALATE	Approved for kidney, liver and thyroid cancer	TARGETED_THERAPY	SENSITIVITY	direct-target	RET tyrosine kinase inhibitor(Cmap)|VEGFR inhibitor(Cmap)	ChemblInteractions	912	0.5916	-
3791	KDR	3791	SESN2	83667		3965078	Decipher	0.5539999999999999	KDR	LENVATINIB MESYLATE	Approved for kidney, liver, thyroid and uterus cancer	TARGETED_THERAPY	SENSITIVITY	direct-target	FGFR inhibitor(Cmap)|KIT inhibitor(Cmap)|PDGFR tyrosine kinase receptor inhibitor(Cmap)|VEGFR inhibitor(Cmap)	ChemblInteractions	912	0.5916	-
3792	KDR	3791	SESN2	83667		3965078	Decipher	0.5539999999999999	KDR	NINTEDANIB ESYLATE	Approved for lung cancer	TARGETED_THERAPY	SENSITIVITY	direct-target	FGFR inhibitor(Cmap)|PDGFR tyrosine kinase receptor inhibitor(Cmap)|VEGFR inhibitor(Cmap)	ChemblInteractions	912	0.5916	-
3793	KDR	3791	SESN2	83667		3965078	Decipher	0.5539999999999999	KDR	PAZOPANIB HYDROCHLORIDE	Approved for kidney and soft tissue cancer	TARGETED_THERAPY	SENSITIVITY	direct-target	KIT inhibitor(Cmap)|PDGFR tyrosine kinase receptor inhibitor(Cmap)|VEGFR inhibitor(Cmap)	ChemblInteractions	912	0.5916	-
3794	KDR	3791	SESN2	83667		3965078	Decipher	0.5539999999999999	KDR	RIPRETINIB	Approved for intestine and stomach cancer	TARGETED_THERAPY	SENSITIVITY	direct-target	receptor tyrosine protein kinase inhibitor(Cmap)	DrugBank	912	0.5916	-
3795	KDR	3791	SESN2	83667		3965078	Decipher	0.5539999999999999	KDR	SORAFENIB TOSYLATE	Approved for kidney, liver and thyroid cancer	TARGETED_THERAPY	SENSITIVITY	direct-target	FLT3 inhibitor(Cmap)|KIT inhibitor(Cmap)|PDGFR tyrosine kinase receptor inhibitor(Cmap)|RAF inhibitor(Cmap)|RET tyrosine kinase inhibitor(Cmap)|VEGFR inhibitor(Cmap)	ChemblInteractions	912	0.5916	-
3796	KDR	3791	SESN2	83667		3965078	Decipher	0.5539999999999999	KDR	SUNITINIB MALATE	Approved for intestine, pancreas and stomach cancer	TARGETED_THERAPY	SENSITIVITY	direct-target	FLT3 inhibitor(Cmap)|KIT inhibitor(Cmap)|PDGFR tyrosine kinase receptor inhibitor(Cmap)|RET tyrosine kinase inhibitor(Cmap)|VEGFR inhibitor(Cmap)	ChemblInteractions	912	0.5916	-
3797	KDR	3791	SESN2	83667		3965078	Decipher	0.5539999999999999	KDR	NERATINIB	Approved for skin cancer	TARGETED_THERAPY	SENSITIVITY	direct-target	EGFR inhibitor(Cmap)	TTD	911	0.5916	-
3798	KDR	3791	SESN2	83667		3965078	Decipher	0.5539999999999999	KDR	CETUXIMAB	Approved for colon, head and neck and rectum cancer	TARGETED_THERAPY	SENSITIVITY	biomarker	Other	JAX-CKB	812	0.5916	-
3799	KDR	3791	SESN2	83667		3965078	Decipher	0.5539999999999999	KDR	ENTRECTINIB	Approved for lung cancer	TARGETED_THERAPY	SENSITIVITY	biomarker	ALK tyrosine kinase receptor inhibitor(Cmap)|proto-oncogene tyrosine protein kinase inhibitor(Cmap)	DTC	812	0.5916	-
3800	KDR	3791	SESN2	83667		3965078	Decipher	0.5539999999999999	KDR	ERLOTINIB	Approved for lung and pancreas cancer	TARGETED_THERAPY	SENSITIVITY	biomarker	EGFR inhibitor(Cmap)	DTC	812	0.5916	-
3801	KDR	3791	SESN2	83667		3965078	Decipher	0.5539999999999999	KDR	INFIGRATINIB	Approved for bile duct cancer	TARGETED_THERAPY	SENSITIVITY	biomarker	FGFR inhibitor(Cmap)	GuideToPharmacology	812	0.5916	-
3802	KDR	3791	SESN2	83667		3965078	Decipher	0.5539999999999999	KDR	PEXIDARTINIB	Approved for soft tissue cancer	TARGETED_THERAPY	SENSITIVITY	biomarker	tyrosine kinase inhibitor(Cmap)	GuideToPharmacology	812	0.5916	-
3803	KDR	3791	SESN2	83667		3965078	Decipher	0.5539999999999999	KDR	ROMIPLOSTIM	Cancer Clinical Trials and approved for other pathologies	-	SENSITIVITY	gene-dependency	Other	ChemblInteractions|DrugBank|GuideToPharmacology|TEND|TTD|TdgClinicalTrial	726	0.5916	-
3804	KDR	3791	SESN2	83667		3965078	Decipher	0.5539999999999999	KDR	MIDOSTAURIN	Cancer Clinical Trials and approved for other pathologies	-	SENSITIVITY	direct-target	FLT3 inhibitor(Cmap)|KIT inhibitor(Cmap)|PKC inhibitor(Cmap)	ChemblInteractions|DrugBank|MyCancerGenome	714	0.5916	-
3805	KDR	3791	SESN2	83667		3965078	Decipher	0.5539999999999999	KDR	PONATINIB	Cancer Clinical Trials and approved for other pathologies	-	SENSITIVITY	direct-target	Bcr-Abl kinase inhibitor(Cmap)|FLT3 inhibitor(Cmap)|PDGFR tyrosine kinase receptor inhibitor(Cmap)	DrugBank|MyCancerGenome	713	0.5916	-
3806	KDR	3791	SESN2	83667		3965078	Decipher	0.5539999999999999	KDR	FOSTAMATINIB	Cancer Clinical Trials and approved for other pathologies	-	SENSITIVITY	direct-target	SYK inhibitor(Cmap)	DrugBank	712	0.5916	-
3807	KDR	3791	SESN2	83667		3965078	Decipher	0.5539999999999999	KDR	DASATINIB	Cancer Clinical Trials and approved for other pathologies	-	SENSITIVITY	biomarker	Bcr-Abl kinase inhibitor(Cmap)|KIT inhibitor(Cmap)|PDGFR tyrosine kinase receptor inhibitor(Cmap)|SRC inhibitor(Cmap)|ephrin inhibitor(Cmap)|tyrosine kinase inhibitor(Cmap)	DTC	612	0.5916	-
3864	CYP3A5	1577	TAP2	6891		17000754	GenomeRNAi	0.5	CYP3A5	IMATINIB	Approved for blood, intestine, skin and stomach cancer	TARGETED_THERAPY	SENSITIVITY	direct-target	Bcr-Abl kinase inhibitor(Cmap)|KIT inhibitor(Cmap)|PDGFR tyrosine kinase receptor inhibitor(Cmap)	DTC|DoCM|DrugBank|JAX-CKB|PharmGKB|TEND|TdgClinicalTrial	957	0.5435	-
3865	CYP3A5	1577	TAP2	6891		17000754	GenomeRNAi	0.5	CYP3A5	SUNITINIB	Approved for intestine, kidney, neuroendocrine system and stomach cancer	TARGETED_THERAPY	SENSITIVITY	direct-target	FLT3 inhibitor(Cmap)|KIT inhibitor(Cmap)|PDGFR tyrosine kinase receptor inhibitor(Cmap)|RET tyrosine kinase inhibitor(Cmap)|VEGFR inhibitor(Cmap)	DrugBank|PharmGKB|TEND	943	0.5435	-
3866	CYP3A5	1577	TAP2	6891		17000754	GenomeRNAi	0.5	CYP3A5	GEFITINIB	Approved for lung cancer	TARGETED_THERAPY	BOTH	biomarker	EGFR inhibitor(Cmap)	DTC|MOAlmanac|NCI|PharmGKB	862	0.6815	-
3867	CYP3A5	1577	TAP2	6891		17000754	GenomeRNAi	0.5	CYP3A5	LAPATINIB	Approved for breast cancer	TARGETED_THERAPY	SENSITIVITY	biomarker	EGFR inhibitor(Cmap)	DTC|PharmGKB	822	0.7257	-
3871	CYP3A5	1577	TAP2	6891		17000754	GenomeRNAi	0.5	CYP3A5	ISOTRETINOIN	Cancer Clinical Trials and approved for other pathologies	-	SENSITIVITY	gene-dependency	retinoid receptor agonist(Cmap)	ChemblInteractions|DrugBank|NCI|PharmGKB	733	0.5354	-
3873	CYP3A5	1577	TAP2	6891		17000754	GenomeRNAi	0.5	CYP3A5	PROGESTERONE	Cancer Clinical Trials and approved for other pathologies	-	SENSITIVITY	biomarker	progesterone receptor agonist(Cmap)	DTC|NCI|PharmGKB	652	0.7957	-
3903	CYP3A5	1577	TAP2	6891		17000754	GenomeRNAi	0.5	CYP3A5	ATROPINE	Approved	-	SENSITIVITY	direct-target	acetylcholine receptor antagonist(Cmap)	ChemblInteractions|DTC|DrugBank|GuideToPharmacology|NCI|TEND|TdgClinicalTrial	377	0.3618	-
3904	CYP3A5	1577	TAP2	6891		17000754	GenomeRNAi	0.5	CYP3A5	CICLOSPORIN	Approved	-	SENSITIVITY	direct-target	Other	DTC|DrugBank|NCI|PharmGKB|TdgClinicalTrial	373	0.6757	-
3956	CYP3A5	1577	KAT6A	7994		20609354	GenomeRNAi	512	CYP3A5	IMATINIB	Approved for blood, intestine, skin and stomach cancer	TARGETED_THERAPY	SENSITIVITY	direct-target	Bcr-Abl kinase inhibitor(Cmap)|KIT inhibitor(Cmap)|PDGFR tyrosine kinase receptor inhibitor(Cmap)	DTC|DoCM|DrugBank|JAX-CKB|PharmGKB|TEND|TdgClinicalTrial	957	0.5435	-
3957	CYP3A5	1577	KAT6A	7994		20609354	GenomeRNAi	512	CYP3A5	SUNITINIB	Approved for intestine, kidney, neuroendocrine system and stomach cancer	TARGETED_THERAPY	SENSITIVITY	direct-target	FLT3 inhibitor(Cmap)|KIT inhibitor(Cmap)|PDGFR tyrosine kinase receptor inhibitor(Cmap)|RET tyrosine kinase inhibitor(Cmap)|VEGFR inhibitor(Cmap)	DrugBank|PharmGKB|TEND	943	0.5435	-
3958	CYP3A5	1577	KAT6A	7994		20609354	GenomeRNAi	512	CYP3A5	GEFITINIB	Approved for lung cancer	TARGETED_THERAPY	BOTH	biomarker	EGFR inhibitor(Cmap)	DTC|MOAlmanac|NCI|PharmGKB	862	0.6815	-
3959	CYP3A5	1577	KAT6A	7994		20609354	GenomeRNAi	512	CYP3A5	LAPATINIB	Approved for breast cancer	TARGETED_THERAPY	SENSITIVITY	biomarker	EGFR inhibitor(Cmap)	DTC|PharmGKB	822	0.7257	-
3963	CYP3A5	1577	KAT6A	7994		20609354	GenomeRNAi	512	CYP3A5	ISOTRETINOIN	Cancer Clinical Trials and approved for other pathologies	-	SENSITIVITY	gene-dependency	retinoid receptor agonist(Cmap)	ChemblInteractions|DrugBank|NCI|PharmGKB	733	0.5354	-
3965	CYP3A5	1577	KAT6A	7994		20609354	GenomeRNAi	512	CYP3A5	PROGESTERONE	Cancer Clinical Trials and approved for other pathologies	-	SENSITIVITY	biomarker	progesterone receptor agonist(Cmap)	DTC|NCI|PharmGKB	652	0.7957	-
3995	CYP3A5	1577	KAT6A	7994		20609354	GenomeRNAi	512	CYP3A5	ATROPINE	Approved	-	SENSITIVITY	direct-target	acetylcholine receptor antagonist(Cmap)	ChemblInteractions|DTC|DrugBank|GuideToPharmacology|NCI|TEND|TdgClinicalTrial	377	0.3618	-
3996	CYP3A5	1577	KAT6A	7994		20609354	GenomeRNAi	512	CYP3A5	CICLOSPORIN	Approved	-	SENSITIVITY	direct-target	Other	DTC|DrugBank|NCI|PharmGKB|TdgClinicalTrial	373	0.6757	-
4048	CYP3A5	1577	PTPRD	5789		17000754	GenomeRNAi	0.5	CYP3A5	IMATINIB	Approved for blood, intestine, skin and stomach cancer	TARGETED_THERAPY	SENSITIVITY	direct-target	Bcr-Abl kinase inhibitor(Cmap)|KIT inhibitor(Cmap)|PDGFR tyrosine kinase receptor inhibitor(Cmap)	DTC|DoCM|DrugBank|JAX-CKB|PharmGKB|TEND|TdgClinicalTrial	957	0.5435	-
4049	CYP3A5	1577	PTPRD	5789		17000754	GenomeRNAi	0.5	CYP3A5	SUNITINIB	Approved for intestine, kidney, neuroendocrine system and stomach cancer	TARGETED_THERAPY	SENSITIVITY	direct-target	FLT3 inhibitor(Cmap)|KIT inhibitor(Cmap)|PDGFR tyrosine kinase receptor inhibitor(Cmap)|RET tyrosine kinase inhibitor(Cmap)|VEGFR inhibitor(Cmap)	DrugBank|PharmGKB|TEND	943	0.5435	-
4050	CYP3A5	1577	PTPRD	5789		17000754	GenomeRNAi	0.5	CYP3A5	GEFITINIB	Approved for lung cancer	TARGETED_THERAPY	BOTH	biomarker	EGFR inhibitor(Cmap)	DTC|MOAlmanac|NCI|PharmGKB	862	0.6815	-
4051	CYP3A5	1577	PTPRD	5789		17000754	GenomeRNAi	0.5	CYP3A5	LAPATINIB	Approved for breast cancer	TARGETED_THERAPY	SENSITIVITY	biomarker	EGFR inhibitor(Cmap)	DTC|PharmGKB	822	0.7257	-
4055	CYP3A5	1577	PTPRD	5789		17000754	GenomeRNAi	0.5	CYP3A5	ISOTRETINOIN	Cancer Clinical Trials and approved for other pathologies	-	SENSITIVITY	gene-dependency	retinoid receptor agonist(Cmap)	ChemblInteractions|DrugBank|NCI|PharmGKB	733	0.5354	-
4057	CYP3A5	1577	PTPRD	5789		17000754	GenomeRNAi	0.5	CYP3A5	PROGESTERONE	Cancer Clinical Trials and approved for other pathologies	-	SENSITIVITY	biomarker	progesterone receptor agonist(Cmap)	DTC|NCI|PharmGKB	652	0.7957	-
4087	CYP3A5	1577	PTPRD	5789		17000754	GenomeRNAi	0.5	CYP3A5	ATROPINE	Approved	-	SENSITIVITY	direct-target	acetylcholine receptor antagonist(Cmap)	ChemblInteractions|DTC|DrugBank|GuideToPharmacology|NCI|TEND|TdgClinicalTrial	377	0.3618	-
4088	CYP3A5	1577	PTPRD	5789		17000754	GenomeRNAi	0.5	CYP3A5	CICLOSPORIN	Approved	-	SENSITIVITY	direct-target	Other	DTC|DrugBank|NCI|PharmGKB|TdgClinicalTrial	373	0.6757	-
4140	CYP3A5	1577	GTSE1	51512		17000754	GenomeRNAi	0.5	CYP3A5	IMATINIB	Approved for blood, intestine, skin and stomach cancer	TARGETED_THERAPY	SENSITIVITY	direct-target	Bcr-Abl kinase inhibitor(Cmap)|KIT inhibitor(Cmap)|PDGFR tyrosine kinase receptor inhibitor(Cmap)	DTC|DoCM|DrugBank|JAX-CKB|PharmGKB|TEND|TdgClinicalTrial	957	0.5435	-
4141	CYP3A5	1577	GTSE1	51512		17000754	GenomeRNAi	0.5	CYP3A5	SUNITINIB	Approved for intestine, kidney, neuroendocrine system and stomach cancer	TARGETED_THERAPY	SENSITIVITY	direct-target	FLT3 inhibitor(Cmap)|KIT inhibitor(Cmap)|PDGFR tyrosine kinase receptor inhibitor(Cmap)|RET tyrosine kinase inhibitor(Cmap)|VEGFR inhibitor(Cmap)	DrugBank|PharmGKB|TEND	943	0.5435	-
4142	CYP3A5	1577	GTSE1	51512		17000754	GenomeRNAi	0.5	CYP3A5	GEFITINIB	Approved for lung cancer	TARGETED_THERAPY	BOTH	biomarker	EGFR inhibitor(Cmap)	DTC|MOAlmanac|NCI|PharmGKB	862	0.6815	-
4143	CYP3A5	1577	GTSE1	51512		17000754	GenomeRNAi	0.5	CYP3A5	LAPATINIB	Approved for breast cancer	TARGETED_THERAPY	SENSITIVITY	biomarker	EGFR inhibitor(Cmap)	DTC|PharmGKB	822	0.7257	-
4147	CYP3A5	1577	GTSE1	51512		17000754	GenomeRNAi	0.5	CYP3A5	ISOTRETINOIN	Cancer Clinical Trials and approved for other pathologies	-	SENSITIVITY	gene-dependency	retinoid receptor agonist(Cmap)	ChemblInteractions|DrugBank|NCI|PharmGKB	733	0.5354	-
4149	CYP3A5	1577	GTSE1	51512		17000754	GenomeRNAi	0.5	CYP3A5	PROGESTERONE	Cancer Clinical Trials and approved for other pathologies	-	SENSITIVITY	biomarker	progesterone receptor agonist(Cmap)	DTC|NCI|PharmGKB	652	0.7957	-
4179	CYP3A5	1577	GTSE1	51512		17000754	GenomeRNAi	0.5	CYP3A5	ATROPINE	Approved	-	SENSITIVITY	direct-target	acetylcholine receptor antagonist(Cmap)	ChemblInteractions|DTC|DrugBank|GuideToPharmacology|NCI|TEND|TdgClinicalTrial	377	0.3618	-
4180	CYP3A5	1577	GTSE1	51512		17000754	GenomeRNAi	0.5	CYP3A5	CICLOSPORIN	Approved	-	SENSITIVITY	direct-target	Other	DTC|DrugBank|NCI|PharmGKB|TdgClinicalTrial	373	0.6757	-
4232	CYP3A5	1577	PDE4DIP	9659		20609354	GenomeRNAi	0.5539999999999999	CYP3A5	IMATINIB	Approved for blood, intestine, skin and stomach cancer	TARGETED_THERAPY	SENSITIVITY	direct-target	Bcr-Abl kinase inhibitor(Cmap)|KIT inhibitor(Cmap)|PDGFR tyrosine kinase receptor inhibitor(Cmap)	DTC|DoCM|DrugBank|JAX-CKB|PharmGKB|TEND|TdgClinicalTrial	957	0.5435	-
4233	CYP3A5	1577	PDE4DIP	9659		20609354	GenomeRNAi	0.5539999999999999	CYP3A5	SUNITINIB	Approved for intestine, kidney, neuroendocrine system and stomach cancer	TARGETED_THERAPY	SENSITIVITY	direct-target	FLT3 inhibitor(Cmap)|KIT inhibitor(Cmap)|PDGFR tyrosine kinase receptor inhibitor(Cmap)|RET tyrosine kinase inhibitor(Cmap)|VEGFR inhibitor(Cmap)	DrugBank|PharmGKB|TEND	943	0.5435	-
4234	CYP3A5	1577	PDE4DIP	9659		20609354	GenomeRNAi	0.5539999999999999	CYP3A5	GEFITINIB	Approved for lung cancer	TARGETED_THERAPY	BOTH	biomarker	EGFR inhibitor(Cmap)	DTC|MOAlmanac|NCI|PharmGKB	862	0.6815	-
4235	CYP3A5	1577	PDE4DIP	9659		20609354	GenomeRNAi	0.5539999999999999	CYP3A5	LAPATINIB	Approved for breast cancer	TARGETED_THERAPY	SENSITIVITY	biomarker	EGFR inhibitor(Cmap)	DTC|PharmGKB	822	0.7257	-
4239	CYP3A5	1577	PDE4DIP	9659		20609354	GenomeRNAi	0.5539999999999999	CYP3A5	ISOTRETINOIN	Cancer Clinical Trials and approved for other pathologies	-	SENSITIVITY	gene-dependency	retinoid receptor agonist(Cmap)	ChemblInteractions|DrugBank|NCI|PharmGKB	733	0.5354	-
4241	CYP3A5	1577	PDE4DIP	9659		20609354	GenomeRNAi	0.5539999999999999	CYP3A5	PROGESTERONE	Cancer Clinical Trials and approved for other pathologies	-	SENSITIVITY	biomarker	progesterone receptor agonist(Cmap)	DTC|NCI|PharmGKB	652	0.7957	-
4271	CYP3A5	1577	PDE4DIP	9659		20609354	GenomeRNAi	0.5539999999999999	CYP3A5	ATROPINE	Approved	-	SENSITIVITY	direct-target	acetylcholine receptor antagonist(Cmap)	ChemblInteractions|DTC|DrugBank|GuideToPharmacology|NCI|TEND|TdgClinicalTrial	377	0.3618	-
4272	CYP3A5	1577	PDE4DIP	9659		20609354	GenomeRNAi	0.5539999999999999	CYP3A5	CICLOSPORIN	Approved	-	SENSITIVITY	direct-target	Other	DTC|DrugBank|NCI|PharmGKB|TdgClinicalTrial	373	0.6757	-
4324	CYP3A5	1577	TLE1	7088		20609354	GenomeRNAi	509	CYP3A5	IMATINIB	Approved for blood, intestine, skin and stomach cancer	TARGETED_THERAPY	SENSITIVITY	direct-target	Bcr-Abl kinase inhibitor(Cmap)|KIT inhibitor(Cmap)|PDGFR tyrosine kinase receptor inhibitor(Cmap)	DTC|DoCM|DrugBank|JAX-CKB|PharmGKB|TEND|TdgClinicalTrial	957	0.5435	-
4325	CYP3A5	1577	TLE1	7088		20609354	GenomeRNAi	509	CYP3A5	SUNITINIB	Approved for intestine, kidney, neuroendocrine system and stomach cancer	TARGETED_THERAPY	SENSITIVITY	direct-target	FLT3 inhibitor(Cmap)|KIT inhibitor(Cmap)|PDGFR tyrosine kinase receptor inhibitor(Cmap)|RET tyrosine kinase inhibitor(Cmap)|VEGFR inhibitor(Cmap)	DrugBank|PharmGKB|TEND	943	0.5435	-
4326	CYP3A5	1577	TLE1	7088		20609354	GenomeRNAi	509	CYP3A5	GEFITINIB	Approved for lung cancer	TARGETED_THERAPY	BOTH	biomarker	EGFR inhibitor(Cmap)	DTC|MOAlmanac|NCI|PharmGKB	862	0.6815	-
4327	CYP3A5	1577	TLE1	7088		20609354	GenomeRNAi	509	CYP3A5	LAPATINIB	Approved for breast cancer	TARGETED_THERAPY	SENSITIVITY	biomarker	EGFR inhibitor(Cmap)	DTC|PharmGKB	822	0.7257	-
4331	CYP3A5	1577	TLE1	7088		20609354	GenomeRNAi	509	CYP3A5	ISOTRETINOIN	Cancer Clinical Trials and approved for other pathologies	-	SENSITIVITY	gene-dependency	retinoid receptor agonist(Cmap)	ChemblInteractions|DrugBank|NCI|PharmGKB	733	0.5354	-
4333	CYP3A5	1577	TLE1	7088		20609354	GenomeRNAi	509	CYP3A5	PROGESTERONE	Cancer Clinical Trials and approved for other pathologies	-	SENSITIVITY	biomarker	progesterone receptor agonist(Cmap)	DTC|NCI|PharmGKB	652	0.7957	-
4363	CYP3A5	1577	TLE1	7088		20609354	GenomeRNAi	509	CYP3A5	ATROPINE	Approved	-	SENSITIVITY	direct-target	acetylcholine receptor antagonist(Cmap)	ChemblInteractions|DTC|DrugBank|GuideToPharmacology|NCI|TEND|TdgClinicalTrial	377	0.3618	-
4364	CYP3A5	1577	TLE1	7088		20609354	GenomeRNAi	509	CYP3A5	CICLOSPORIN	Approved	-	SENSITIVITY	direct-target	Other	DTC|DrugBank|NCI|PharmGKB|TdgClinicalTrial	373	0.6757	-
4416	CYP3A5	1577	SMARCA1	6594		20609354	GenomeRNAi	506	CYP3A5	IMATINIB	Approved for blood, intestine, skin and stomach cancer	TARGETED_THERAPY	SENSITIVITY	direct-target	Bcr-Abl kinase inhibitor(Cmap)|KIT inhibitor(Cmap)|PDGFR tyrosine kinase receptor inhibitor(Cmap)	DTC|DoCM|DrugBank|JAX-CKB|PharmGKB|TEND|TdgClinicalTrial	957	0.5435	-
4417	CYP3A5	1577	SMARCA1	6594		20609354	GenomeRNAi	506	CYP3A5	SUNITINIB	Approved for intestine, kidney, neuroendocrine system and stomach cancer	TARGETED_THERAPY	SENSITIVITY	direct-target	FLT3 inhibitor(Cmap)|KIT inhibitor(Cmap)|PDGFR tyrosine kinase receptor inhibitor(Cmap)|RET tyrosine kinase inhibitor(Cmap)|VEGFR inhibitor(Cmap)	DrugBank|PharmGKB|TEND	943	0.5435	-
4418	CYP3A5	1577	SMARCA1	6594		20609354	GenomeRNAi	506	CYP3A5	GEFITINIB	Approved for lung cancer	TARGETED_THERAPY	BOTH	biomarker	EGFR inhibitor(Cmap)	DTC|MOAlmanac|NCI|PharmGKB	862	0.6815	-
4419	CYP3A5	1577	SMARCA1	6594		20609354	GenomeRNAi	506	CYP3A5	LAPATINIB	Approved for breast cancer	TARGETED_THERAPY	SENSITIVITY	biomarker	EGFR inhibitor(Cmap)	DTC|PharmGKB	822	0.7257	-
4423	CYP3A5	1577	SMARCA1	6594		20609354	GenomeRNAi	506	CYP3A5	ISOTRETINOIN	Cancer Clinical Trials and approved for other pathologies	-	SENSITIVITY	gene-dependency	retinoid receptor agonist(Cmap)	ChemblInteractions|DrugBank|NCI|PharmGKB	733	0.5354	-
4425	CYP3A5	1577	SMARCA1	6594		20609354	GenomeRNAi	506	CYP3A5	PROGESTERONE	Cancer Clinical Trials and approved for other pathologies	-	SENSITIVITY	biomarker	progesterone receptor agonist(Cmap)	DTC|NCI|PharmGKB	652	0.7957	-
4455	CYP3A5	1577	SMARCA1	6594		20609354	GenomeRNAi	506	CYP3A5	ATROPINE	Approved	-	SENSITIVITY	direct-target	acetylcholine receptor antagonist(Cmap)	ChemblInteractions|DTC|DrugBank|GuideToPharmacology|NCI|TEND|TdgClinicalTrial	377	0.3618	-
4456	CYP3A5	1577	SMARCA1	6594		20609354	GenomeRNAi	506	CYP3A5	CICLOSPORIN	Approved	-	SENSITIVITY	direct-target	Other	DTC|DrugBank|NCI|PharmGKB|TdgClinicalTrial	373	0.6757	-
4508	CYP3A5	1577	TRIP11	9321		20609354	GenomeRNAi	509	CYP3A5	IMATINIB	Approved for blood, intestine, skin and stomach cancer	TARGETED_THERAPY	SENSITIVITY	direct-target	Bcr-Abl kinase inhibitor(Cmap)|KIT inhibitor(Cmap)|PDGFR tyrosine kinase receptor inhibitor(Cmap)	DTC|DoCM|DrugBank|JAX-CKB|PharmGKB|TEND|TdgClinicalTrial	957	0.5435	-
4509	CYP3A5	1577	TRIP11	9321		20609354	GenomeRNAi	509	CYP3A5	SUNITINIB	Approved for intestine, kidney, neuroendocrine system and stomach cancer	TARGETED_THERAPY	SENSITIVITY	direct-target	FLT3 inhibitor(Cmap)|KIT inhibitor(Cmap)|PDGFR tyrosine kinase receptor inhibitor(Cmap)|RET tyrosine kinase inhibitor(Cmap)|VEGFR inhibitor(Cmap)	DrugBank|PharmGKB|TEND	943	0.5435	-
4510	CYP3A5	1577	TRIP11	9321		20609354	GenomeRNAi	509	CYP3A5	GEFITINIB	Approved for lung cancer	TARGETED_THERAPY	BOTH	biomarker	EGFR inhibitor(Cmap)	DTC|MOAlmanac|NCI|PharmGKB	862	0.6815	-
4511	CYP3A5	1577	TRIP11	9321		20609354	GenomeRNAi	509	CYP3A5	LAPATINIB	Approved for breast cancer	TARGETED_THERAPY	SENSITIVITY	biomarker	EGFR inhibitor(Cmap)	DTC|PharmGKB	822	0.7257	-
4515	CYP3A5	1577	TRIP11	9321		20609354	GenomeRNAi	509	CYP3A5	ISOTRETINOIN	Cancer Clinical Trials and approved for other pathologies	-	SENSITIVITY	gene-dependency	retinoid receptor agonist(Cmap)	ChemblInteractions|DrugBank|NCI|PharmGKB	733	0.5354	-
4517	CYP3A5	1577	TRIP11	9321		20609354	GenomeRNAi	509	CYP3A5	PROGESTERONE	Cancer Clinical Trials and approved for other pathologies	-	SENSITIVITY	biomarker	progesterone receptor agonist(Cmap)	DTC|NCI|PharmGKB	652	0.7957	-
4547	CYP3A5	1577	TRIP11	9321		20609354	GenomeRNAi	509	CYP3A5	ATROPINE	Approved	-	SENSITIVITY	direct-target	acetylcholine receptor antagonist(Cmap)	ChemblInteractions|DTC|DrugBank|GuideToPharmacology|NCI|TEND|TdgClinicalTrial	377	0.3618	-
4548	CYP3A5	1577	TRIP11	9321		20609354	GenomeRNAi	509	CYP3A5	CICLOSPORIN	Approved	-	SENSITIVITY	direct-target	Other	DTC|DrugBank|NCI|PharmGKB|TdgClinicalTrial	373	0.6757	-
4600	CYP3A5	1577	NCOA3	8202		20609354	GenomeRNAi	503	CYP3A5	IMATINIB	Approved for blood, intestine, skin and stomach cancer	TARGETED_THERAPY	SENSITIVITY	direct-target	Bcr-Abl kinase inhibitor(Cmap)|KIT inhibitor(Cmap)|PDGFR tyrosine kinase receptor inhibitor(Cmap)	DTC|DoCM|DrugBank|JAX-CKB|PharmGKB|TEND|TdgClinicalTrial	957	0.5435	-
4601	CYP3A5	1577	NCOA3	8202		20609354	GenomeRNAi	503	CYP3A5	SUNITINIB	Approved for intestine, kidney, neuroendocrine system and stomach cancer	TARGETED_THERAPY	SENSITIVITY	direct-target	FLT3 inhibitor(Cmap)|KIT inhibitor(Cmap)|PDGFR tyrosine kinase receptor inhibitor(Cmap)|RET tyrosine kinase inhibitor(Cmap)|VEGFR inhibitor(Cmap)	DrugBank|PharmGKB|TEND	943	0.5435	-
4602	CYP3A5	1577	NCOA3	8202		20609354	GenomeRNAi	503	CYP3A5	GEFITINIB	Approved for lung cancer	TARGETED_THERAPY	BOTH	biomarker	EGFR inhibitor(Cmap)	DTC|MOAlmanac|NCI|PharmGKB	862	0.6815	-
4603	CYP3A5	1577	NCOA3	8202		20609354	GenomeRNAi	503	CYP3A5	LAPATINIB	Approved for breast cancer	TARGETED_THERAPY	SENSITIVITY	biomarker	EGFR inhibitor(Cmap)	DTC|PharmGKB	822	0.7257	-
4607	CYP3A5	1577	NCOA3	8202		20609354	GenomeRNAi	503	CYP3A5	ISOTRETINOIN	Cancer Clinical Trials and approved for other pathologies	-	SENSITIVITY	gene-dependency	retinoid receptor agonist(Cmap)	ChemblInteractions|DrugBank|NCI|PharmGKB	733	0.5354	-
4609	CYP3A5	1577	NCOA3	8202		20609354	GenomeRNAi	503	CYP3A5	PROGESTERONE	Cancer Clinical Trials and approved for other pathologies	-	SENSITIVITY	biomarker	progesterone receptor agonist(Cmap)	DTC|NCI|PharmGKB	652	0.7957	-
4639	CYP3A5	1577	NCOA3	8202		20609354	GenomeRNAi	503	CYP3A5	ATROPINE	Approved	-	SENSITIVITY	direct-target	acetylcholine receptor antagonist(Cmap)	ChemblInteractions|DTC|DrugBank|GuideToPharmacology|NCI|TEND|TdgClinicalTrial	377	0.3618	-
4640	CYP3A5	1577	NCOA3	8202		20609354	GenomeRNAi	503	CYP3A5	CICLOSPORIN	Approved	-	SENSITIVITY	direct-target	Other	DTC|DrugBank|NCI|PharmGKB|TdgClinicalTrial	373	0.6757	-
4692	CYP3A5	1577	SMO	6608		17000754	GenomeRNAi	0.5	CYP3A5	IMATINIB	Approved for blood, intestine, skin and stomach cancer	TARGETED_THERAPY	SENSITIVITY	direct-target	Bcr-Abl kinase inhibitor(Cmap)|KIT inhibitor(Cmap)|PDGFR tyrosine kinase receptor inhibitor(Cmap)	DTC|DoCM|DrugBank|JAX-CKB|PharmGKB|TEND|TdgClinicalTrial	957	0.5435	-
4693	CYP3A5	1577	SMO	6608		17000754	GenomeRNAi	0.5	CYP3A5	SUNITINIB	Approved for intestine, kidney, neuroendocrine system and stomach cancer	TARGETED_THERAPY	SENSITIVITY	direct-target	FLT3 inhibitor(Cmap)|KIT inhibitor(Cmap)|PDGFR tyrosine kinase receptor inhibitor(Cmap)|RET tyrosine kinase inhibitor(Cmap)|VEGFR inhibitor(Cmap)	DrugBank|PharmGKB|TEND	943	0.5435	-
4694	CYP3A5	1577	SMO	6608		17000754	GenomeRNAi	0.5	CYP3A5	GEFITINIB	Approved for lung cancer	TARGETED_THERAPY	BOTH	biomarker	EGFR inhibitor(Cmap)	DTC|MOAlmanac|NCI|PharmGKB	862	0.6815	-
4695	CYP3A5	1577	SMO	6608		17000754	GenomeRNAi	0.5	CYP3A5	LAPATINIB	Approved for breast cancer	TARGETED_THERAPY	SENSITIVITY	biomarker	EGFR inhibitor(Cmap)	DTC|PharmGKB	822	0.7257	-
4699	CYP3A5	1577	SMO	6608		17000754	GenomeRNAi	0.5	CYP3A5	ISOTRETINOIN	Cancer Clinical Trials and approved for other pathologies	-	SENSITIVITY	gene-dependency	retinoid receptor agonist(Cmap)	ChemblInteractions|DrugBank|NCI|PharmGKB	733	0.5354	-
4701	CYP3A5	1577	SMO	6608		17000754	GenomeRNAi	0.5	CYP3A5	PROGESTERONE	Cancer Clinical Trials and approved for other pathologies	-	SENSITIVITY	biomarker	progesterone receptor agonist(Cmap)	DTC|NCI|PharmGKB	652	0.7957	-
4731	CYP3A5	1577	SMO	6608		17000754	GenomeRNAi	0.5	CYP3A5	ATROPINE	Approved	-	SENSITIVITY	direct-target	acetylcholine receptor antagonist(Cmap)	ChemblInteractions|DTC|DrugBank|GuideToPharmacology|NCI|TEND|TdgClinicalTrial	377	0.3618	-
4732	CYP3A5	1577	SMO	6608		17000754	GenomeRNAi	0.5	CYP3A5	CICLOSPORIN	Approved	-	SENSITIVITY	direct-target	Other	DTC|DrugBank|NCI|PharmGKB|TdgClinicalTrial	373	0.6757	-
4784	CYP3A5	1577	MBD4	8930		20609354	GenomeRNAi	0.5479999999999999	CYP3A5	IMATINIB	Approved for blood, intestine, skin and stomach cancer	TARGETED_THERAPY	SENSITIVITY	direct-target	Bcr-Abl kinase inhibitor(Cmap)|KIT inhibitor(Cmap)|PDGFR tyrosine kinase receptor inhibitor(Cmap)	DTC|DoCM|DrugBank|JAX-CKB|PharmGKB|TEND|TdgClinicalTrial	957	0.5435	-
4785	CYP3A5	1577	MBD4	8930		20609354	GenomeRNAi	0.5479999999999999	CYP3A5	SUNITINIB	Approved for intestine, kidney, neuroendocrine system and stomach cancer	TARGETED_THERAPY	SENSITIVITY	direct-target	FLT3 inhibitor(Cmap)|KIT inhibitor(Cmap)|PDGFR tyrosine kinase receptor inhibitor(Cmap)|RET tyrosine kinase inhibitor(Cmap)|VEGFR inhibitor(Cmap)	DrugBank|PharmGKB|TEND	943	0.5435	-
4786	CYP3A5	1577	MBD4	8930		20609354	GenomeRNAi	0.5479999999999999	CYP3A5	GEFITINIB	Approved for lung cancer	TARGETED_THERAPY	BOTH	biomarker	EGFR inhibitor(Cmap)	DTC|MOAlmanac|NCI|PharmGKB	862	0.6815	-
4787	CYP3A5	1577	MBD4	8930		20609354	GenomeRNAi	0.5479999999999999	CYP3A5	LAPATINIB	Approved for breast cancer	TARGETED_THERAPY	SENSITIVITY	biomarker	EGFR inhibitor(Cmap)	DTC|PharmGKB	822	0.7257	-
4791	CYP3A5	1577	MBD4	8930		20609354	GenomeRNAi	0.5479999999999999	CYP3A5	ISOTRETINOIN	Cancer Clinical Trials and approved for other pathologies	-	SENSITIVITY	gene-dependency	retinoid receptor agonist(Cmap)	ChemblInteractions|DrugBank|NCI|PharmGKB	733	0.5354	-
4793	CYP3A5	1577	MBD4	8930		20609354	GenomeRNAi	0.5479999999999999	CYP3A5	PROGESTERONE	Cancer Clinical Trials and approved for other pathologies	-	SENSITIVITY	biomarker	progesterone receptor agonist(Cmap)	DTC|NCI|PharmGKB	652	0.7957	-
4823	CYP3A5	1577	MBD4	8930		20609354	GenomeRNAi	0.5479999999999999	CYP3A5	ATROPINE	Approved	-	SENSITIVITY	direct-target	acetylcholine receptor antagonist(Cmap)	ChemblInteractions|DTC|DrugBank|GuideToPharmacology|NCI|TEND|TdgClinicalTrial	377	0.3618	-
4824	CYP3A5	1577	MBD4	8930		20609354	GenomeRNAi	0.5479999999999999	CYP3A5	CICLOSPORIN	Approved	-	SENSITIVITY	direct-target	Other	DTC|DrugBank|NCI|PharmGKB|TdgClinicalTrial	373	0.6757	-
4880	CYP2B6	1555	DDR1	780		20609354	GenomeRNAi	0.5660000000000001	CYP2B6	IMATINIB	Approved for blood, intestine, skin and stomach cancer	TARGETED_THERAPY	SENSITIVITY	direct-target	Bcr-Abl kinase inhibitor(Cmap)|KIT inhibitor(Cmap)|PDGFR tyrosine kinase receptor inhibitor(Cmap)	DTC|DoCM|DrugBank|JAX-CKB|PharmGKB|TEND|TdgClinicalTrial	957	0.5435	-
4881	CYP2B6	1555	DDR1	780		20609354	GenomeRNAi	0.5660000000000001	CYP2B6	SORAFENIB	Approved for kidney, liver and thyroid cancer	TARGETED_THERAPY	SENSITIVITY	biomarker	FLT3 inhibitor(Cmap)|KIT inhibitor(Cmap)|PDGFR tyrosine kinase receptor inhibitor(Cmap)|RAF inhibitor(Cmap)|RET tyrosine kinase inhibitor(Cmap)|VEGFR inhibitor(Cmap)	DTC|GuideToPharmacology|JAX-CKB|PharmGKB	863	0.5435	-
4882	CYP2B6	1555	DDR1	780		20609354	GenomeRNAi	0.5660000000000001	CYP2B6	TAMOXIFEN	Approved for breast cancer	HORMONE_THERAPY	SENSITIVITY	biomarker	estrogen receptor antagonist(Cmap)|selective estrogen receptor modulator (SERM)(Cmap)	DTC|NCI|PharmGKB	862	0.7257	-
4885	CYP2B6	1555	DDR1	780		20609354	GenomeRNAi	0.5660000000000001	CYP2B6	NICOTINE	Cancer Clinical Trials and approved for other pathologies	-	SENSITIVITY	direct-target	acetylcholine receptor agonist(Cmap)	ChemblInteractions|DTC|DrugBank|GuideToPharmacology|NCI|PharmGKB|TEND|TTD|TdgClinicalTrial	797	0.7957	-
4919	CYP2B6	1555	NTRK1	4914		20609354	GenomeRNAi	0.5660000000000001	CYP2B6	IMATINIB	Approved for blood, intestine, skin and stomach cancer	TARGETED_THERAPY	SENSITIVITY	direct-target	Bcr-Abl kinase inhibitor(Cmap)|KIT inhibitor(Cmap)|PDGFR tyrosine kinase receptor inhibitor(Cmap)	DTC|DoCM|DrugBank|JAX-CKB|PharmGKB|TEND|TdgClinicalTrial	957	0.5435	-
4920	CYP2B6	1555	NTRK1	4914		20609354	GenomeRNAi	0.5660000000000001	CYP2B6	SORAFENIB	Approved for kidney, liver and thyroid cancer	TARGETED_THERAPY	SENSITIVITY	biomarker	FLT3 inhibitor(Cmap)|KIT inhibitor(Cmap)|PDGFR tyrosine kinase receptor inhibitor(Cmap)|RAF inhibitor(Cmap)|RET tyrosine kinase inhibitor(Cmap)|VEGFR inhibitor(Cmap)	DTC|GuideToPharmacology|JAX-CKB|PharmGKB	863	0.5435	-
4921	CYP2B6	1555	NTRK1	4914		20609354	GenomeRNAi	0.5660000000000001	CYP2B6	TAMOXIFEN	Approved for breast cancer	HORMONE_THERAPY	SENSITIVITY	biomarker	estrogen receptor antagonist(Cmap)|selective estrogen receptor modulator (SERM)(Cmap)	DTC|NCI|PharmGKB	862	0.7257	-
4924	CYP2B6	1555	NTRK1	4914		20609354	GenomeRNAi	0.5660000000000001	CYP2B6	NICOTINE	Cancer Clinical Trials and approved for other pathologies	-	SENSITIVITY	direct-target	acetylcholine receptor agonist(Cmap)	ChemblInteractions|DTC|DrugBank|GuideToPharmacology|NCI|PharmGKB|TEND|TTD|TdgClinicalTrial	797	0.7957	-
4958	CYP2B6	1555	KIT	3815		20609354	GenomeRNAi	0.5660000000000001	CYP2B6	IMATINIB	Approved for blood, intestine, skin and stomach cancer	TARGETED_THERAPY	SENSITIVITY	direct-target	Bcr-Abl kinase inhibitor(Cmap)|KIT inhibitor(Cmap)|PDGFR tyrosine kinase receptor inhibitor(Cmap)	DTC|DoCM|DrugBank|JAX-CKB|PharmGKB|TEND|TdgClinicalTrial	957	0.5435	-
4959	CYP2B6	1555	KIT	3815		20609354	GenomeRNAi	0.5660000000000001	CYP2B6	SORAFENIB	Approved for kidney, liver and thyroid cancer	TARGETED_THERAPY	SENSITIVITY	biomarker	FLT3 inhibitor(Cmap)|KIT inhibitor(Cmap)|PDGFR tyrosine kinase receptor inhibitor(Cmap)|RAF inhibitor(Cmap)|RET tyrosine kinase inhibitor(Cmap)|VEGFR inhibitor(Cmap)	DTC|GuideToPharmacology|JAX-CKB|PharmGKB	863	0.5435	-
4960	CYP2B6	1555	KIT	3815		20609354	GenomeRNAi	0.5660000000000001	CYP2B6	TAMOXIFEN	Approved for breast cancer	HORMONE_THERAPY	SENSITIVITY	biomarker	estrogen receptor antagonist(Cmap)|selective estrogen receptor modulator (SERM)(Cmap)	DTC|NCI|PharmGKB	862	0.7257	-
4963	CYP2B6	1555	KIT	3815		20609354	GenomeRNAi	0.5660000000000001	CYP2B6	NICOTINE	Cancer Clinical Trials and approved for other pathologies	-	SENSITIVITY	direct-target	acetylcholine receptor agonist(Cmap)	ChemblInteractions|DTC|DrugBank|GuideToPharmacology|NCI|PharmGKB|TEND|TTD|TdgClinicalTrial	797	0.7957	-
4997	CYP2B6	1555	PDGFRB	5159		20609354	GenomeRNAi	0.5660000000000001	CYP2B6	IMATINIB	Approved for blood, intestine, skin and stomach cancer	TARGETED_THERAPY	SENSITIVITY	direct-target	Bcr-Abl kinase inhibitor(Cmap)|KIT inhibitor(Cmap)|PDGFR tyrosine kinase receptor inhibitor(Cmap)	DTC|DoCM|DrugBank|JAX-CKB|PharmGKB|TEND|TdgClinicalTrial	957	0.5435	-
4998	CYP2B6	1555	PDGFRB	5159		20609354	GenomeRNAi	0.5660000000000001	CYP2B6	SORAFENIB	Approved for kidney, liver and thyroid cancer	TARGETED_THERAPY	SENSITIVITY	biomarker	FLT3 inhibitor(Cmap)|KIT inhibitor(Cmap)|PDGFR tyrosine kinase receptor inhibitor(Cmap)|RAF inhibitor(Cmap)|RET tyrosine kinase inhibitor(Cmap)|VEGFR inhibitor(Cmap)	DTC|GuideToPharmacology|JAX-CKB|PharmGKB	863	0.5435	-
4999	CYP2B6	1555	PDGFRB	5159		20609354	GenomeRNAi	0.5660000000000001	CYP2B6	TAMOXIFEN	Approved for breast cancer	HORMONE_THERAPY	SENSITIVITY	biomarker	estrogen receptor antagonist(Cmap)|selective estrogen receptor modulator (SERM)(Cmap)	DTC|NCI|PharmGKB	862	0.7257	-
5002	CYP2B6	1555	PDGFRB	5159		20609354	GenomeRNAi	0.5660000000000001	CYP2B6	NICOTINE	Cancer Clinical Trials and approved for other pathologies	-	SENSITIVITY	direct-target	acetylcholine receptor agonist(Cmap)	ChemblInteractions|DTC|DrugBank|GuideToPharmacology|NCI|PharmGKB|TEND|TTD|TdgClinicalTrial	797	0.7957	-
5036	CYP2B6	1555	RET	5979		20609354	GenomeRNAi	0.5660000000000001	CYP2B6	IMATINIB	Approved for blood, intestine, skin and stomach cancer	TARGETED_THERAPY	SENSITIVITY	direct-target	Bcr-Abl kinase inhibitor(Cmap)|KIT inhibitor(Cmap)|PDGFR tyrosine kinase receptor inhibitor(Cmap)	DTC|DoCM|DrugBank|JAX-CKB|PharmGKB|TEND|TdgClinicalTrial	957	0.5435	-
5037	CYP2B6	1555	RET	5979		20609354	GenomeRNAi	0.5660000000000001	CYP2B6	SORAFENIB	Approved for kidney, liver and thyroid cancer	TARGETED_THERAPY	SENSITIVITY	biomarker	FLT3 inhibitor(Cmap)|KIT inhibitor(Cmap)|PDGFR tyrosine kinase receptor inhibitor(Cmap)|RAF inhibitor(Cmap)|RET tyrosine kinase inhibitor(Cmap)|VEGFR inhibitor(Cmap)	DTC|GuideToPharmacology|JAX-CKB|PharmGKB	863	0.5435	-
5038	CYP2B6	1555	RET	5979		20609354	GenomeRNAi	0.5660000000000001	CYP2B6	TAMOXIFEN	Approved for breast cancer	HORMONE_THERAPY	SENSITIVITY	biomarker	estrogen receptor antagonist(Cmap)|selective estrogen receptor modulator (SERM)(Cmap)	DTC|NCI|PharmGKB	862	0.7257	-
5041	CYP2B6	1555	RET	5979		20609354	GenomeRNAi	0.5660000000000001	CYP2B6	NICOTINE	Cancer Clinical Trials and approved for other pathologies	-	SENSITIVITY	direct-target	acetylcholine receptor agonist(Cmap)	ChemblInteractions|DTC|DrugBank|GuideToPharmacology|NCI|PharmGKB|TEND|TTD|TdgClinicalTrial	797	0.7957	-
5075	CSF1R	1436	TRIP11	9321		20609354	GenomeRNAi	509	CSF1R	IMATINIB	Approved for blood, intestine, skin and stomach cancer	TARGETED_THERAPY	SENSITIVITY	direct-target	Bcr-Abl kinase inhibitor(Cmap)|KIT inhibitor(Cmap)|PDGFR tyrosine kinase receptor inhibitor(Cmap)	DTC|DoCM|DrugBank|JAX-CKB|PharmGKB|TEND|TdgClinicalTrial	957	0.5435	-
5076	CSF1R	1436	TRIP11	9321		20609354	GenomeRNAi	509	CSF1R	SUNITINIB	Approved for intestine, kidney, neuroendocrine system and stomach cancer	TARGETED_THERAPY	SENSITIVITY	direct-target	FLT3 inhibitor(Cmap)|KIT inhibitor(Cmap)|PDGFR tyrosine kinase receptor inhibitor(Cmap)|RET tyrosine kinase inhibitor(Cmap)|VEGFR inhibitor(Cmap)	DrugBank|PharmGKB|TEND	943	0.5435	-
5077	CSF1R	1436	TRIP11	9321		20609354	GenomeRNAi	509	CSF1R	PEXIDARTINIB	Approved for soft tissue cancer	TARGETED_THERAPY	SENSITIVITY	direct-target	tyrosine kinase inhibitor(Cmap)	CancerCommons|ChemblInteractions|DrugBank|GuideToPharmacology|JAX-CKB|MyCancerGenome|TTD	937	0.5435	-
5078	CSF1R	1436	TRIP11	9321		20609354	GenomeRNAi	509	CSF1R	ERDAFITINIB	Approved for bladder cancer	TARGETED_THERAPY	SENSITIVITY	direct-target	FGFR inhibitor(Cmap)	DrugBank|PharmGKB	922	0.5435	-
5079	CSF1R	1436	TRIP11	9321		20609354	GenomeRNAi	509	CSF1R	SUNITINIB MALATE	Approved for intestine, pancreas and stomach cancer	TARGETED_THERAPY	SENSITIVITY	direct-target	FLT3 inhibitor(Cmap)|KIT inhibitor(Cmap)|PDGFR tyrosine kinase receptor inhibitor(Cmap)|RET tyrosine kinase inhibitor(Cmap)|VEGFR inhibitor(Cmap)	ChemblInteractions	912	0.5435	-
5080	CSF1R	1436	TRIP11	9321		20609354	GenomeRNAi	509	CSF1R	SORAFENIB	Approved for kidney, liver and thyroid cancer	TARGETED_THERAPY	SENSITIVITY	biomarker	FLT3 inhibitor(Cmap)|KIT inhibitor(Cmap)|PDGFR tyrosine kinase receptor inhibitor(Cmap)|RAF inhibitor(Cmap)|RET tyrosine kinase inhibitor(Cmap)|VEGFR inhibitor(Cmap)	DTC|GuideToPharmacology|JAX-CKB|PharmGKB	863	0.5435	-
5081	CSF1R	1436	TRIP11	9321		20609354	GenomeRNAi	509	CSF1R	ENTRECTINIB	Approved for lung cancer	TARGETED_THERAPY	SENSITIVITY	biomarker	ALK tyrosine kinase receptor inhibitor(Cmap)|proto-oncogene tyrosine protein kinase inhibitor(Cmap)	DTC	852	0.5435	-
5082	CSF1R	1436	TRIP11	9321		20609354	GenomeRNAi	509	CSF1R	PAZOPANIB	Approved for kidney and soft tissue cancer	TARGETED_THERAPY	SENSITIVITY	biomarker	KIT inhibitor(Cmap)|PDGFR tyrosine kinase receptor inhibitor(Cmap)|VEGFR inhibitor(Cmap)	DTC|GuideToPharmacology|PharmGKB	833	0.5435	-
5083	CSF1R	1436	TRIP11	9321		20609354	GenomeRNAi	509	CSF1R	VEMURAFENIB	Approved for skin cancer	TARGETED_THERAPY	SENSITIVITY	biomarker	RAF inhibitor(Cmap)	JAX-CKB|PharmGKB	822	0.5435	-
5084	CSF1R	1436	TRIP11	9321		20609354	GenomeRNAi	509	CSF1R	PAZOPANIB HYDROCHLORIDE	Approved for kidney and soft tissue cancer	TARGETED_THERAPY	SENSITIVITY	biomarker	KIT inhibitor(Cmap)|PDGFR tyrosine kinase receptor inhibitor(Cmap)|VEGFR inhibitor(Cmap)	ChemblInteractions	812	0.5435	-
5085	CSF1R	1436	TRIP11	9321		20609354	GenomeRNAi	509	CSF1R	FOSTAMATINIB	Cancer Clinical Trials and approved for other pathologies	-	SENSITIVITY	direct-target	SYK inhibitor(Cmap)	DrugBank	792	0.7957	-
5086	CSF1R	1436	TRIP11	9321		20609354	GenomeRNAi	509	CSF1R	DASATINIB	Cancer Clinical Trials and approved for other pathologies	-	SENSITIVITY	direct-target	Bcr-Abl kinase inhibitor(Cmap)|KIT inhibitor(Cmap)|PDGFR tyrosine kinase receptor inhibitor(Cmap)|SRC inhibitor(Cmap)|ephrin inhibitor(Cmap)|tyrosine kinase inhibitor(Cmap)	DTC|DoCM|DrugBank|TALC	742	0.5435	-
5087	CSF1R	1436	TRIP11	9321		20609354	GenomeRNAi	509	CSF1R	PROGESTERONE	Cancer Clinical Trials and approved for other pathologies	-	SENSITIVITY	biomarker	progesterone receptor agonist(Cmap)	DTC|NCI|PharmGKB	652	0.7957	-
5113	CSF1R	1436	NCOA3	8202		20609354	GenomeRNAi	503	CSF1R	IMATINIB	Approved for blood, intestine, skin and stomach cancer	TARGETED_THERAPY	SENSITIVITY	direct-target	Bcr-Abl kinase inhibitor(Cmap)|KIT inhibitor(Cmap)|PDGFR tyrosine kinase receptor inhibitor(Cmap)	DTC|DoCM|DrugBank|JAX-CKB|PharmGKB|TEND|TdgClinicalTrial	957	0.5435	-
5114	CSF1R	1436	NCOA3	8202		20609354	GenomeRNAi	503	CSF1R	SUNITINIB	Approved for intestine, kidney, neuroendocrine system and stomach cancer	TARGETED_THERAPY	SENSITIVITY	direct-target	FLT3 inhibitor(Cmap)|KIT inhibitor(Cmap)|PDGFR tyrosine kinase receptor inhibitor(Cmap)|RET tyrosine kinase inhibitor(Cmap)|VEGFR inhibitor(Cmap)	DrugBank|PharmGKB|TEND	943	0.5435	-
5115	CSF1R	1436	NCOA3	8202		20609354	GenomeRNAi	503	CSF1R	PEXIDARTINIB	Approved for soft tissue cancer	TARGETED_THERAPY	SENSITIVITY	direct-target	tyrosine kinase inhibitor(Cmap)	CancerCommons|ChemblInteractions|DrugBank|GuideToPharmacology|JAX-CKB|MyCancerGenome|TTD	937	0.5435	-
5116	CSF1R	1436	NCOA3	8202		20609354	GenomeRNAi	503	CSF1R	ERDAFITINIB	Approved for bladder cancer	TARGETED_THERAPY	SENSITIVITY	direct-target	FGFR inhibitor(Cmap)	DrugBank|PharmGKB	922	0.5435	-
5117	CSF1R	1436	NCOA3	8202		20609354	GenomeRNAi	503	CSF1R	SUNITINIB MALATE	Approved for intestine, pancreas and stomach cancer	TARGETED_THERAPY	SENSITIVITY	direct-target	FLT3 inhibitor(Cmap)|KIT inhibitor(Cmap)|PDGFR tyrosine kinase receptor inhibitor(Cmap)|RET tyrosine kinase inhibitor(Cmap)|VEGFR inhibitor(Cmap)	ChemblInteractions	912	0.5435	-
5118	CSF1R	1436	NCOA3	8202		20609354	GenomeRNAi	503	CSF1R	SORAFENIB	Approved for kidney, liver and thyroid cancer	TARGETED_THERAPY	SENSITIVITY	biomarker	FLT3 inhibitor(Cmap)|KIT inhibitor(Cmap)|PDGFR tyrosine kinase receptor inhibitor(Cmap)|RAF inhibitor(Cmap)|RET tyrosine kinase inhibitor(Cmap)|VEGFR inhibitor(Cmap)	DTC|GuideToPharmacology|JAX-CKB|PharmGKB	863	0.5435	-
5119	CSF1R	1436	NCOA3	8202		20609354	GenomeRNAi	503	CSF1R	ENTRECTINIB	Approved for lung cancer	TARGETED_THERAPY	SENSITIVITY	biomarker	ALK tyrosine kinase receptor inhibitor(Cmap)|proto-oncogene tyrosine protein kinase inhibitor(Cmap)	DTC	852	0.5435	-
5120	CSF1R	1436	NCOA3	8202		20609354	GenomeRNAi	503	CSF1R	PAZOPANIB	Approved for kidney and soft tissue cancer	TARGETED_THERAPY	SENSITIVITY	biomarker	KIT inhibitor(Cmap)|PDGFR tyrosine kinase receptor inhibitor(Cmap)|VEGFR inhibitor(Cmap)	DTC|GuideToPharmacology|PharmGKB	833	0.5435	-
5121	CSF1R	1436	NCOA3	8202		20609354	GenomeRNAi	503	CSF1R	VEMURAFENIB	Approved for skin cancer	TARGETED_THERAPY	SENSITIVITY	biomarker	RAF inhibitor(Cmap)	JAX-CKB|PharmGKB	822	0.5435	-
5122	CSF1R	1436	NCOA3	8202		20609354	GenomeRNAi	503	CSF1R	PAZOPANIB HYDROCHLORIDE	Approved for kidney and soft tissue cancer	TARGETED_THERAPY	SENSITIVITY	biomarker	KIT inhibitor(Cmap)|PDGFR tyrosine kinase receptor inhibitor(Cmap)|VEGFR inhibitor(Cmap)	ChemblInteractions	812	0.5435	-
5123	CSF1R	1436	NCOA3	8202		20609354	GenomeRNAi	503	CSF1R	FOSTAMATINIB	Cancer Clinical Trials and approved for other pathologies	-	SENSITIVITY	direct-target	SYK inhibitor(Cmap)	DrugBank	792	0.7957	-
5124	CSF1R	1436	NCOA3	8202		20609354	GenomeRNAi	503	CSF1R	DASATINIB	Cancer Clinical Trials and approved for other pathologies	-	SENSITIVITY	direct-target	Bcr-Abl kinase inhibitor(Cmap)|KIT inhibitor(Cmap)|PDGFR tyrosine kinase receptor inhibitor(Cmap)|SRC inhibitor(Cmap)|ephrin inhibitor(Cmap)|tyrosine kinase inhibitor(Cmap)	DTC|DoCM|DrugBank|TALC	742	0.5435	-
5125	CSF1R	1436	NCOA3	8202		20609354	GenomeRNAi	503	CSF1R	PROGESTERONE	Cancer Clinical Trials and approved for other pathologies	-	SENSITIVITY	biomarker	progesterone receptor agonist(Cmap)	DTC|NCI|PharmGKB	652	0.7957	-
5151	CSF1R	1436	KAT6A	7994		20609354	GenomeRNAi	512	CSF1R	IMATINIB	Approved for blood, intestine, skin and stomach cancer	TARGETED_THERAPY	SENSITIVITY	direct-target	Bcr-Abl kinase inhibitor(Cmap)|KIT inhibitor(Cmap)|PDGFR tyrosine kinase receptor inhibitor(Cmap)	DTC|DoCM|DrugBank|JAX-CKB|PharmGKB|TEND|TdgClinicalTrial	957	0.5435	-
5152	CSF1R	1436	KAT6A	7994		20609354	GenomeRNAi	512	CSF1R	SUNITINIB	Approved for intestine, kidney, neuroendocrine system and stomach cancer	TARGETED_THERAPY	SENSITIVITY	direct-target	FLT3 inhibitor(Cmap)|KIT inhibitor(Cmap)|PDGFR tyrosine kinase receptor inhibitor(Cmap)|RET tyrosine kinase inhibitor(Cmap)|VEGFR inhibitor(Cmap)	DrugBank|PharmGKB|TEND	943	0.5435	-
5153	CSF1R	1436	KAT6A	7994		20609354	GenomeRNAi	512	CSF1R	PEXIDARTINIB	Approved for soft tissue cancer	TARGETED_THERAPY	SENSITIVITY	direct-target	tyrosine kinase inhibitor(Cmap)	CancerCommons|ChemblInteractions|DrugBank|GuideToPharmacology|JAX-CKB|MyCancerGenome|TTD	937	0.5435	-
5154	CSF1R	1436	KAT6A	7994		20609354	GenomeRNAi	512	CSF1R	ERDAFITINIB	Approved for bladder cancer	TARGETED_THERAPY	SENSITIVITY	direct-target	FGFR inhibitor(Cmap)	DrugBank|PharmGKB	922	0.5435	-
5155	CSF1R	1436	KAT6A	7994		20609354	GenomeRNAi	512	CSF1R	SUNITINIB MALATE	Approved for intestine, pancreas and stomach cancer	TARGETED_THERAPY	SENSITIVITY	direct-target	FLT3 inhibitor(Cmap)|KIT inhibitor(Cmap)|PDGFR tyrosine kinase receptor inhibitor(Cmap)|RET tyrosine kinase inhibitor(Cmap)|VEGFR inhibitor(Cmap)	ChemblInteractions	912	0.5435	-
5156	CSF1R	1436	KAT6A	7994		20609354	GenomeRNAi	512	CSF1R	SORAFENIB	Approved for kidney, liver and thyroid cancer	TARGETED_THERAPY	SENSITIVITY	biomarker	FLT3 inhibitor(Cmap)|KIT inhibitor(Cmap)|PDGFR tyrosine kinase receptor inhibitor(Cmap)|RAF inhibitor(Cmap)|RET tyrosine kinase inhibitor(Cmap)|VEGFR inhibitor(Cmap)	DTC|GuideToPharmacology|JAX-CKB|PharmGKB	863	0.5435	-
5157	CSF1R	1436	KAT6A	7994		20609354	GenomeRNAi	512	CSF1R	ENTRECTINIB	Approved for lung cancer	TARGETED_THERAPY	SENSITIVITY	biomarker	ALK tyrosine kinase receptor inhibitor(Cmap)|proto-oncogene tyrosine protein kinase inhibitor(Cmap)	DTC	852	0.5435	-
5158	CSF1R	1436	KAT6A	7994		20609354	GenomeRNAi	512	CSF1R	PAZOPANIB	Approved for kidney and soft tissue cancer	TARGETED_THERAPY	SENSITIVITY	biomarker	KIT inhibitor(Cmap)|PDGFR tyrosine kinase receptor inhibitor(Cmap)|VEGFR inhibitor(Cmap)	DTC|GuideToPharmacology|PharmGKB	833	0.5435	-
5159	CSF1R	1436	KAT6A	7994		20609354	GenomeRNAi	512	CSF1R	VEMURAFENIB	Approved for skin cancer	TARGETED_THERAPY	SENSITIVITY	biomarker	RAF inhibitor(Cmap)	JAX-CKB|PharmGKB	822	0.5435	-
5160	CSF1R	1436	KAT6A	7994		20609354	GenomeRNAi	512	CSF1R	PAZOPANIB HYDROCHLORIDE	Approved for kidney and soft tissue cancer	TARGETED_THERAPY	SENSITIVITY	biomarker	KIT inhibitor(Cmap)|PDGFR tyrosine kinase receptor inhibitor(Cmap)|VEGFR inhibitor(Cmap)	ChemblInteractions	812	0.5435	-
5161	CSF1R	1436	KAT6A	7994		20609354	GenomeRNAi	512	CSF1R	FOSTAMATINIB	Cancer Clinical Trials and approved for other pathologies	-	SENSITIVITY	direct-target	SYK inhibitor(Cmap)	DrugBank	792	0.7957	-
5162	CSF1R	1436	KAT6A	7994		20609354	GenomeRNAi	512	CSF1R	DASATINIB	Cancer Clinical Trials and approved for other pathologies	-	SENSITIVITY	direct-target	Bcr-Abl kinase inhibitor(Cmap)|KIT inhibitor(Cmap)|PDGFR tyrosine kinase receptor inhibitor(Cmap)|SRC inhibitor(Cmap)|ephrin inhibitor(Cmap)|tyrosine kinase inhibitor(Cmap)	DTC|DoCM|DrugBank|TALC	742	0.5435	-
5163	CSF1R	1436	KAT6A	7994		20609354	GenomeRNAi	512	CSF1R	PROGESTERONE	Cancer Clinical Trials and approved for other pathologies	-	SENSITIVITY	biomarker	progesterone receptor agonist(Cmap)	DTC|NCI|PharmGKB	652	0.7957	-
5189	CSF1R	1436	MBD4	8930		20609354	GenomeRNAi	0.5479999999999999	CSF1R	IMATINIB	Approved for blood, intestine, skin and stomach cancer	TARGETED_THERAPY	SENSITIVITY	direct-target	Bcr-Abl kinase inhibitor(Cmap)|KIT inhibitor(Cmap)|PDGFR tyrosine kinase receptor inhibitor(Cmap)	DTC|DoCM|DrugBank|JAX-CKB|PharmGKB|TEND|TdgClinicalTrial	957	0.5435	-
5190	CSF1R	1436	MBD4	8930		20609354	GenomeRNAi	0.5479999999999999	CSF1R	SUNITINIB	Approved for intestine, kidney, neuroendocrine system and stomach cancer	TARGETED_THERAPY	SENSITIVITY	direct-target	FLT3 inhibitor(Cmap)|KIT inhibitor(Cmap)|PDGFR tyrosine kinase receptor inhibitor(Cmap)|RET tyrosine kinase inhibitor(Cmap)|VEGFR inhibitor(Cmap)	DrugBank|PharmGKB|TEND	943	0.5435	-
5191	CSF1R	1436	MBD4	8930		20609354	GenomeRNAi	0.5479999999999999	CSF1R	PEXIDARTINIB	Approved for soft tissue cancer	TARGETED_THERAPY	SENSITIVITY	direct-target	tyrosine kinase inhibitor(Cmap)	CancerCommons|ChemblInteractions|DrugBank|GuideToPharmacology|JAX-CKB|MyCancerGenome|TTD	937	0.5435	-
5192	CSF1R	1436	MBD4	8930		20609354	GenomeRNAi	0.5479999999999999	CSF1R	ERDAFITINIB	Approved for bladder cancer	TARGETED_THERAPY	SENSITIVITY	direct-target	FGFR inhibitor(Cmap)	DrugBank|PharmGKB	922	0.5435	-
5193	CSF1R	1436	MBD4	8930		20609354	GenomeRNAi	0.5479999999999999	CSF1R	SUNITINIB MALATE	Approved for intestine, pancreas and stomach cancer	TARGETED_THERAPY	SENSITIVITY	direct-target	FLT3 inhibitor(Cmap)|KIT inhibitor(Cmap)|PDGFR tyrosine kinase receptor inhibitor(Cmap)|RET tyrosine kinase inhibitor(Cmap)|VEGFR inhibitor(Cmap)	ChemblInteractions	912	0.5435	-
5194	CSF1R	1436	MBD4	8930		20609354	GenomeRNAi	0.5479999999999999	CSF1R	SORAFENIB	Approved for kidney, liver and thyroid cancer	TARGETED_THERAPY	SENSITIVITY	biomarker	FLT3 inhibitor(Cmap)|KIT inhibitor(Cmap)|PDGFR tyrosine kinase receptor inhibitor(Cmap)|RAF inhibitor(Cmap)|RET tyrosine kinase inhibitor(Cmap)|VEGFR inhibitor(Cmap)	DTC|GuideToPharmacology|JAX-CKB|PharmGKB	863	0.5435	-
5195	CSF1R	1436	MBD4	8930		20609354	GenomeRNAi	0.5479999999999999	CSF1R	ENTRECTINIB	Approved for lung cancer	TARGETED_THERAPY	SENSITIVITY	biomarker	ALK tyrosine kinase receptor inhibitor(Cmap)|proto-oncogene tyrosine protein kinase inhibitor(Cmap)	DTC	852	0.5435	-
5196	CSF1R	1436	MBD4	8930		20609354	GenomeRNAi	0.5479999999999999	CSF1R	PAZOPANIB	Approved for kidney and soft tissue cancer	TARGETED_THERAPY	SENSITIVITY	biomarker	KIT inhibitor(Cmap)|PDGFR tyrosine kinase receptor inhibitor(Cmap)|VEGFR inhibitor(Cmap)	DTC|GuideToPharmacology|PharmGKB	833	0.5435	-
5197	CSF1R	1436	MBD4	8930		20609354	GenomeRNAi	0.5479999999999999	CSF1R	VEMURAFENIB	Approved for skin cancer	TARGETED_THERAPY	SENSITIVITY	biomarker	RAF inhibitor(Cmap)	JAX-CKB|PharmGKB	822	0.5435	-
5198	CSF1R	1436	MBD4	8930		20609354	GenomeRNAi	0.5479999999999999	CSF1R	PAZOPANIB HYDROCHLORIDE	Approved for kidney and soft tissue cancer	TARGETED_THERAPY	SENSITIVITY	biomarker	KIT inhibitor(Cmap)|PDGFR tyrosine kinase receptor inhibitor(Cmap)|VEGFR inhibitor(Cmap)	ChemblInteractions	812	0.5435	-
5199	CSF1R	1436	MBD4	8930		20609354	GenomeRNAi	0.5479999999999999	CSF1R	FOSTAMATINIB	Cancer Clinical Trials and approved for other pathologies	-	SENSITIVITY	direct-target	SYK inhibitor(Cmap)	DrugBank	792	0.7957	-
5200	CSF1R	1436	MBD4	8930		20609354	GenomeRNAi	0.5479999999999999	CSF1R	DASATINIB	Cancer Clinical Trials and approved for other pathologies	-	SENSITIVITY	direct-target	Bcr-Abl kinase inhibitor(Cmap)|KIT inhibitor(Cmap)|PDGFR tyrosine kinase receptor inhibitor(Cmap)|SRC inhibitor(Cmap)|ephrin inhibitor(Cmap)|tyrosine kinase inhibitor(Cmap)	DTC|DoCM|DrugBank|TALC	742	0.5435	-
5201	CSF1R	1436	MBD4	8930		20609354	GenomeRNAi	0.5479999999999999	CSF1R	PROGESTERONE	Cancer Clinical Trials and approved for other pathologies	-	SENSITIVITY	biomarker	progesterone receptor agonist(Cmap)	DTC|NCI|PharmGKB	652	0.7957	-
5227	CSF1R	1436	TLE1	7088		20609354	GenomeRNAi	509	CSF1R	IMATINIB	Approved for blood, intestine, skin and stomach cancer	TARGETED_THERAPY	SENSITIVITY	direct-target	Bcr-Abl kinase inhibitor(Cmap)|KIT inhibitor(Cmap)|PDGFR tyrosine kinase receptor inhibitor(Cmap)	DTC|DoCM|DrugBank|JAX-CKB|PharmGKB|TEND|TdgClinicalTrial	957	0.5435	-
5228	CSF1R	1436	TLE1	7088		20609354	GenomeRNAi	509	CSF1R	SUNITINIB	Approved for intestine, kidney, neuroendocrine system and stomach cancer	TARGETED_THERAPY	SENSITIVITY	direct-target	FLT3 inhibitor(Cmap)|KIT inhibitor(Cmap)|PDGFR tyrosine kinase receptor inhibitor(Cmap)|RET tyrosine kinase inhibitor(Cmap)|VEGFR inhibitor(Cmap)	DrugBank|PharmGKB|TEND	943	0.5435	-
5229	CSF1R	1436	TLE1	7088		20609354	GenomeRNAi	509	CSF1R	PEXIDARTINIB	Approved for soft tissue cancer	TARGETED_THERAPY	SENSITIVITY	direct-target	tyrosine kinase inhibitor(Cmap)	CancerCommons|ChemblInteractions|DrugBank|GuideToPharmacology|JAX-CKB|MyCancerGenome|TTD	937	0.5435	-
5230	CSF1R	1436	TLE1	7088		20609354	GenomeRNAi	509	CSF1R	ERDAFITINIB	Approved for bladder cancer	TARGETED_THERAPY	SENSITIVITY	direct-target	FGFR inhibitor(Cmap)	DrugBank|PharmGKB	922	0.5435	-
5231	CSF1R	1436	TLE1	7088		20609354	GenomeRNAi	509	CSF1R	SUNITINIB MALATE	Approved for intestine, pancreas and stomach cancer	TARGETED_THERAPY	SENSITIVITY	direct-target	FLT3 inhibitor(Cmap)|KIT inhibitor(Cmap)|PDGFR tyrosine kinase receptor inhibitor(Cmap)|RET tyrosine kinase inhibitor(Cmap)|VEGFR inhibitor(Cmap)	ChemblInteractions	912	0.5435	-
5232	CSF1R	1436	TLE1	7088		20609354	GenomeRNAi	509	CSF1R	SORAFENIB	Approved for kidney, liver and thyroid cancer	TARGETED_THERAPY	SENSITIVITY	biomarker	FLT3 inhibitor(Cmap)|KIT inhibitor(Cmap)|PDGFR tyrosine kinase receptor inhibitor(Cmap)|RAF inhibitor(Cmap)|RET tyrosine kinase inhibitor(Cmap)|VEGFR inhibitor(Cmap)	DTC|GuideToPharmacology|JAX-CKB|PharmGKB	863	0.5435	-
5233	CSF1R	1436	TLE1	7088		20609354	GenomeRNAi	509	CSF1R	ENTRECTINIB	Approved for lung cancer	TARGETED_THERAPY	SENSITIVITY	biomarker	ALK tyrosine kinase receptor inhibitor(Cmap)|proto-oncogene tyrosine protein kinase inhibitor(Cmap)	DTC	852	0.5435	-
5234	CSF1R	1436	TLE1	7088		20609354	GenomeRNAi	509	CSF1R	PAZOPANIB	Approved for kidney and soft tissue cancer	TARGETED_THERAPY	SENSITIVITY	biomarker	KIT inhibitor(Cmap)|PDGFR tyrosine kinase receptor inhibitor(Cmap)|VEGFR inhibitor(Cmap)	DTC|GuideToPharmacology|PharmGKB	833	0.5435	-
5235	CSF1R	1436	TLE1	7088		20609354	GenomeRNAi	509	CSF1R	VEMURAFENIB	Approved for skin cancer	TARGETED_THERAPY	SENSITIVITY	biomarker	RAF inhibitor(Cmap)	JAX-CKB|PharmGKB	822	0.5435	-
5236	CSF1R	1436	TLE1	7088		20609354	GenomeRNAi	509	CSF1R	PAZOPANIB HYDROCHLORIDE	Approved for kidney and soft tissue cancer	TARGETED_THERAPY	SENSITIVITY	biomarker	KIT inhibitor(Cmap)|PDGFR tyrosine kinase receptor inhibitor(Cmap)|VEGFR inhibitor(Cmap)	ChemblInteractions	812	0.5435	-
5237	CSF1R	1436	TLE1	7088		20609354	GenomeRNAi	509	CSF1R	FOSTAMATINIB	Cancer Clinical Trials and approved for other pathologies	-	SENSITIVITY	direct-target	SYK inhibitor(Cmap)	DrugBank	792	0.7957	-
5238	CSF1R	1436	TLE1	7088		20609354	GenomeRNAi	509	CSF1R	DASATINIB	Cancer Clinical Trials and approved for other pathologies	-	SENSITIVITY	direct-target	Bcr-Abl kinase inhibitor(Cmap)|KIT inhibitor(Cmap)|PDGFR tyrosine kinase receptor inhibitor(Cmap)|SRC inhibitor(Cmap)|ephrin inhibitor(Cmap)|tyrosine kinase inhibitor(Cmap)	DTC|DoCM|DrugBank|TALC	742	0.5435	-
5239	CSF1R	1436	TLE1	7088		20609354	GenomeRNAi	509	CSF1R	PROGESTERONE	Cancer Clinical Trials and approved for other pathologies	-	SENSITIVITY	biomarker	progesterone receptor agonist(Cmap)	DTC|NCI|PharmGKB	652	0.7957	-
5265	CSF1R	1436	PDE4DIP	9659		20609354	GenomeRNAi	0.5539999999999999	CSF1R	IMATINIB	Approved for blood, intestine, skin and stomach cancer	TARGETED_THERAPY	SENSITIVITY	direct-target	Bcr-Abl kinase inhibitor(Cmap)|KIT inhibitor(Cmap)|PDGFR tyrosine kinase receptor inhibitor(Cmap)	DTC|DoCM|DrugBank|JAX-CKB|PharmGKB|TEND|TdgClinicalTrial	957	0.5435	-
5266	CSF1R	1436	PDE4DIP	9659		20609354	GenomeRNAi	0.5539999999999999	CSF1R	SUNITINIB	Approved for intestine, kidney, neuroendocrine system and stomach cancer	TARGETED_THERAPY	SENSITIVITY	direct-target	FLT3 inhibitor(Cmap)|KIT inhibitor(Cmap)|PDGFR tyrosine kinase receptor inhibitor(Cmap)|RET tyrosine kinase inhibitor(Cmap)|VEGFR inhibitor(Cmap)	DrugBank|PharmGKB|TEND	943	0.5435	-
5267	CSF1R	1436	PDE4DIP	9659		20609354	GenomeRNAi	0.5539999999999999	CSF1R	PEXIDARTINIB	Approved for soft tissue cancer	TARGETED_THERAPY	SENSITIVITY	direct-target	tyrosine kinase inhibitor(Cmap)	CancerCommons|ChemblInteractions|DrugBank|GuideToPharmacology|JAX-CKB|MyCancerGenome|TTD	937	0.5435	-
5268	CSF1R	1436	PDE4DIP	9659		20609354	GenomeRNAi	0.5539999999999999	CSF1R	ERDAFITINIB	Approved for bladder cancer	TARGETED_THERAPY	SENSITIVITY	direct-target	FGFR inhibitor(Cmap)	DrugBank|PharmGKB	922	0.5435	-
5269	CSF1R	1436	PDE4DIP	9659		20609354	GenomeRNAi	0.5539999999999999	CSF1R	SUNITINIB MALATE	Approved for intestine, pancreas and stomach cancer	TARGETED_THERAPY	SENSITIVITY	direct-target	FLT3 inhibitor(Cmap)|KIT inhibitor(Cmap)|PDGFR tyrosine kinase receptor inhibitor(Cmap)|RET tyrosine kinase inhibitor(Cmap)|VEGFR inhibitor(Cmap)	ChemblInteractions	912	0.5435	-
5270	CSF1R	1436	PDE4DIP	9659		20609354	GenomeRNAi	0.5539999999999999	CSF1R	SORAFENIB	Approved for kidney, liver and thyroid cancer	TARGETED_THERAPY	SENSITIVITY	biomarker	FLT3 inhibitor(Cmap)|KIT inhibitor(Cmap)|PDGFR tyrosine kinase receptor inhibitor(Cmap)|RAF inhibitor(Cmap)|RET tyrosine kinase inhibitor(Cmap)|VEGFR inhibitor(Cmap)	DTC|GuideToPharmacology|JAX-CKB|PharmGKB	863	0.5435	-
5271	CSF1R	1436	PDE4DIP	9659		20609354	GenomeRNAi	0.5539999999999999	CSF1R	ENTRECTINIB	Approved for lung cancer	TARGETED_THERAPY	SENSITIVITY	biomarker	ALK tyrosine kinase receptor inhibitor(Cmap)|proto-oncogene tyrosine protein kinase inhibitor(Cmap)	DTC	852	0.5435	-
5272	CSF1R	1436	PDE4DIP	9659		20609354	GenomeRNAi	0.5539999999999999	CSF1R	PAZOPANIB	Approved for kidney and soft tissue cancer	TARGETED_THERAPY	SENSITIVITY	biomarker	KIT inhibitor(Cmap)|PDGFR tyrosine kinase receptor inhibitor(Cmap)|VEGFR inhibitor(Cmap)	DTC|GuideToPharmacology|PharmGKB	833	0.5435	-
5273	CSF1R	1436	PDE4DIP	9659		20609354	GenomeRNAi	0.5539999999999999	CSF1R	VEMURAFENIB	Approved for skin cancer	TARGETED_THERAPY	SENSITIVITY	biomarker	RAF inhibitor(Cmap)	JAX-CKB|PharmGKB	822	0.5435	-
5274	CSF1R	1436	PDE4DIP	9659		20609354	GenomeRNAi	0.5539999999999999	CSF1R	PAZOPANIB HYDROCHLORIDE	Approved for kidney and soft tissue cancer	TARGETED_THERAPY	SENSITIVITY	biomarker	KIT inhibitor(Cmap)|PDGFR tyrosine kinase receptor inhibitor(Cmap)|VEGFR inhibitor(Cmap)	ChemblInteractions	812	0.5435	-
5275	CSF1R	1436	PDE4DIP	9659		20609354	GenomeRNAi	0.5539999999999999	CSF1R	FOSTAMATINIB	Cancer Clinical Trials and approved for other pathologies	-	SENSITIVITY	direct-target	SYK inhibitor(Cmap)	DrugBank	792	0.7957	-
5276	CSF1R	1436	PDE4DIP	9659		20609354	GenomeRNAi	0.5539999999999999	CSF1R	DASATINIB	Cancer Clinical Trials and approved for other pathologies	-	SENSITIVITY	direct-target	Bcr-Abl kinase inhibitor(Cmap)|KIT inhibitor(Cmap)|PDGFR tyrosine kinase receptor inhibitor(Cmap)|SRC inhibitor(Cmap)|ephrin inhibitor(Cmap)|tyrosine kinase inhibitor(Cmap)	DTC|DoCM|DrugBank|TALC	742	0.5435	-
5277	CSF1R	1436	PDE4DIP	9659		20609354	GenomeRNAi	0.5539999999999999	CSF1R	PROGESTERONE	Cancer Clinical Trials and approved for other pathologies	-	SENSITIVITY	biomarker	progesterone receptor agonist(Cmap)	DTC|NCI|PharmGKB	652	0.7957	-
5303	CSF1R	1436	SMARCA1	6594		20609354	GenomeRNAi	506	CSF1R	IMATINIB	Approved for blood, intestine, skin and stomach cancer	TARGETED_THERAPY	SENSITIVITY	direct-target	Bcr-Abl kinase inhibitor(Cmap)|KIT inhibitor(Cmap)|PDGFR tyrosine kinase receptor inhibitor(Cmap)	DTC|DoCM|DrugBank|JAX-CKB|PharmGKB|TEND|TdgClinicalTrial	957	0.5435	-
5304	CSF1R	1436	SMARCA1	6594		20609354	GenomeRNAi	506	CSF1R	SUNITINIB	Approved for intestine, kidney, neuroendocrine system and stomach cancer	TARGETED_THERAPY	SENSITIVITY	direct-target	FLT3 inhibitor(Cmap)|KIT inhibitor(Cmap)|PDGFR tyrosine kinase receptor inhibitor(Cmap)|RET tyrosine kinase inhibitor(Cmap)|VEGFR inhibitor(Cmap)	DrugBank|PharmGKB|TEND	943	0.5435	-
5305	CSF1R	1436	SMARCA1	6594		20609354	GenomeRNAi	506	CSF1R	PEXIDARTINIB	Approved for soft tissue cancer	TARGETED_THERAPY	SENSITIVITY	direct-target	tyrosine kinase inhibitor(Cmap)	CancerCommons|ChemblInteractions|DrugBank|GuideToPharmacology|JAX-CKB|MyCancerGenome|TTD	937	0.5435	-
5306	CSF1R	1436	SMARCA1	6594		20609354	GenomeRNAi	506	CSF1R	ERDAFITINIB	Approved for bladder cancer	TARGETED_THERAPY	SENSITIVITY	direct-target	FGFR inhibitor(Cmap)	DrugBank|PharmGKB	922	0.5435	-
5307	CSF1R	1436	SMARCA1	6594		20609354	GenomeRNAi	506	CSF1R	SUNITINIB MALATE	Approved for intestine, pancreas and stomach cancer	TARGETED_THERAPY	SENSITIVITY	direct-target	FLT3 inhibitor(Cmap)|KIT inhibitor(Cmap)|PDGFR tyrosine kinase receptor inhibitor(Cmap)|RET tyrosine kinase inhibitor(Cmap)|VEGFR inhibitor(Cmap)	ChemblInteractions	912	0.5435	-
5308	CSF1R	1436	SMARCA1	6594		20609354	GenomeRNAi	506	CSF1R	SORAFENIB	Approved for kidney, liver and thyroid cancer	TARGETED_THERAPY	SENSITIVITY	biomarker	FLT3 inhibitor(Cmap)|KIT inhibitor(Cmap)|PDGFR tyrosine kinase receptor inhibitor(Cmap)|RAF inhibitor(Cmap)|RET tyrosine kinase inhibitor(Cmap)|VEGFR inhibitor(Cmap)	DTC|GuideToPharmacology|JAX-CKB|PharmGKB	863	0.5435	-
5309	CSF1R	1436	SMARCA1	6594		20609354	GenomeRNAi	506	CSF1R	ENTRECTINIB	Approved for lung cancer	TARGETED_THERAPY	SENSITIVITY	biomarker	ALK tyrosine kinase receptor inhibitor(Cmap)|proto-oncogene tyrosine protein kinase inhibitor(Cmap)	DTC	852	0.5435	-
5310	CSF1R	1436	SMARCA1	6594		20609354	GenomeRNAi	506	CSF1R	PAZOPANIB	Approved for kidney and soft tissue cancer	TARGETED_THERAPY	SENSITIVITY	biomarker	KIT inhibitor(Cmap)|PDGFR tyrosine kinase receptor inhibitor(Cmap)|VEGFR inhibitor(Cmap)	DTC|GuideToPharmacology|PharmGKB	833	0.5435	-
5311	CSF1R	1436	SMARCA1	6594		20609354	GenomeRNAi	506	CSF1R	VEMURAFENIB	Approved for skin cancer	TARGETED_THERAPY	SENSITIVITY	biomarker	RAF inhibitor(Cmap)	JAX-CKB|PharmGKB	822	0.5435	-
5312	CSF1R	1436	SMARCA1	6594		20609354	GenomeRNAi	506	CSF1R	PAZOPANIB HYDROCHLORIDE	Approved for kidney and soft tissue cancer	TARGETED_THERAPY	SENSITIVITY	biomarker	KIT inhibitor(Cmap)|PDGFR tyrosine kinase receptor inhibitor(Cmap)|VEGFR inhibitor(Cmap)	ChemblInteractions	812	0.5435	-
5313	CSF1R	1436	SMARCA1	6594		20609354	GenomeRNAi	506	CSF1R	FOSTAMATINIB	Cancer Clinical Trials and approved for other pathologies	-	SENSITIVITY	direct-target	SYK inhibitor(Cmap)	DrugBank	792	0.7957	-
5314	CSF1R	1436	SMARCA1	6594		20609354	GenomeRNAi	506	CSF1R	DASATINIB	Cancer Clinical Trials and approved for other pathologies	-	SENSITIVITY	direct-target	Bcr-Abl kinase inhibitor(Cmap)|KIT inhibitor(Cmap)|PDGFR tyrosine kinase receptor inhibitor(Cmap)|SRC inhibitor(Cmap)|ephrin inhibitor(Cmap)|tyrosine kinase inhibitor(Cmap)	DTC|DoCM|DrugBank|TALC	742	0.5435	-
5315	CSF1R	1436	SMARCA1	6594		20609354	GenomeRNAi	506	CSF1R	PROGESTERONE	Cancer Clinical Trials and approved for other pathologies	-	SENSITIVITY	biomarker	progesterone receptor agonist(Cmap)	DTC|NCI|PharmGKB	652	0.7957	-
5341	CSF1R	1436	CUX1	1523		20609354	GenomeRNAi	506	CSF1R	IMATINIB	Approved for blood, intestine, skin and stomach cancer	TARGETED_THERAPY	SENSITIVITY	direct-target	Bcr-Abl kinase inhibitor(Cmap)|KIT inhibitor(Cmap)|PDGFR tyrosine kinase receptor inhibitor(Cmap)	DTC|DoCM|DrugBank|JAX-CKB|PharmGKB|TEND|TdgClinicalTrial	957	0.5435	-
5342	CSF1R	1436	CUX1	1523		20609354	GenomeRNAi	506	CSF1R	SUNITINIB	Approved for intestine, kidney, neuroendocrine system and stomach cancer	TARGETED_THERAPY	SENSITIVITY	direct-target	FLT3 inhibitor(Cmap)|KIT inhibitor(Cmap)|PDGFR tyrosine kinase receptor inhibitor(Cmap)|RET tyrosine kinase inhibitor(Cmap)|VEGFR inhibitor(Cmap)	DrugBank|PharmGKB|TEND	943	0.5435	-
5343	CSF1R	1436	CUX1	1523		20609354	GenomeRNAi	506	CSF1R	PEXIDARTINIB	Approved for soft tissue cancer	TARGETED_THERAPY	SENSITIVITY	direct-target	tyrosine kinase inhibitor(Cmap)	CancerCommons|ChemblInteractions|DrugBank|GuideToPharmacology|JAX-CKB|MyCancerGenome|TTD	937	0.5435	-
5344	CSF1R	1436	CUX1	1523		20609354	GenomeRNAi	506	CSF1R	ERDAFITINIB	Approved for bladder cancer	TARGETED_THERAPY	SENSITIVITY	direct-target	FGFR inhibitor(Cmap)	DrugBank|PharmGKB	922	0.5435	-
5345	CSF1R	1436	CUX1	1523		20609354	GenomeRNAi	506	CSF1R	SUNITINIB MALATE	Approved for intestine, pancreas and stomach cancer	TARGETED_THERAPY	SENSITIVITY	direct-target	FLT3 inhibitor(Cmap)|KIT inhibitor(Cmap)|PDGFR tyrosine kinase receptor inhibitor(Cmap)|RET tyrosine kinase inhibitor(Cmap)|VEGFR inhibitor(Cmap)	ChemblInteractions	912	0.5435	-
5346	CSF1R	1436	CUX1	1523		20609354	GenomeRNAi	506	CSF1R	SORAFENIB	Approved for kidney, liver and thyroid cancer	TARGETED_THERAPY	SENSITIVITY	biomarker	FLT3 inhibitor(Cmap)|KIT inhibitor(Cmap)|PDGFR tyrosine kinase receptor inhibitor(Cmap)|RAF inhibitor(Cmap)|RET tyrosine kinase inhibitor(Cmap)|VEGFR inhibitor(Cmap)	DTC|GuideToPharmacology|JAX-CKB|PharmGKB	863	0.5435	-
5347	CSF1R	1436	CUX1	1523		20609354	GenomeRNAi	506	CSF1R	ENTRECTINIB	Approved for lung cancer	TARGETED_THERAPY	SENSITIVITY	biomarker	ALK tyrosine kinase receptor inhibitor(Cmap)|proto-oncogene tyrosine protein kinase inhibitor(Cmap)	DTC	852	0.5435	-
5348	CSF1R	1436	CUX1	1523		20609354	GenomeRNAi	506	CSF1R	PAZOPANIB	Approved for kidney and soft tissue cancer	TARGETED_THERAPY	SENSITIVITY	biomarker	KIT inhibitor(Cmap)|PDGFR tyrosine kinase receptor inhibitor(Cmap)|VEGFR inhibitor(Cmap)	DTC|GuideToPharmacology|PharmGKB	833	0.5435	-
5349	CSF1R	1436	CUX1	1523		20609354	GenomeRNAi	506	CSF1R	VEMURAFENIB	Approved for skin cancer	TARGETED_THERAPY	SENSITIVITY	biomarker	RAF inhibitor(Cmap)	JAX-CKB|PharmGKB	822	0.5435	-
5350	CSF1R	1436	CUX1	1523		20609354	GenomeRNAi	506	CSF1R	PAZOPANIB HYDROCHLORIDE	Approved for kidney and soft tissue cancer	TARGETED_THERAPY	SENSITIVITY	biomarker	KIT inhibitor(Cmap)|PDGFR tyrosine kinase receptor inhibitor(Cmap)|VEGFR inhibitor(Cmap)	ChemblInteractions	812	0.5435	-
5351	CSF1R	1436	CUX1	1523		20609354	GenomeRNAi	506	CSF1R	FOSTAMATINIB	Cancer Clinical Trials and approved for other pathologies	-	SENSITIVITY	direct-target	SYK inhibitor(Cmap)	DrugBank	792	0.7957	-
5352	CSF1R	1436	CUX1	1523		20609354	GenomeRNAi	506	CSF1R	DASATINIB	Cancer Clinical Trials and approved for other pathologies	-	SENSITIVITY	direct-target	Bcr-Abl kinase inhibitor(Cmap)|KIT inhibitor(Cmap)|PDGFR tyrosine kinase receptor inhibitor(Cmap)|SRC inhibitor(Cmap)|ephrin inhibitor(Cmap)|tyrosine kinase inhibitor(Cmap)	DTC|DoCM|DrugBank|TALC	742	0.5435	-
5353	CSF1R	1436	CUX1	1523		20609354	GenomeRNAi	506	CSF1R	PROGESTERONE	Cancer Clinical Trials and approved for other pathologies	-	SENSITIVITY	biomarker	progesterone receptor agonist(Cmap)	DTC|NCI|PharmGKB	652	0.7957	-
5379	BRD4	23476	FGFR3	2261		28319113	CRISPR screen	0.65	BRD4	ENASIDENIB	Cancer Clinical Trials and approved for other pathologies	-	SENSITIVITY	gene-dependency	isocitrate dehydrogenase inhibitor(Cmap)	CIViC|DrugBank|FDA|GuideToPharmacology|JAX-CKB|MOAlmanac|OncoKB|PharmGKB	708	0.4154	-
5380	BRD4	23476	FGFR3	2261		28319113	CRISPR screen	0.65	BRD4	COLCHICINE	Cancer Clinical Trials and approved for other pathologies	-	SENSITIVITY	biomarker	microtubule inhibitor(Cmap)	GuideToPharmacology|NCI	622	0.4154	-
5381	BRD4	23476	FGFR3	2261		28319113	CRISPR screen	0.65	BRD4	MIDAZOLAM	Cancer Clinical Trials and approved for other pathologies	-	SENSITIVITY	biomarker	Other	DTC	622	0.4154	-
5392	BRD4	23476	KMT2D	8085		31300006	CRISPR/CRISPRi	0.53	BRD4	ENASIDENIB	Cancer Clinical Trials and approved for other pathologies	-	SENSITIVITY	gene-dependency	isocitrate dehydrogenase inhibitor(Cmap)	CIViC|DrugBank|FDA|GuideToPharmacology|JAX-CKB|MOAlmanac|OncoKB|PharmGKB	708	0.4154	-
5393	BRD4	23476	KMT2D	8085		31300006	CRISPR/CRISPRi	0.53	BRD4	COLCHICINE	Cancer Clinical Trials and approved for other pathologies	-	SENSITIVITY	biomarker	microtubule inhibitor(Cmap)	GuideToPharmacology|NCI	622	0.4154	-
5394	BRD4	23476	KMT2D	8085		31300006	CRISPR/CRISPRi	0.53	BRD4	MIDAZOLAM	Cancer Clinical Trials and approved for other pathologies	-	SENSITIVITY	biomarker	Other	DTC	622	0.4154	-
5405	BRD4	23476	RB1	5925		28319113	CRISPR screen	0.65	BRD4	ENASIDENIB	Cancer Clinical Trials and approved for other pathologies	-	SENSITIVITY	gene-dependency	isocitrate dehydrogenase inhibitor(Cmap)	CIViC|DrugBank|FDA|GuideToPharmacology|JAX-CKB|MOAlmanac|OncoKB|PharmGKB	708	0.4154	-
5406	BRD4	23476	RB1	5925		28319113	CRISPR screen	0.65	BRD4	COLCHICINE	Cancer Clinical Trials and approved for other pathologies	-	SENSITIVITY	biomarker	microtubule inhibitor(Cmap)	GuideToPharmacology|NCI	622	0.4154	-
5407	BRD4	23476	RB1	5925		28319113	CRISPR screen	0.65	BRD4	MIDAZOLAM	Cancer Clinical Trials and approved for other pathologies	-	SENSITIVITY	biomarker	Other	DTC	622	0.4154	-
5418	BRD4	23476	PTEN	5728		28319113	CRISPR screen	0.65	BRD4	ENASIDENIB	Cancer Clinical Trials and approved for other pathologies	-	SENSITIVITY	gene-dependency	isocitrate dehydrogenase inhibitor(Cmap)	CIViC|DrugBank|FDA|GuideToPharmacology|JAX-CKB|MOAlmanac|OncoKB|PharmGKB	708	0.4154	-
5419	BRD4	23476	PTEN	5728		28319113	CRISPR screen	0.65	BRD4	COLCHICINE	Cancer Clinical Trials and approved for other pathologies	-	SENSITIVITY	biomarker	microtubule inhibitor(Cmap)	GuideToPharmacology|NCI	622	0.4154	-
5420	BRD4	23476	PTEN	5728		28319113	CRISPR screen	0.65	BRD4	MIDAZOLAM	Cancer Clinical Trials and approved for other pathologies	-	SENSITIVITY	biomarker	Other	DTC	622	0.4154	-
5431	BRD4	23476	KDM5C	8242		28319113	CRISPR screen	0.65	BRD4	ENASIDENIB	Cancer Clinical Trials and approved for other pathologies	-	SENSITIVITY	gene-dependency	isocitrate dehydrogenase inhibitor(Cmap)	CIViC|DrugBank|FDA|GuideToPharmacology|JAX-CKB|MOAlmanac|OncoKB|PharmGKB	708	0.4154	-
5432	BRD4	23476	KDM5C	8242		28319113	CRISPR screen	0.65	BRD4	COLCHICINE	Cancer Clinical Trials and approved for other pathologies	-	SENSITIVITY	biomarker	microtubule inhibitor(Cmap)	GuideToPharmacology|NCI	622	0.4154	-
5433	BRD4	23476	KDM5C	8242		28319113	CRISPR screen	0.65	BRD4	MIDAZOLAM	Cancer Clinical Trials and approved for other pathologies	-	SENSITIVITY	biomarker	Other	DTC	622	0.4154	-
5462	FEN1	2237	BRCA2	675		30686591	CRISPR screen	0.65	FEN1	IDARUBICIN	Cancer Clinical Trials and approved for other pathologies	-	SENSITIVITY	biomarker	topoisomerase inhibitor(Cmap)	DTC|MyCancerGenomeClinicalTrial	622	0.8838	-
5519	MYLIP	29116	NRAS	4893		19490893	GenomeRNAi	509	MYLIP	ATORVASTATIN	Cancer Clinical Trials and approved for other pathologies	-	SENSITIVITY	gene-dependency	HMGCR inhibitor(Cmap)	DrugBank|NCI|PharmGKB	732	0.4654	-
5520	MYLIP	29116	KRAS	3845		19490893	Text Mining	0.6	MYLIP	ATORVASTATIN	Cancer Clinical Trials and approved for other pathologies	-	SENSITIVITY	gene-dependency	HMGCR inhibitor(Cmap)	DrugBank|NCI|PharmGKB	732	0.4654	-
5521	IL4	3565	KIT	3815		20609354	GenomeRNAi	524	IL4	ASPIRIN	Cancer Clinical Trials and approved for other pathologies	-	SENSITIVITY	direct-target	cyclooxygenase inhibitor(Cmap)	DrugBank|PharmGKB	732	0.6136	-
5522	IL4	3565	RET	5979		20609354	GenomeRNAi	524	IL4	ASPIRIN	Cancer Clinical Trials and approved for other pathologies	-	SENSITIVITY	direct-target	cyclooxygenase inhibitor(Cmap)	DrugBank|PharmGKB	732	0.6136	-
5523	IL4	3565	PDGFRB	5159		20609354	GenomeRNAi	524	IL4	ASPIRIN	Cancer Clinical Trials and approved for other pathologies	-	SENSITIVITY	direct-target	cyclooxygenase inhibitor(Cmap)	DrugBank|PharmGKB	732	0.6136	-
5524	IL4	3565	NTRK1	4914		20609354	GenomeRNAi	524	IL4	ASPIRIN	Cancer Clinical Trials and approved for other pathologies	-	SENSITIVITY	direct-target	cyclooxygenase inhibitor(Cmap)	DrugBank|PharmGKB	732	0.6136	-
5555	MAP4K1	11184	KRAS	3845		22613949	Text Mining	0.6	MAP4K1	FOSTAMATINIB	Cancer Clinical Trials and approved for other pathologies	-	SENSITIVITY	direct-target	SYK inhibitor(Cmap)	DrugBank	792	0.8749	-
5557	CDK6	1021	POLE	5426		3965078	Decipher	539	CDK6	PALBOCICLIB	Approved for breast cancer	TARGETED_THERAPY	SENSITIVITY	direct-target	CDK inhibitor(Cmap)	CancerCommons|ChemblInteractions|DTC|DrugBank|GuideToPharmacology|MOAlmanac|MyCancerGenome|MyCancerGenomeClinicalTrial	989	0.7957	-
5558	CDK6	1021	POLE	5426		3965078	Decipher	539	CDK6	RIBOCICLIB	Approved for breast cancer	TARGETED_THERAPY	SENSITIVITY	direct-target	CDK inhibitor(Cmap)	ChemblInteractions|ClearityFoundationBiomarkers|DrugBank|GuideToPharmacology|MyCancerGenome|TTD|TdgClinicalTrial	957	0.7957	-
5559	CDK6	1021	POLE	5426		3965078	Decipher	539	CDK6	ABEMACICLIB	Approved for breast cancer	TARGETED_THERAPY	SENSITIVITY	direct-target	CDK inhibitor(Cmap)	CancerCommons|ChemblInteractions|ClearityFoundationBiomarkers|DrugBank|GuideToPharmacology|TTD	956	0.7957	-
5560	CDK6	1021	POLE	5426		3965078	Decipher	539	CDK6	RIBOCICLIB SUCCINATE	Approved for breast cancer	TARGETED_THERAPY	SENSITIVITY	direct-target	CDK inhibitor(Cmap)	ChemblInteractions	922	0.7957	-
5561	CDK6	1021	POLE	5426		3965078	Decipher	539	CDK6	TRILACICLIB	Cancer Clinical Trials and approved for other pathologies	-	SENSITIVITY	direct-target	CDK inhibitor(Cmap)	DrugBank|GuideToPharmacology|TTD	763	0.7957	-
5571	CDK6	1021	PIK3CA	5290		26174628	Text Mining	0.56	CDK6	PALBOCICLIB	Approved for breast cancer	TARGETED_THERAPY	SENSITIVITY	direct-target	CDK inhibitor(Cmap)	CancerCommons|ChemblInteractions|DTC|DrugBank|GuideToPharmacology|MOAlmanac|MyCancerGenome|MyCancerGenomeClinicalTrial	989	0.7957	-
5572	CDK6	1021	PIK3CA	5290		26174628	Text Mining	0.56	CDK6	RIBOCICLIB	Approved for breast cancer	TARGETED_THERAPY	SENSITIVITY	direct-target	CDK inhibitor(Cmap)	ChemblInteractions|ClearityFoundationBiomarkers|DrugBank|GuideToPharmacology|MyCancerGenome|TTD|TdgClinicalTrial	957	0.7957	-
5573	CDK6	1021	PIK3CA	5290		26174628	Text Mining	0.56	CDK6	ABEMACICLIB	Approved for breast cancer	TARGETED_THERAPY	SENSITIVITY	direct-target	CDK inhibitor(Cmap)	CancerCommons|ChemblInteractions|ClearityFoundationBiomarkers|DrugBank|GuideToPharmacology|TTD	956	0.7957	-
5574	CDK6	1021	PIK3CA	5290		26174628	Text Mining	0.56	CDK6	RIBOCICLIB SUCCINATE	Approved for breast cancer	TARGETED_THERAPY	SENSITIVITY	direct-target	CDK inhibitor(Cmap)	ChemblInteractions	922	0.7957	-
5575	CDK6	1021	PIK3CA	5290		26174628	Text Mining	0.56	CDK6	TRILACICLIB	Cancer Clinical Trials and approved for other pathologies	-	SENSITIVITY	direct-target	CDK inhibitor(Cmap)	DrugBank|GuideToPharmacology|TTD	763	0.7957	-
5585	CDK6	1021	EGFR	1956		3965078	Decipher	0.5479999999999999	CDK6	PALBOCICLIB	Approved for breast cancer	TARGETED_THERAPY	SENSITIVITY	direct-target	CDK inhibitor(Cmap)	CancerCommons|ChemblInteractions|DTC|DrugBank|GuideToPharmacology|MOAlmanac|MyCancerGenome|MyCancerGenomeClinicalTrial	989	0.7957	-
5586	CDK6	1021	EGFR	1956		3965078	Decipher	0.5479999999999999	CDK6	RIBOCICLIB	Approved for breast cancer	TARGETED_THERAPY	SENSITIVITY	direct-target	CDK inhibitor(Cmap)	ChemblInteractions|ClearityFoundationBiomarkers|DrugBank|GuideToPharmacology|MyCancerGenome|TTD|TdgClinicalTrial	957	0.7957	-
5587	CDK6	1021	EGFR	1956		3965078	Decipher	0.5479999999999999	CDK6	ABEMACICLIB	Approved for breast cancer	TARGETED_THERAPY	SENSITIVITY	direct-target	CDK inhibitor(Cmap)	CancerCommons|ChemblInteractions|ClearityFoundationBiomarkers|DrugBank|GuideToPharmacology|TTD	956	0.7957	-
5588	CDK6	1021	EGFR	1956		3965078	Decipher	0.5479999999999999	CDK6	RIBOCICLIB SUCCINATE	Approved for breast cancer	TARGETED_THERAPY	SENSITIVITY	direct-target	CDK inhibitor(Cmap)	ChemblInteractions	922	0.7957	-
5589	CDK6	1021	EGFR	1956		3965078	Decipher	0.5479999999999999	CDK6	TRILACICLIB	Cancer Clinical Trials and approved for other pathologies	-	SENSITIVITY	direct-target	CDK inhibitor(Cmap)	DrugBank|GuideToPharmacology|TTD	763	0.7957	-
5599	CDK6	1021	PMS2	5395		3965078	Decipher	0.5479999999999999	CDK6	PALBOCICLIB	Approved for breast cancer	TARGETED_THERAPY	SENSITIVITY	direct-target	CDK inhibitor(Cmap)	CancerCommons|ChemblInteractions|DTC|DrugBank|GuideToPharmacology|MOAlmanac|MyCancerGenome|MyCancerGenomeClinicalTrial	989	0.7957	-
5600	CDK6	1021	PMS2	5395		3965078	Decipher	0.5479999999999999	CDK6	RIBOCICLIB	Approved for breast cancer	TARGETED_THERAPY	SENSITIVITY	direct-target	CDK inhibitor(Cmap)	ChemblInteractions|ClearityFoundationBiomarkers|DrugBank|GuideToPharmacology|MyCancerGenome|TTD|TdgClinicalTrial	957	0.7957	-
5601	CDK6	1021	PMS2	5395		3965078	Decipher	0.5479999999999999	CDK6	ABEMACICLIB	Approved for breast cancer	TARGETED_THERAPY	SENSITIVITY	direct-target	CDK inhibitor(Cmap)	CancerCommons|ChemblInteractions|ClearityFoundationBiomarkers|DrugBank|GuideToPharmacology|TTD	956	0.7957	-
5602	CDK6	1021	PMS2	5395		3965078	Decipher	0.5479999999999999	CDK6	RIBOCICLIB SUCCINATE	Approved for breast cancer	TARGETED_THERAPY	SENSITIVITY	direct-target	CDK inhibitor(Cmap)	ChemblInteractions	922	0.7957	-
5603	CDK6	1021	PMS2	5395		3965078	Decipher	0.5479999999999999	CDK6	TRILACICLIB	Cancer Clinical Trials and approved for other pathologies	-	SENSITIVITY	direct-target	CDK inhibitor(Cmap)	DrugBank|GuideToPharmacology|TTD	763	0.7957	-
5613	CDK6	1021	PARP1	142		3965078	Decipher	557	CDK6	PALBOCICLIB	Approved for breast cancer	TARGETED_THERAPY	SENSITIVITY	direct-target	CDK inhibitor(Cmap)	CancerCommons|ChemblInteractions|DTC|DrugBank|GuideToPharmacology|MOAlmanac|MyCancerGenome|MyCancerGenomeClinicalTrial	989	0.7957	-
5614	CDK6	1021	PARP1	142		3965078	Decipher	557	CDK6	RIBOCICLIB	Approved for breast cancer	TARGETED_THERAPY	SENSITIVITY	direct-target	CDK inhibitor(Cmap)	ChemblInteractions|ClearityFoundationBiomarkers|DrugBank|GuideToPharmacology|MyCancerGenome|TTD|TdgClinicalTrial	957	0.7957	-
5615	CDK6	1021	PARP1	142		3965078	Decipher	557	CDK6	ABEMACICLIB	Approved for breast cancer	TARGETED_THERAPY	SENSITIVITY	direct-target	CDK inhibitor(Cmap)	CancerCommons|ChemblInteractions|ClearityFoundationBiomarkers|DrugBank|GuideToPharmacology|TTD	956	0.7957	-
5616	CDK6	1021	PARP1	142		3965078	Decipher	557	CDK6	RIBOCICLIB SUCCINATE	Approved for breast cancer	TARGETED_THERAPY	SENSITIVITY	direct-target	CDK inhibitor(Cmap)	ChemblInteractions	922	0.7957	-
5617	CDK6	1021	PARP1	142		3965078	Decipher	557	CDK6	TRILACICLIB	Cancer Clinical Trials and approved for other pathologies	-	SENSITIVITY	direct-target	CDK inhibitor(Cmap)	DrugBank|GuideToPharmacology|TTD	763	0.7957	-
5627	CDK6	1021	FGFR3	2261		28319113	CRISPR screen	0.65	CDK6	PALBOCICLIB	Approved for breast cancer	TARGETED_THERAPY	SENSITIVITY	direct-target	CDK inhibitor(Cmap)	CancerCommons|ChemblInteractions|DTC|DrugBank|GuideToPharmacology|MOAlmanac|MyCancerGenome|MyCancerGenomeClinicalTrial	989	0.7957	-
5628	CDK6	1021	FGFR3	2261		28319113	CRISPR screen	0.65	CDK6	RIBOCICLIB	Approved for breast cancer	TARGETED_THERAPY	SENSITIVITY	direct-target	CDK inhibitor(Cmap)	ChemblInteractions|ClearityFoundationBiomarkers|DrugBank|GuideToPharmacology|MyCancerGenome|TTD|TdgClinicalTrial	957	0.7957	-
5629	CDK6	1021	FGFR3	2261		28319113	CRISPR screen	0.65	CDK6	ABEMACICLIB	Approved for breast cancer	TARGETED_THERAPY	SENSITIVITY	direct-target	CDK inhibitor(Cmap)	CancerCommons|ChemblInteractions|ClearityFoundationBiomarkers|DrugBank|GuideToPharmacology|TTD	956	0.7957	-
5630	CDK6	1021	FGFR3	2261		28319113	CRISPR screen	0.65	CDK6	RIBOCICLIB SUCCINATE	Approved for breast cancer	TARGETED_THERAPY	SENSITIVITY	direct-target	CDK inhibitor(Cmap)	ChemblInteractions	922	0.7957	-
5631	CDK6	1021	FGFR3	2261		28319113	CRISPR screen	0.65	CDK6	TRILACICLIB	Cancer Clinical Trials and approved for other pathologies	-	SENSITIVITY	direct-target	CDK inhibitor(Cmap)	DrugBank|GuideToPharmacology|TTD	763	0.7957	-
5641	CDK6	1021	SESN2	83667		3965078	Decipher	551	CDK6	PALBOCICLIB	Approved for breast cancer	TARGETED_THERAPY	SENSITIVITY	direct-target	CDK inhibitor(Cmap)	CancerCommons|ChemblInteractions|DTC|DrugBank|GuideToPharmacology|MOAlmanac|MyCancerGenome|MyCancerGenomeClinicalTrial	989	0.7957	-
5642	CDK6	1021	SESN2	83667		3965078	Decipher	551	CDK6	RIBOCICLIB	Approved for breast cancer	TARGETED_THERAPY	SENSITIVITY	direct-target	CDK inhibitor(Cmap)	ChemblInteractions|ClearityFoundationBiomarkers|DrugBank|GuideToPharmacology|MyCancerGenome|TTD|TdgClinicalTrial	957	0.7957	-
5643	CDK6	1021	SESN2	83667		3965078	Decipher	551	CDK6	ABEMACICLIB	Approved for breast cancer	TARGETED_THERAPY	SENSITIVITY	direct-target	CDK inhibitor(Cmap)	CancerCommons|ChemblInteractions|ClearityFoundationBiomarkers|DrugBank|GuideToPharmacology|TTD	956	0.7957	-
5644	CDK6	1021	SESN2	83667		3965078	Decipher	551	CDK6	RIBOCICLIB SUCCINATE	Approved for breast cancer	TARGETED_THERAPY	SENSITIVITY	direct-target	CDK inhibitor(Cmap)	ChemblInteractions	922	0.7957	-
5645	CDK6	1021	SESN2	83667		3965078	Decipher	551	CDK6	TRILACICLIB	Cancer Clinical Trials and approved for other pathologies	-	SENSITIVITY	direct-target	CDK inhibitor(Cmap)	DrugBank|GuideToPharmacology|TTD	763	0.7957	-
5655	CDK6	1021	VHL	7428		28319113	CRISPR screen	0.65	CDK6	PALBOCICLIB	Approved for breast cancer	TARGETED_THERAPY	SENSITIVITY	direct-target	CDK inhibitor(Cmap)	CancerCommons|ChemblInteractions|DTC|DrugBank|GuideToPharmacology|MOAlmanac|MyCancerGenome|MyCancerGenomeClinicalTrial	989	0.7957	-
5656	CDK6	1021	VHL	7428		28319113	CRISPR screen	0.65	CDK6	RIBOCICLIB	Approved for breast cancer	TARGETED_THERAPY	SENSITIVITY	direct-target	CDK inhibitor(Cmap)	ChemblInteractions|ClearityFoundationBiomarkers|DrugBank|GuideToPharmacology|MyCancerGenome|TTD|TdgClinicalTrial	957	0.7957	-
5657	CDK6	1021	VHL	7428		28319113	CRISPR screen	0.65	CDK6	ABEMACICLIB	Approved for breast cancer	TARGETED_THERAPY	SENSITIVITY	direct-target	CDK inhibitor(Cmap)	CancerCommons|ChemblInteractions|ClearityFoundationBiomarkers|DrugBank|GuideToPharmacology|TTD	956	0.7957	-
5658	CDK6	1021	VHL	7428		28319113	CRISPR screen	0.65	CDK6	RIBOCICLIB SUCCINATE	Approved for breast cancer	TARGETED_THERAPY	SENSITIVITY	direct-target	CDK inhibitor(Cmap)	ChemblInteractions	922	0.7957	-
5659	CDK6	1021	VHL	7428		28319113	CRISPR screen	0.65	CDK6	TRILACICLIB	Cancer Clinical Trials and approved for other pathologies	-	SENSITIVITY	direct-target	CDK inhibitor(Cmap)	DrugBank|GuideToPharmacology|TTD	763	0.7957	-
5669	CDK6	1021	PPM1D	8493		3965078	Decipher	0.5539999999999999	CDK6	PALBOCICLIB	Approved for breast cancer	TARGETED_THERAPY	SENSITIVITY	direct-target	CDK inhibitor(Cmap)	CancerCommons|ChemblInteractions|DTC|DrugBank|GuideToPharmacology|MOAlmanac|MyCancerGenome|MyCancerGenomeClinicalTrial	989	0.7957	-
5670	CDK6	1021	PPM1D	8493		3965078	Decipher	0.5539999999999999	CDK6	RIBOCICLIB	Approved for breast cancer	TARGETED_THERAPY	SENSITIVITY	direct-target	CDK inhibitor(Cmap)	ChemblInteractions|ClearityFoundationBiomarkers|DrugBank|GuideToPharmacology|MyCancerGenome|TTD|TdgClinicalTrial	957	0.7957	-
5671	CDK6	1021	PPM1D	8493		3965078	Decipher	0.5539999999999999	CDK6	ABEMACICLIB	Approved for breast cancer	TARGETED_THERAPY	SENSITIVITY	direct-target	CDK inhibitor(Cmap)	CancerCommons|ChemblInteractions|ClearityFoundationBiomarkers|DrugBank|GuideToPharmacology|TTD	956	0.7957	-
5672	CDK6	1021	PPM1D	8493		3965078	Decipher	0.5539999999999999	CDK6	RIBOCICLIB SUCCINATE	Approved for breast cancer	TARGETED_THERAPY	SENSITIVITY	direct-target	CDK inhibitor(Cmap)	ChemblInteractions	922	0.7957	-
5673	CDK6	1021	PPM1D	8493		3965078	Decipher	0.5539999999999999	CDK6	TRILACICLIB	Cancer Clinical Trials and approved for other pathologies	-	SENSITIVITY	direct-target	CDK inhibitor(Cmap)	DrugBank|GuideToPharmacology|TTD	763	0.7957	-
5683	AHCY	191	KRAS	3845		19490893	Text Mining	0.6	AHCY	COPPER	Cancer Clinical Trials and approved for other pathologies	-	SENSITIVITY	gene-dependency	Other	DrugBank	762	0.4193	-
5684	VEGFA	7422	VHL	7428		28319113	CRISPR screen	0.65	VEGFA	BEVACIZUMAB	Approved for brain, breast, colon, kidney, liver, lung, peritoneum, rectum and uterus cancer	TARGETED_THERAPY	SENSITIVITY	direct-target	Other	ChemblInteractions|ClearityFoundationClinicalTrial|DrugBank|MyCancerGenome|PharmGKB|SAbDab|TALC|TEND|TTD|TdgClinicalTrial	928	0.4379	-
5685	VEGFA	7422	VHL	7428		28319113	CRISPR screen	0.65	VEGFA	LENALIDOMIDE	Approved for blood and bone marrow cancer	IMMUNOTHERAPY	SENSITIVITY	direct-target	anticancer agent(Cmap)	ClearityFoundationClinicalTrial	922	0.4379	-
5686	VEGFA	7422	VHL	7428		28319113	CRISPR screen	0.65	VEGFA	BEVACIZUMAB 111IN	Approved for breast, colon, fallopian tube, kidney, lung, ovary, peritoneum, rectum and uterus cancer	TARGETED_THERAPY	SENSITIVITY	direct-target	Other	ChemblInteractions	912	0.4379	-
5687	VEGFA	7422	VHL	7428		28319113	CRISPR screen	0.65	VEGFA	VANDETANIB	Approved for thyroid cancer	TARGETED_THERAPY	SENSITIVITY	direct-target	EGFR inhibitor(Cmap)|RET tyrosine kinase inhibitor(Cmap)|VEGFR inhibitor(Cmap)	DrugBank	912	0.4379	-
5688	VEGFA	7422	VHL	7428		28319113	CRISPR screen	0.65	VEGFA	REGORAFENIB	Approved for colon, intestine, liver, rectum and stomach cancer	TARGETED_THERAPY	SENSITIVITY	biomarker	FGFR inhibitor(Cmap)|KIT inhibitor(Cmap)|PDGFR tyrosine kinase receptor inhibitor(Cmap)|RAF inhibitor(Cmap)|RET tyrosine kinase inhibitor(Cmap)|VEGFR inhibitor(Cmap)	PharmGKB	811	0.4379	-
5689	VEGFA	7422	VHL	7428		28319113	CRISPR screen	0.65	VEGFA	SORAFENIB	Approved for kidney, liver and thyroid cancer	TARGETED_THERAPY	SENSITIVITY	biomarker	FLT3 inhibitor(Cmap)|KIT inhibitor(Cmap)|PDGFR tyrosine kinase receptor inhibitor(Cmap)|RAF inhibitor(Cmap)|RET tyrosine kinase inhibitor(Cmap)|VEGFR inhibitor(Cmap)	PharmGKB	811	0.4379	-
5690	VEGFA	7422	VHL	7428		28319113	CRISPR screen	0.65	VEGFA	SUNITINIB	Approved for intestine, kidney, neuroendocrine system and stomach cancer	TARGETED_THERAPY	SENSITIVITY	biomarker	FLT3 inhibitor(Cmap)|KIT inhibitor(Cmap)|PDGFR tyrosine kinase receptor inhibitor(Cmap)|RET tyrosine kinase inhibitor(Cmap)|VEGFR inhibitor(Cmap)	PharmGKB	811	0.4379	-
5691	VEGFA	7422	VHL	7428		28319113	CRISPR screen	0.65	VEGFA	AFLIBERCEPT	Cancer Clinical Trials and approved for other pathologies	-	SENSITIVITY	direct-target	Other	ChemblInteractions|DrugBank|PharmGKB|TTD|TdgClinicalTrial	724	0.4379	-
5692	VEGFA	7422	VHL	7428		28319113	CRISPR screen	0.65	VEGFA	SEMULOPARIN	Cancer Clinical Trials and approved for other pathologies	-	SENSITIVITY	direct-target	thrombin inhibitor(Cmap)	DrugBank|NCI	722	0.4379	-
5693	VEGFA	7422	VHL	7428		28319113	CRISPR screen	0.65	VEGFA	RANIBIZUMAB	Cancer Clinical Trials and approved for other pathologies	-	SENSITIVITY	direct-target	Other	ChemblInteractions|DrugBank|PharmGKB|SAbDab|TEND|TTD|TdgClinicalTrial	715	0.4379	-
5694	VEGFA	7422	VHL	7428		28319113	CRISPR screen	0.65	VEGFA	CARVEDILOL	Cancer Clinical Trials and approved for other pathologies	-	SENSITIVITY	direct-target	adrenergic receptor antagonist(Cmap)	DrugBank	712	0.4379	-
5695	VEGFA	7422	VHL	7428		28319113	CRISPR screen	0.65	VEGFA	MINOCYCLINE	Cancer Clinical Trials and approved for other pathologies	-	SENSITIVITY	direct-target	bacterial 30S ribosomal subunit inhibitor(Cmap)	DrugBank	712	0.4379	-
5696	VEGFA	7422	VHL	7428		28319113	CRISPR screen	0.65	VEGFA	FENOFIBRATE	Cancer Clinical Trials and approved for other pathologies	-	SENSITIVITY	biomarker	PPAR receptor agonist(Cmap)	NCI	612	0.4379	-
5697	VEGFA	7422	VHL	7428		28319113	CRISPR screen	0.65	VEGFA	ENALAPRIL	Cancer Clinical Trials and approved for other pathologies	-	SENSITIVITY	biomarker	angiotensin converting enzyme inhibitor(Cmap)	PharmGKB	611	0.4379	-
5698	VEGFA	7422	VHL	7428		28319113	CRISPR screen	0.65	VEGFA	SILDENAFIL	Cancer Clinical Trials and approved for other pathologies	-	SENSITIVITY	biomarker	phosphodiesterase inhibitor(Cmap)	PharmGKB	611	0.4379	-
5718	HDAC6	10013	PIK3CA	5290		28319113	CRISPR screen	0.65	HDAC6	BELINOSTAT	Approved for blood cancer	TARGETED_THERAPY	SENSITIVITY	direct-target	HDAC inhibitor(Cmap)	ChemblInteractions|DTC|GuideToPharmacology|MyCancerGenome|TALC|TdgClinicalTrial	946	0.4386	-
5719	HDAC6	10013	PIK3CA	5290		28319113	CRISPR screen	0.65	HDAC6	VALPROIC ACID	Cancer Clinical Trials and approved for other pathologies	-	SENSITIVITY	direct-target	Other	DTC|DrugBank|TALC	744	0.4386	-
5720	HDAC6	10013	PIK3CA	5290		28319113	CRISPR screen	0.65	HDAC6	DAUNORUBICIN	Cancer Clinical Trials and approved for other pathologies	-	SENSITIVITY	biomarker	RNA synthesis inhibitor(Cmap)|topoisomerase inhibitor(Cmap)	DTC	642	0.4386	-
5738	HDAC6	10013	KDM5C	8242		28319113	CRISPR screen	0.65	HDAC6	BELINOSTAT	Approved for blood cancer	TARGETED_THERAPY	SENSITIVITY	direct-target	HDAC inhibitor(Cmap)	ChemblInteractions|DTC|GuideToPharmacology|MyCancerGenome|TALC|TdgClinicalTrial	946	0.4386	-
5739	HDAC6	10013	KDM5C	8242		28319113	CRISPR screen	0.65	HDAC6	VALPROIC ACID	Cancer Clinical Trials and approved for other pathologies	-	SENSITIVITY	direct-target	Other	DTC|DrugBank|TALC	744	0.4386	-
5740	HDAC6	10013	KDM5C	8242		28319113	CRISPR screen	0.65	HDAC6	DAUNORUBICIN	Cancer Clinical Trials and approved for other pathologies	-	SENSITIVITY	biomarker	RNA synthesis inhibitor(Cmap)|topoisomerase inhibitor(Cmap)	DTC	642	0.4386	-
5758	HDAC6	10013	PBRM1	55193		28319113	CRISPR screen	0.65	HDAC6	BELINOSTAT	Approved for blood cancer	TARGETED_THERAPY	SENSITIVITY	direct-target	HDAC inhibitor(Cmap)	ChemblInteractions|DTC|GuideToPharmacology|MyCancerGenome|TALC|TdgClinicalTrial	946	0.4386	-
5759	HDAC6	10013	PBRM1	55193		28319113	CRISPR screen	0.65	HDAC6	VALPROIC ACID	Cancer Clinical Trials and approved for other pathologies	-	SENSITIVITY	direct-target	Other	DTC|DrugBank|TALC	744	0.4386	-
5760	HDAC6	10013	PBRM1	55193		28319113	CRISPR screen	0.65	HDAC6	DAUNORUBICIN	Cancer Clinical Trials and approved for other pathologies	-	SENSITIVITY	biomarker	RNA synthesis inhibitor(Cmap)|topoisomerase inhibitor(Cmap)	DTC	642	0.4386	-
5833	CAMK1D	57118	ERBB3	2065		28319085	CRISPR/CRISPRi	0.68	CAMK1D	ENTRECTINIB	Approved for lung cancer	TARGETED_THERAPY	SENSITIVITY	biomarker	ALK tyrosine kinase receptor inhibitor(Cmap)|proto-oncogene tyrosine protein kinase inhibitor(Cmap)	DTC	852	0.5435	-
5834	CAMK1D	57118	ERBB3	2065		28319085	CRISPR/CRISPRi	0.68	CAMK1D	FOSTAMATINIB	Cancer Clinical Trials and approved for other pathologies	-	SENSITIVITY	direct-target	SYK inhibitor(Cmap)	DrugBank	792	0.7957	-
5900	NDUFB1	4707	PIK3CA	5290		28319085	CRISPR/CRISPRi	0.68	NDUFB1	METFORMIN HYDROCHLORIDE	Cancer Clinical Trials and approved for other pathologies	-	SENSITIVITY	biomarker	insulin sensitizer(Cmap)	ChemblInteractions	692	0.3818	-
6085	CDK9	1025	SMAD4	4089		28319113	CRISPR screen	0.65	CDK9	PALBOCICLIB	Approved for breast cancer	TARGETED_THERAPY	SENSITIVITY	direct-target	CDK inhibitor(Cmap)	CancerCommons|ChemblInteractions|DTC|DrugBank|GuideToPharmacology|MOAlmanac|MyCancerGenome|MyCancerGenomeClinicalTrial	989	0.7957	-
6086	CDK9	1025	SMAD4	4089		28319113	CRISPR screen	0.65	CDK9	TRILACICLIB	Cancer Clinical Trials and approved for other pathologies	-	SENSITIVITY	direct-target	CDK inhibitor(Cmap)	DrugBank|GuideToPharmacology|TTD	763	0.7957	-
6100	CDK9	1025	PRKDC	5591		28319113	CRISPR screen	0.65	CDK9	PALBOCICLIB	Approved for breast cancer	TARGETED_THERAPY	SENSITIVITY	direct-target	CDK inhibitor(Cmap)	CancerCommons|ChemblInteractions|DTC|DrugBank|GuideToPharmacology|MOAlmanac|MyCancerGenome|MyCancerGenomeClinicalTrial	989	0.7957	-
6101	CDK9	1025	PRKDC	5591		28319113	CRISPR screen	0.65	CDK9	TRILACICLIB	Cancer Clinical Trials and approved for other pathologies	-	SENSITIVITY	direct-target	CDK inhibitor(Cmap)	DrugBank|GuideToPharmacology|TTD	763	0.7957	-
6115	CDK9	1025	PIK3CA	5290		28319113	CRISPR screen	0.65	CDK9	PALBOCICLIB	Approved for breast cancer	TARGETED_THERAPY	SENSITIVITY	direct-target	CDK inhibitor(Cmap)	CancerCommons|ChemblInteractions|DTC|DrugBank|GuideToPharmacology|MOAlmanac|MyCancerGenome|MyCancerGenomeClinicalTrial	989	0.7957	-
6116	CDK9	1025	PIK3CA	5290		28319113	CRISPR screen	0.65	CDK9	TRILACICLIB	Cancer Clinical Trials and approved for other pathologies	-	SENSITIVITY	direct-target	CDK inhibitor(Cmap)	DrugBank|GuideToPharmacology|TTD	763	0.7957	-
6130	CDK9	1025	RUNX1	861		28319113	CRISPR screen	0.65	CDK9	PALBOCICLIB	Approved for breast cancer	TARGETED_THERAPY	SENSITIVITY	direct-target	CDK inhibitor(Cmap)	CancerCommons|ChemblInteractions|DTC|DrugBank|GuideToPharmacology|MOAlmanac|MyCancerGenome|MyCancerGenomeClinicalTrial	989	0.7957	-
6131	CDK9	1025	RUNX1	861		28319113	CRISPR screen	0.65	CDK9	TRILACICLIB	Cancer Clinical Trials and approved for other pathologies	-	SENSITIVITY	direct-target	CDK inhibitor(Cmap)	DrugBank|GuideToPharmacology|TTD	763	0.7957	-
6145	CDK9	1025	KDM6A	7403		31300006	CRISPR/CRISPRi	0.7	CDK9	PALBOCICLIB	Approved for breast cancer	TARGETED_THERAPY	SENSITIVITY	direct-target	CDK inhibitor(Cmap)	CancerCommons|ChemblInteractions|DTC|DrugBank|GuideToPharmacology|MOAlmanac|MyCancerGenome|MyCancerGenomeClinicalTrial	989	0.7957	-
6146	CDK9	1025	KDM6A	7403		31300006	CRISPR/CRISPRi	0.7	CDK9	TRILACICLIB	Cancer Clinical Trials and approved for other pathologies	-	SENSITIVITY	direct-target	CDK inhibitor(Cmap)	DrugBank|GuideToPharmacology|TTD	763	0.7957	-
6160	FLT3	2322	KIT	3815		25531068	Text Mining	0.56	FLT3	NINTEDANIB	Approved for lung cancer	TARGETED_THERAPY	SENSITIVITY	direct-target	FGFR inhibitor(Cmap)|PDGFR tyrosine kinase receptor inhibitor(Cmap)|VEGFR inhibitor(Cmap)	ClearityFoundationClinicalTrial|DrugBank|GuideToPharmacology|JAX-CKB|MyCancerGenome|TALC|TTD|TdgClinicalTrial	958	0.8838	-
6161	FLT3	2322	KIT	3815		25531068	Text Mining	0.56	FLT3	SUNITINIB	Approved for intestine, kidney, neuroendocrine system and stomach cancer	TARGETED_THERAPY	SENSITIVITY	direct-target	FLT3 inhibitor(Cmap)|KIT inhibitor(Cmap)|PDGFR tyrosine kinase receptor inhibitor(Cmap)|RET tyrosine kinase inhibitor(Cmap)|VEGFR inhibitor(Cmap)	DrugBank|GuideToPharmacology|JAX-CKB|MyCancerGenome|MyCancerGenomeClinicalTrial|PharmGKB|TALC|TEND|TdgClinicalTrial	929	0.8838	-
6162	FLT3	2322	KIT	3815		25531068	Text Mining	0.56	FLT3	SORAFENIB	Approved for kidney, liver and thyroid cancer	TARGETED_THERAPY	SENSITIVITY	direct-target	FLT3 inhibitor(Cmap)|KIT inhibitor(Cmap)|PDGFR tyrosine kinase receptor inhibitor(Cmap)|RAF inhibitor(Cmap)|RET tyrosine kinase inhibitor(Cmap)|VEGFR inhibitor(Cmap)	DoCM|DrugBank|GDSC|GuideToPharmacology|JAX-CKB|PharmGKB|TALC|TEND|TdgClinicalTrial	928	0.8838	-
6163	FLT3	2322	KIT	3815		25531068	Text Mining	0.56	FLT3	PRALSETINIB	Approved for lung and thyroid cancer	TARGETED_THERAPY	SENSITIVITY	direct-target	Other	DrugBank	922	0.8838	-
6164	FLT3	2322	KIT	3815		25531068	Text Mining	0.56	FLT3	TIVOZANIB	Approved for kidney cancer	TARGETED_THERAPY	SENSITIVITY	direct-target	VEGFR inhibitor(Cmap)	DrugBank	922	0.8838	-
6165	FLT3	2322	KIT	3815		25531068	Text Mining	0.56	FLT3	PEXIDARTINIB	Approved for soft tissue cancer	TARGETED_THERAPY	SENSITIVITY	direct-target	tyrosine kinase inhibitor(Cmap)	CancerCommons|ChemblInteractions|DrugBank|GuideToPharmacology|JAX-CKB|MyCancerGenome|TTD	917	0.8838	-
6166	FLT3	2322	KIT	3815		25531068	Text Mining	0.56	FLT3	CABOZANTINIB	Approved for kidney, liver and thyroid cancer	TARGETED_THERAPY	SENSITIVITY	direct-target	RET tyrosine kinase inhibitor(Cmap)|VEGFR inhibitor(Cmap)	JAX-CKB|MyCancerGenome	913	0.8838	-
6167	FLT3	2322	KIT	3815		25531068	Text Mining	0.56	FLT3	BRIGATINIB	Approved for lung cancer	TARGETED_THERAPY	SENSITIVITY	direct-target	ALK tyrosine kinase receptor inhibitor(Cmap)|EGFR inhibitor(Cmap)	DrugBank	912	0.8838	-
6168	FLT3	2322	KIT	3815		25531068	Text Mining	0.56	FLT3	SORAFENIB TOSYLATE	Approved for kidney, liver and thyroid cancer	TARGETED_THERAPY	SENSITIVITY	direct-target	FLT3 inhibitor(Cmap)|KIT inhibitor(Cmap)|PDGFR tyrosine kinase receptor inhibitor(Cmap)|RAF inhibitor(Cmap)|RET tyrosine kinase inhibitor(Cmap)|VEGFR inhibitor(Cmap)	ChemblInteractions	912	0.8838	-
6169	FLT3	2322	KIT	3815		25531068	Text Mining	0.56	FLT3	SUNITINIB MALATE	Approved for intestine, pancreas and stomach cancer	TARGETED_THERAPY	SENSITIVITY	direct-target	FLT3 inhibitor(Cmap)|KIT inhibitor(Cmap)|PDGFR tyrosine kinase receptor inhibitor(Cmap)|RET tyrosine kinase inhibitor(Cmap)|VEGFR inhibitor(Cmap)	ChemblInteractions	912	0.8838	-
6170	FLT3	2322	KIT	3815		25531068	Text Mining	0.56	FLT3	ENTRECTINIB	Approved for lung cancer	TARGETED_THERAPY	SENSITIVITY	biomarker	ALK tyrosine kinase receptor inhibitor(Cmap)|proto-oncogene tyrosine protein kinase inhibitor(Cmap)	DTC	842	0.8838	-
6171	FLT3	2322	KIT	3815		25531068	Text Mining	0.56	FLT3	IMATINIB	Approved for blood, intestine, skin and stomach cancer	TARGETED_THERAPY	SENSITIVITY	biomarker	Bcr-Abl kinase inhibitor(Cmap)|KIT inhibitor(Cmap)|PDGFR tyrosine kinase receptor inhibitor(Cmap)	DTC|JAX-CKB	822	0.8838	-
6172	FLT3	2322	KIT	3815		25531068	Text Mining	0.56	FLT3	BORTEZOMIB	Approved for blood and bone marrow cancer	TARGETED_THERAPY	SENSITIVITY	biomarker	NFkB pathway inhibitor(Cmap)|proteasome inhibitor(Cmap)	MyCancerGenomeClinicalTrial	812	0.8838	-
6173	FLT3	2322	KIT	3815		25531068	Text Mining	0.56	FLT3	CERITINIB	Approved for lung cancer	TARGETED_THERAPY	SENSITIVITY	biomarker	ALK tyrosine kinase receptor inhibitor(Cmap)	GuideToPharmacology	812	0.8838	-
6174	FLT3	2322	KIT	3815		25531068	Text Mining	0.56	FLT3	HIGH DOSE CHEMOTHERAPY + MIDOSTAURIN	Approved for blood cancer	COMBINATION_THERAPY	SENSITIVITY	biomarker	Other	OncoKB	812	0.8838	-
6175	FLT3	2322	KIT	3815		25531068	Text Mining	0.56	FLT3	PALBOCICLIB	Approved for breast cancer	TARGETED_THERAPY	SENSITIVITY	biomarker	CDK inhibitor(Cmap)	JAX-CKB	812	0.8838	-
6176	FLT3	2322	KIT	3815		25531068	Text Mining	0.56	FLT3	VENETOCLAX	Approved for blood cancer	TARGETED_THERAPY	SENSITIVITY	biomarker	BCL inhibitor(Cmap)	FDA|PharmGKB	812	0.8838	-
6177	FLT3	2322	KIT	3815		25531068	Text Mining	0.56	FLT3	FOSTAMATINIB	Cancer Clinical Trials and approved for other pathologies	-	SENSITIVITY	direct-target	SYK inhibitor(Cmap)	DrugBank	762	0.8838	-
6178	FLT3	2322	KIT	3815		25531068	Text Mining	0.56	FLT3	PONATINIB	Cancer Clinical Trials and approved for other pathologies	-	SENSITIVITY	direct-target	Bcr-Abl kinase inhibitor(Cmap)|FLT3 inhibitor(Cmap)|PDGFR tyrosine kinase receptor inhibitor(Cmap)	DTC|DoCM|DrugBank|JAX-CKB|MyCancerGenome|TALC|TTD	726	0.8838	-
6179	FLT3	2322	KIT	3815		25531068	Text Mining	0.56	FLT3	MIDOSTAURIN	Cancer Clinical Trials and approved for other pathologies	-	SENSITIVITY	direct-target	FLT3 inhibitor(Cmap)|KIT inhibitor(Cmap)|PKC inhibitor(Cmap)	CIViC|ChemblInteractions|DoCM|DrugBank|FDA|GuideToPharmacology|JAX-CKB|MyCancerGenome|PharmGKB|TTD|TdgClinicalTrial	0.72	0.8838	-
6180	FLT3	2322	KIT	3815		25531068	Text Mining	0.56	FLT3	GILTERITINIB	Cancer Clinical Trials and approved for other pathologies	-	SENSITIVITY	direct-target	FLT3 inhibitor(Cmap)	ChemblInteractions|DrugBank|FDA|GuideToPharmacology|JAX-CKB|OncoKB|PharmGKB|TTD	717	0.8838	-
6181	FLT3	2322	KIT	3815		25531068	Text Mining	0.56	FLT3	PACRITINIB	Cancer Clinical Trials and approved for other pathologies	-	SENSITIVITY	direct-target	FLT3 inhibitor(Cmap)|JAK inhibitor(Cmap)	ChemblInteractions|GuideToPharmacology|JAX-CKB|TTD	714	0.8838	-
6182	FLT3	2322	KIT	3815		25531068	Text Mining	0.56	FLT3	ZIDOVUDINE	Cancer Clinical Trials and approved for other pathologies	-	SENSITIVITY	direct-target	nucleoside reverse transcriptase inhibitor(Cmap)	TTD	711	0.8838	-
6183	FLT3	2322	KIT	3815		25531068	Text Mining	0.56	FLT3	IDARUBICIN	Cancer Clinical Trials and approved for other pathologies	-	SENSITIVITY	biomarker	topoisomerase inhibitor(Cmap)	DTC|MyCancerGenomeClinicalTrial	622	0.8838	-
6184	FLT3	2322	KIT	3815		25531068	Text Mining	0.56	FLT3	AZACITIDINE	Cancer Clinical Trials and approved for other pathologies	-	SENSITIVITY	biomarker	DNA methyltransferase inhibitor(Cmap)	JAX-CKB|MyCancerGenomeClinicalTrial	613	0.8838	-
6185	FLT3	2322	KIT	3815		25531068	Text Mining	0.56	FLT3	DAUNORUBICIN	Cancer Clinical Trials and approved for other pathologies	-	SENSITIVITY	biomarker	RNA synthesis inhibitor(Cmap)|topoisomerase inhibitor(Cmap)	JAX-CKB|NCI	613	0.8838	-
6186	FLT3	2322	KIT	3815		25531068	Text Mining	0.56	FLT3	CLOFARABINE	Cancer Clinical Trials and approved for other pathologies	-	SENSITIVITY	biomarker	ribonucleotide reductase inhibitor(Cmap)	MyCancerGenomeClinicalTrial	612	0.8838	-
6187	FLT3	2322	KIT	3815		25531068	Text Mining	0.56	FLT3	ENASIDENIB	Cancer Clinical Trials and approved for other pathologies	-	SENSITIVITY	biomarker	isocitrate dehydrogenase inhibitor(Cmap)	JAX-CKB	612	0.8838	-
6224	FLT3	2322	VHL	7428		28319113	CRISPR screen	0.65	FLT3	NINTEDANIB	Approved for lung cancer	TARGETED_THERAPY	SENSITIVITY	direct-target	FGFR inhibitor(Cmap)|PDGFR tyrosine kinase receptor inhibitor(Cmap)|VEGFR inhibitor(Cmap)	ClearityFoundationClinicalTrial|DrugBank|GuideToPharmacology|JAX-CKB|MyCancerGenome|TALC|TTD|TdgClinicalTrial	958	0.8838	-
6225	FLT3	2322	VHL	7428		28319113	CRISPR screen	0.65	FLT3	SUNITINIB	Approved for intestine, kidney, neuroendocrine system and stomach cancer	TARGETED_THERAPY	SENSITIVITY	direct-target	FLT3 inhibitor(Cmap)|KIT inhibitor(Cmap)|PDGFR tyrosine kinase receptor inhibitor(Cmap)|RET tyrosine kinase inhibitor(Cmap)|VEGFR inhibitor(Cmap)	DrugBank|GuideToPharmacology|JAX-CKB|MyCancerGenome|MyCancerGenomeClinicalTrial|PharmGKB|TALC|TEND|TdgClinicalTrial	929	0.8838	-
6226	FLT3	2322	VHL	7428		28319113	CRISPR screen	0.65	FLT3	SORAFENIB	Approved for kidney, liver and thyroid cancer	TARGETED_THERAPY	SENSITIVITY	direct-target	FLT3 inhibitor(Cmap)|KIT inhibitor(Cmap)|PDGFR tyrosine kinase receptor inhibitor(Cmap)|RAF inhibitor(Cmap)|RET tyrosine kinase inhibitor(Cmap)|VEGFR inhibitor(Cmap)	DoCM|DrugBank|GDSC|GuideToPharmacology|JAX-CKB|PharmGKB|TALC|TEND|TdgClinicalTrial	928	0.8838	-
6227	FLT3	2322	VHL	7428		28319113	CRISPR screen	0.65	FLT3	PRALSETINIB	Approved for lung and thyroid cancer	TARGETED_THERAPY	SENSITIVITY	direct-target	Other	DrugBank	922	0.8838	-
6228	FLT3	2322	VHL	7428		28319113	CRISPR screen	0.65	FLT3	TIVOZANIB	Approved for kidney cancer	TARGETED_THERAPY	SENSITIVITY	direct-target	VEGFR inhibitor(Cmap)	DrugBank	922	0.8838	-
6229	FLT3	2322	VHL	7428		28319113	CRISPR screen	0.65	FLT3	PEXIDARTINIB	Approved for soft tissue cancer	TARGETED_THERAPY	SENSITIVITY	direct-target	tyrosine kinase inhibitor(Cmap)	CancerCommons|ChemblInteractions|DrugBank|GuideToPharmacology|JAX-CKB|MyCancerGenome|TTD	917	0.8838	-
6230	FLT3	2322	VHL	7428		28319113	CRISPR screen	0.65	FLT3	CABOZANTINIB	Approved for kidney, liver and thyroid cancer	TARGETED_THERAPY	SENSITIVITY	direct-target	RET tyrosine kinase inhibitor(Cmap)|VEGFR inhibitor(Cmap)	JAX-CKB|MyCancerGenome	913	0.8838	-
6231	FLT3	2322	VHL	7428		28319113	CRISPR screen	0.65	FLT3	BRIGATINIB	Approved for lung cancer	TARGETED_THERAPY	SENSITIVITY	direct-target	ALK tyrosine kinase receptor inhibitor(Cmap)|EGFR inhibitor(Cmap)	DrugBank	912	0.8838	-
6232	FLT3	2322	VHL	7428		28319113	CRISPR screen	0.65	FLT3	SORAFENIB TOSYLATE	Approved for kidney, liver and thyroid cancer	TARGETED_THERAPY	SENSITIVITY	direct-target	FLT3 inhibitor(Cmap)|KIT inhibitor(Cmap)|PDGFR tyrosine kinase receptor inhibitor(Cmap)|RAF inhibitor(Cmap)|RET tyrosine kinase inhibitor(Cmap)|VEGFR inhibitor(Cmap)	ChemblInteractions	912	0.8838	-
6233	FLT3	2322	VHL	7428		28319113	CRISPR screen	0.65	FLT3	SUNITINIB MALATE	Approved for intestine, pancreas and stomach cancer	TARGETED_THERAPY	SENSITIVITY	direct-target	FLT3 inhibitor(Cmap)|KIT inhibitor(Cmap)|PDGFR tyrosine kinase receptor inhibitor(Cmap)|RET tyrosine kinase inhibitor(Cmap)|VEGFR inhibitor(Cmap)	ChemblInteractions	912	0.8838	-
6234	FLT3	2322	VHL	7428		28319113	CRISPR screen	0.65	FLT3	ENTRECTINIB	Approved for lung cancer	TARGETED_THERAPY	SENSITIVITY	biomarker	ALK tyrosine kinase receptor inhibitor(Cmap)|proto-oncogene tyrosine protein kinase inhibitor(Cmap)	DTC	842	0.8838	-
6235	FLT3	2322	VHL	7428		28319113	CRISPR screen	0.65	FLT3	IMATINIB	Approved for blood, intestine, skin and stomach cancer	TARGETED_THERAPY	SENSITIVITY	biomarker	Bcr-Abl kinase inhibitor(Cmap)|KIT inhibitor(Cmap)|PDGFR tyrosine kinase receptor inhibitor(Cmap)	DTC|JAX-CKB	822	0.8838	-
6236	FLT3	2322	VHL	7428		28319113	CRISPR screen	0.65	FLT3	BORTEZOMIB	Approved for blood and bone marrow cancer	TARGETED_THERAPY	SENSITIVITY	biomarker	NFkB pathway inhibitor(Cmap)|proteasome inhibitor(Cmap)	MyCancerGenomeClinicalTrial	812	0.8838	-
6237	FLT3	2322	VHL	7428		28319113	CRISPR screen	0.65	FLT3	CERITINIB	Approved for lung cancer	TARGETED_THERAPY	SENSITIVITY	biomarker	ALK tyrosine kinase receptor inhibitor(Cmap)	GuideToPharmacology	812	0.8838	-
6238	FLT3	2322	VHL	7428		28319113	CRISPR screen	0.65	FLT3	HIGH DOSE CHEMOTHERAPY + MIDOSTAURIN	Approved for blood cancer	COMBINATION_THERAPY	SENSITIVITY	biomarker	Other	OncoKB	812	0.8838	-
6239	FLT3	2322	VHL	7428		28319113	CRISPR screen	0.65	FLT3	PALBOCICLIB	Approved for breast cancer	TARGETED_THERAPY	SENSITIVITY	biomarker	CDK inhibitor(Cmap)	JAX-CKB	812	0.8838	-
6240	FLT3	2322	VHL	7428		28319113	CRISPR screen	0.65	FLT3	VENETOCLAX	Approved for blood cancer	TARGETED_THERAPY	SENSITIVITY	biomarker	BCL inhibitor(Cmap)	FDA|PharmGKB	812	0.8838	-
6241	FLT3	2322	VHL	7428		28319113	CRISPR screen	0.65	FLT3	FOSTAMATINIB	Cancer Clinical Trials and approved for other pathologies	-	SENSITIVITY	direct-target	SYK inhibitor(Cmap)	DrugBank	762	0.8838	-
6242	FLT3	2322	VHL	7428		28319113	CRISPR screen	0.65	FLT3	PONATINIB	Cancer Clinical Trials and approved for other pathologies	-	SENSITIVITY	direct-target	Bcr-Abl kinase inhibitor(Cmap)|FLT3 inhibitor(Cmap)|PDGFR tyrosine kinase receptor inhibitor(Cmap)	DTC|DoCM|DrugBank|JAX-CKB|MyCancerGenome|TALC|TTD	726	0.8838	-
6243	FLT3	2322	VHL	7428		28319113	CRISPR screen	0.65	FLT3	MIDOSTAURIN	Cancer Clinical Trials and approved for other pathologies	-	SENSITIVITY	direct-target	FLT3 inhibitor(Cmap)|KIT inhibitor(Cmap)|PKC inhibitor(Cmap)	CIViC|ChemblInteractions|DoCM|DrugBank|FDA|GuideToPharmacology|JAX-CKB|MyCancerGenome|PharmGKB|TTD|TdgClinicalTrial	0.72	0.8838	-
6244	FLT3	2322	VHL	7428		28319113	CRISPR screen	0.65	FLT3	GILTERITINIB	Cancer Clinical Trials and approved for other pathologies	-	SENSITIVITY	direct-target	FLT3 inhibitor(Cmap)	ChemblInteractions|DrugBank|FDA|GuideToPharmacology|JAX-CKB|OncoKB|PharmGKB|TTD	717	0.8838	-
6245	FLT3	2322	VHL	7428		28319113	CRISPR screen	0.65	FLT3	PACRITINIB	Cancer Clinical Trials and approved for other pathologies	-	SENSITIVITY	direct-target	FLT3 inhibitor(Cmap)|JAK inhibitor(Cmap)	ChemblInteractions|GuideToPharmacology|JAX-CKB|TTD	714	0.8838	-
6246	FLT3	2322	VHL	7428		28319113	CRISPR screen	0.65	FLT3	ZIDOVUDINE	Cancer Clinical Trials and approved for other pathologies	-	SENSITIVITY	direct-target	nucleoside reverse transcriptase inhibitor(Cmap)	TTD	711	0.8838	-
6247	FLT3	2322	VHL	7428		28319113	CRISPR screen	0.65	FLT3	IDARUBICIN	Cancer Clinical Trials and approved for other pathologies	-	SENSITIVITY	biomarker	topoisomerase inhibitor(Cmap)	DTC|MyCancerGenomeClinicalTrial	622	0.8838	-
6248	FLT3	2322	VHL	7428		28319113	CRISPR screen	0.65	FLT3	AZACITIDINE	Cancer Clinical Trials and approved for other pathologies	-	SENSITIVITY	biomarker	DNA methyltransferase inhibitor(Cmap)	JAX-CKB|MyCancerGenomeClinicalTrial	613	0.8838	-
6249	FLT3	2322	VHL	7428		28319113	CRISPR screen	0.65	FLT3	DAUNORUBICIN	Cancer Clinical Trials and approved for other pathologies	-	SENSITIVITY	biomarker	RNA synthesis inhibitor(Cmap)|topoisomerase inhibitor(Cmap)	JAX-CKB|NCI	613	0.8838	-
6250	FLT3	2322	VHL	7428		28319113	CRISPR screen	0.65	FLT3	CLOFARABINE	Cancer Clinical Trials and approved for other pathologies	-	SENSITIVITY	biomarker	ribonucleotide reductase inhibitor(Cmap)	MyCancerGenomeClinicalTrial	612	0.8838	-
6251	FLT3	2322	VHL	7428		28319113	CRISPR screen	0.65	FLT3	ENASIDENIB	Cancer Clinical Trials and approved for other pathologies	-	SENSITIVITY	biomarker	isocitrate dehydrogenase inhibitor(Cmap)	JAX-CKB	612	0.8838	-
6288	KCNC4	3749	MYC	4609		22157079	GenomeRNAi	521	KCNC4	FAMPRIDINE	Approved	-	SENSITIVITY	direct-target	potassium channel blocker(Cmap)	ChemblInteractions|DrugBank|GuideToPharmacology	394	0.37	-
6290	CDKL1	8814	KRAS	3845		19490893	Text Mining	0.6	CDKL1	FOSTAMATINIB	Cancer Clinical Trials and approved for other pathologies	-	SENSITIVITY	direct-target	SYK inhibitor(Cmap)	DrugBank	792	0.7957	-
6291	HDAC2	3066	SMARCA4	6597		28319113	CRISPR screen	0.65	HDAC2	BELINOSTAT	Approved for blood cancer	TARGETED_THERAPY	SENSITIVITY	direct-target	HDAC inhibitor(Cmap)	ChemblInteractions|DTC|GuideToPharmacology|MyCancerGenome|TALC|TdgClinicalTrial	946	0.4386	-
6292	HDAC2	3066	SMARCA4	6597		28319113	CRISPR screen	0.65	HDAC2	VALPROIC ACID	Cancer Clinical Trials and approved for other pathologies	-	SENSITIVITY	direct-target	Other	DTC|DrugBank|TALC	744	0.4386	-
6293	HDAC2	3066	SMARCA4	6597		28319113	CRISPR screen	0.65	HDAC2	ATORVASTATIN	Cancer Clinical Trials and approved for other pathologies	-	SENSITIVITY	direct-target	HMGCR inhibitor(Cmap)	DrugBank|GuideToPharmacology|NCI|PharmGKB|TEND|TTD|TdgClinicalTrial	735	0.4386	-
6294	HDAC2	3066	SMARCA4	6597		28319113	CRISPR screen	0.65	HDAC2	LOVASTATIN	Cancer Clinical Trials and approved for other pathologies	-	SENSITIVITY	direct-target	HMGCR inhibitor(Cmap)	ChemblInteractions|ClearityFoundationClinicalTrial|DTC|DrugBank|GuideToPharmacology|PharmGKB|TEND|TTD|TdgClinicalTrial	728	0.4386	-
6295	HDAC2	3066	SMARCA4	6597		28319113	CRISPR screen	0.65	HDAC2	SIMVASTATIN	Cancer Clinical Trials and approved for other pathologies	-	SENSITIVITY	direct-target	HMGCR inhibitor(Cmap)	ChemblInteractions|DTC|DrugBank|GuideToPharmacology|PharmGKB|TEND|TTD|TdgClinicalTrial	727	0.4386	-
6296	HDAC2	3066	SMARCA4	6597		28319113	CRISPR screen	0.65	HDAC2	PRAVASTATIN	Cancer Clinical Trials and approved for other pathologies	-	SENSITIVITY	direct-target	HMGCR inhibitor(Cmap)	DrugBank|GuideToPharmacology|PharmGKB|TEND|TTD|TdgClinicalTrial	725	0.4386	-
6297	HDAC2	3066	SMARCA4	6597		28319113	CRISPR screen	0.65	HDAC2	THEOPHYLLINE	Cancer Clinical Trials and approved for other pathologies	-	SENSITIVITY	direct-target	Other	DrugBank	722	0.4386	-
6298	HDAC2	3066	SMARCA4	6597		28319113	CRISPR screen	0.65	HDAC2	AMINOPHYLLINE	Cancer Clinical Trials and approved for other pathologies	-	SENSITIVITY	direct-target	adenosine receptor antagonist(Cmap)	DrugBank	712	0.4386	-
6299	HDAC2	3066	SMARCA4	6597		28319113	CRISPR screen	0.65	HDAC2	DAUNORUBICIN	Cancer Clinical Trials and approved for other pathologies	-	SENSITIVITY	biomarker	RNA synthesis inhibitor(Cmap)|topoisomerase inhibitor(Cmap)	DTC	642	0.4386	-
6320	HDAC2	3066	VHL	7428		28319113	CRISPR screen	0.65	HDAC2	BELINOSTAT	Approved for blood cancer	TARGETED_THERAPY	SENSITIVITY	direct-target	HDAC inhibitor(Cmap)	ChemblInteractions|DTC|GuideToPharmacology|MyCancerGenome|TALC|TdgClinicalTrial	946	0.4386	-
6321	HDAC2	3066	VHL	7428		28319113	CRISPR screen	0.65	HDAC2	VALPROIC ACID	Cancer Clinical Trials and approved for other pathologies	-	SENSITIVITY	direct-target	Other	DTC|DrugBank|TALC	744	0.4386	-
6322	HDAC2	3066	VHL	7428		28319113	CRISPR screen	0.65	HDAC2	ATORVASTATIN	Cancer Clinical Trials and approved for other pathologies	-	SENSITIVITY	direct-target	HMGCR inhibitor(Cmap)	DrugBank|GuideToPharmacology|NCI|PharmGKB|TEND|TTD|TdgClinicalTrial	735	0.4386	-
6323	HDAC2	3066	VHL	7428		28319113	CRISPR screen	0.65	HDAC2	LOVASTATIN	Cancer Clinical Trials and approved for other pathologies	-	SENSITIVITY	direct-target	HMGCR inhibitor(Cmap)	ChemblInteractions|ClearityFoundationClinicalTrial|DTC|DrugBank|GuideToPharmacology|PharmGKB|TEND|TTD|TdgClinicalTrial	728	0.4386	-
6324	HDAC2	3066	VHL	7428		28319113	CRISPR screen	0.65	HDAC2	SIMVASTATIN	Cancer Clinical Trials and approved for other pathologies	-	SENSITIVITY	direct-target	HMGCR inhibitor(Cmap)	ChemblInteractions|DTC|DrugBank|GuideToPharmacology|PharmGKB|TEND|TTD|TdgClinicalTrial	727	0.4386	-
6325	HDAC2	3066	VHL	7428		28319113	CRISPR screen	0.65	HDAC2	PRAVASTATIN	Cancer Clinical Trials and approved for other pathologies	-	SENSITIVITY	direct-target	HMGCR inhibitor(Cmap)	DrugBank|GuideToPharmacology|PharmGKB|TEND|TTD|TdgClinicalTrial	725	0.4386	-
6326	HDAC2	3066	VHL	7428		28319113	CRISPR screen	0.65	HDAC2	THEOPHYLLINE	Cancer Clinical Trials and approved for other pathologies	-	SENSITIVITY	direct-target	Other	DrugBank	722	0.4386	-
6327	HDAC2	3066	VHL	7428		28319113	CRISPR screen	0.65	HDAC2	AMINOPHYLLINE	Cancer Clinical Trials and approved for other pathologies	-	SENSITIVITY	direct-target	adenosine receptor antagonist(Cmap)	DrugBank	712	0.4386	-
6328	HDAC2	3066	VHL	7428		28319113	CRISPR screen	0.65	HDAC2	DAUNORUBICIN	Cancer Clinical Trials and approved for other pathologies	-	SENSITIVITY	biomarker	RNA synthesis inhibitor(Cmap)|topoisomerase inhibitor(Cmap)	DTC	642	0.4386	-
6733	ACY1	95	ATM	472		28319085	CRISPR/CRISPRi	0.68	ACY1	COPPER	Cancer Clinical Trials and approved for other pathologies	-	SENSITIVITY	gene-dependency	Other	DrugBank	762	0.4193	-
6735	ACY1	95	ERBB3	2065		28319085	CRISPR/CRISPRi	0.68	ACY1	COPPER	Cancer Clinical Trials and approved for other pathologies	-	SENSITIVITY	gene-dependency	Other	DrugBank	762	0.4193	-
6737	EIF4E	1977	MYC	4609		25564254;22573234;18327707;23803850	Text Mining	0.56	EIF4E	HYDROXYCARBAMIDE	Cancer Clinical Trials and approved for other pathologies	-	SENSITIVITY	biomarker	ribonucleotide reductase inhibitor(Cmap)	NCI	612	0.3541	-
6738	EIF4E	1977	MYC	4609		25564254;22573234;18327707;23803850	Text Mining	0.56	EIF4E	SIROLIMUS	Cancer Clinical Trials and approved for other pathologies	-	SENSITIVITY	biomarker	mTOR inhibitor(Cmap)	NCI	612	0.3541	-
6741	HSPD1	3329	KRAS	3845		19490893	Text Mining	0.6	HSPD1	ATORVASTATIN	Cancer Clinical Trials and approved for other pathologies	-	SENSITIVITY	direct-target	HMGCR inhibitor(Cmap)	DrugBank|GuideToPharmacology|NCI|PharmGKB|TEND|TTD|TdgClinicalTrial	735	0.4386	-
6747	PLK1	5347	KRAS	3845		19490893	Text Mining	0.6	PLK1	FOSTAMATINIB	Cancer Clinical Trials and approved for other pathologies	-	SENSITIVITY	direct-target	SYK inhibitor(Cmap)	DrugBank	792	0.7503	-
6749	PLK1	5347	KRAS	3845		19490893	Text Mining	0.6	PLK1	SIMVASTATIN	Cancer Clinical Trials and approved for other pathologies	-	SENSITIVITY	biomarker	HMGCR inhibitor(Cmap)	DTC|NCI	622	0.4731	-
6801	EIF2AK2	5610	KRAS	3845		19490893	Text Mining	0.6	EIF2AK2	FOSTAMATINIB	Cancer Clinical Trials and approved for other pathologies	-	SENSITIVITY	direct-target	SYK inhibitor(Cmap)	DrugBank	752	0.7447	-
6814	MAP3K4	4216	RPS6KA4	8986		28319085	CRISPR/CRISPRi	0.68	MAP3K4	FOSTAMATINIB	Cancer Clinical Trials and approved for other pathologies	-	SENSITIVITY	direct-target	SYK inhibitor(Cmap)	DrugBank	792	0.8749	-
6815	CAMK2A	815	PIK3C2B	5287		28319085	CRISPR/CRISPRi	0.68	CAMK2A	FOSTAMATINIB	Cancer Clinical Trials and approved for other pathologies	-	SENSITIVITY	direct-target	SYK inhibitor(Cmap)	DrugBank	792	0.7957	-
6820	RELA	5970	SESN2	83667		3965078	Decipher	536	RELA	DEXAMETHASONE	Approved for blood and bone marrow cancer	OTHER	SENSITIVITY	biomarker	glucocorticoid receptor agonist(Cmap)	DTC|NCI	832	0.5963	-
6836	CYP2C9	1559	KAT6A	7994		20609354	GenomeRNAi	512	CYP2C9	ERDAFITINIB	Approved for bladder cancer	TARGETED_THERAPY	SENSITIVITY	direct-target	FGFR inhibitor(Cmap)	DrugBank|PharmGKB	922	0.5435	-
6838	CYP2C9	1559	KAT6A	7994		20609354	GenomeRNAi	512	CYP2C9	SORAFENIB	Approved for kidney, liver and thyroid cancer	TARGETED_THERAPY	SENSITIVITY	biomarker	FLT3 inhibitor(Cmap)|KIT inhibitor(Cmap)|PDGFR tyrosine kinase receptor inhibitor(Cmap)|RAF inhibitor(Cmap)|RET tyrosine kinase inhibitor(Cmap)|VEGFR inhibitor(Cmap)	DTC|GuideToPharmacology|JAX-CKB|PharmGKB	863	0.5435	-
6839	CYP2C9	1559	KAT6A	7994		20609354	GenomeRNAi	512	CYP2C9	TAMOXIFEN	Approved for breast cancer	HORMONE_THERAPY	SENSITIVITY	biomarker	estrogen receptor antagonist(Cmap)|selective estrogen receptor modulator (SERM)(Cmap)	DTC|NCI|PharmGKB	862	0.7257	-
6840	CYP2C9	1559	KAT6A	7994		20609354	GenomeRNAi	512	CYP2C9	GEFITINIB	Approved for lung cancer	TARGETED_THERAPY	BOTH	biomarker	EGFR inhibitor(Cmap)	DTC|MOAlmanac|NCI|PharmGKB	862	0.6815	-
6841	CYP2C9	1559	KAT6A	7994		20609354	GenomeRNAi	512	CYP2C9	DEXAMETHASONE	Approved for blood and bone marrow cancer	OTHER	SENSITIVITY	biomarker	glucocorticoid receptor agonist(Cmap)	DTC|NCI	852	0.7957	-
6842	CYP2C9	1559	KAT6A	7994		20609354	GenomeRNAi	512	CYP2C9	LIOTHYRONINE	Approved for thyroid cancer	HORMONE_THERAPY	SENSITIVITY	biomarker	thyroid hormone stimulant(Cmap)	DTC|NCI	842	0.3618	-
6844	CYP2C9	1559	KAT6A	7994		20609354	GenomeRNAi	512	CYP2C9	FLUTAMIDE	Approved for prostate cancer	HORMONE_THERAPY	SENSITIVITY	biomarker	androgen receptor antagonist(Cmap)	DTC|NCI	832	0.6757	-
6852	CYP2C9	1559	KAT6A	7994		20609354	GenomeRNAi	512	CYP2C9	ASPIRIN	Cancer Clinical Trials and approved for other pathologies	-	SENSITIVITY	direct-target	cyclooxygenase inhibitor(Cmap)	DTC|DrugBank|NCI|PharmGKB	752	0.7257	-
6858	CYP2C9	1559	KAT6A	7994		20609354	GenomeRNAi	512	CYP2C9	PROGESTERONE	Cancer Clinical Trials and approved for other pathologies	-	SENSITIVITY	biomarker	progesterone receptor agonist(Cmap)	DTC|NCI|PharmGKB	652	0.7957	-
6911	CYP2C9	1559	KAT6A	7994		20609354	GenomeRNAi	512	CYP2C9	CICLOSPORIN	Approved	-	SENSITIVITY	direct-target	Other	DTC|DrugBank|NCI|PharmGKB|TdgClinicalTrial	373	0.6757	-
6912	CYP2C9	1559	KAT6A	7994		20609354	GenomeRNAi	512	CYP2C9	IBUPROFEN	Approved	-	SENSITIVITY	direct-target	cyclooxygenase inhibitor(Cmap)	DTC|NCI|PharmGKB|TTD	371	0.3618	-
7039	CYP2C9	1559	TLE1	7088		20609354	GenomeRNAi	509	CYP2C9	ERDAFITINIB	Approved for bladder cancer	TARGETED_THERAPY	SENSITIVITY	direct-target	FGFR inhibitor(Cmap)	DrugBank|PharmGKB	922	0.5435	-
7041	CYP2C9	1559	TLE1	7088		20609354	GenomeRNAi	509	CYP2C9	SORAFENIB	Approved for kidney, liver and thyroid cancer	TARGETED_THERAPY	SENSITIVITY	biomarker	FLT3 inhibitor(Cmap)|KIT inhibitor(Cmap)|PDGFR tyrosine kinase receptor inhibitor(Cmap)|RAF inhibitor(Cmap)|RET tyrosine kinase inhibitor(Cmap)|VEGFR inhibitor(Cmap)	DTC|GuideToPharmacology|JAX-CKB|PharmGKB	863	0.5435	-
7042	CYP2C9	1559	TLE1	7088		20609354	GenomeRNAi	509	CYP2C9	TAMOXIFEN	Approved for breast cancer	HORMONE_THERAPY	SENSITIVITY	biomarker	estrogen receptor antagonist(Cmap)|selective estrogen receptor modulator (SERM)(Cmap)	DTC|NCI|PharmGKB	862	0.7257	-
7043	CYP2C9	1559	TLE1	7088		20609354	GenomeRNAi	509	CYP2C9	GEFITINIB	Approved for lung cancer	TARGETED_THERAPY	BOTH	biomarker	EGFR inhibitor(Cmap)	DTC|MOAlmanac|NCI|PharmGKB	862	0.6815	-
7044	CYP2C9	1559	TLE1	7088		20609354	GenomeRNAi	509	CYP2C9	DEXAMETHASONE	Approved for blood and bone marrow cancer	OTHER	SENSITIVITY	biomarker	glucocorticoid receptor agonist(Cmap)	DTC|NCI	852	0.7957	-
7045	CYP2C9	1559	TLE1	7088		20609354	GenomeRNAi	509	CYP2C9	LIOTHYRONINE	Approved for thyroid cancer	HORMONE_THERAPY	SENSITIVITY	biomarker	thyroid hormone stimulant(Cmap)	DTC|NCI	842	0.3618	-
7047	CYP2C9	1559	TLE1	7088		20609354	GenomeRNAi	509	CYP2C9	FLUTAMIDE	Approved for prostate cancer	HORMONE_THERAPY	SENSITIVITY	biomarker	androgen receptor antagonist(Cmap)	DTC|NCI	832	0.6757	-
7055	CYP2C9	1559	TLE1	7088		20609354	GenomeRNAi	509	CYP2C9	ASPIRIN	Cancer Clinical Trials and approved for other pathologies	-	SENSITIVITY	direct-target	cyclooxygenase inhibitor(Cmap)	DTC|DrugBank|NCI|PharmGKB	752	0.7257	-
7061	CYP2C9	1559	TLE1	7088		20609354	GenomeRNAi	509	CYP2C9	PROGESTERONE	Cancer Clinical Trials and approved for other pathologies	-	SENSITIVITY	biomarker	progesterone receptor agonist(Cmap)	DTC|NCI|PharmGKB	652	0.7957	-
7114	CYP2C9	1559	TLE1	7088		20609354	GenomeRNAi	509	CYP2C9	CICLOSPORIN	Approved	-	SENSITIVITY	direct-target	Other	DTC|DrugBank|NCI|PharmGKB|TdgClinicalTrial	373	0.6757	-
7115	CYP2C9	1559	TLE1	7088		20609354	GenomeRNAi	509	CYP2C9	IBUPROFEN	Approved	-	SENSITIVITY	direct-target	cyclooxygenase inhibitor(Cmap)	DTC|NCI|PharmGKB|TTD	371	0.3618	-
7242	CYP2C9	1559	SMARCA1	6594		20609354	GenomeRNAi	506	CYP2C9	ERDAFITINIB	Approved for bladder cancer	TARGETED_THERAPY	SENSITIVITY	direct-target	FGFR inhibitor(Cmap)	DrugBank|PharmGKB	922	0.5435	-
7244	CYP2C9	1559	SMARCA1	6594		20609354	GenomeRNAi	506	CYP2C9	SORAFENIB	Approved for kidney, liver and thyroid cancer	TARGETED_THERAPY	SENSITIVITY	biomarker	FLT3 inhibitor(Cmap)|KIT inhibitor(Cmap)|PDGFR tyrosine kinase receptor inhibitor(Cmap)|RAF inhibitor(Cmap)|RET tyrosine kinase inhibitor(Cmap)|VEGFR inhibitor(Cmap)	DTC|GuideToPharmacology|JAX-CKB|PharmGKB	863	0.5435	-
7245	CYP2C9	1559	SMARCA1	6594		20609354	GenomeRNAi	506	CYP2C9	TAMOXIFEN	Approved for breast cancer	HORMONE_THERAPY	SENSITIVITY	biomarker	estrogen receptor antagonist(Cmap)|selective estrogen receptor modulator (SERM)(Cmap)	DTC|NCI|PharmGKB	862	0.7257	-
7246	CYP2C9	1559	SMARCA1	6594		20609354	GenomeRNAi	506	CYP2C9	GEFITINIB	Approved for lung cancer	TARGETED_THERAPY	BOTH	biomarker	EGFR inhibitor(Cmap)	DTC|MOAlmanac|NCI|PharmGKB	862	0.6815	-
7247	CYP2C9	1559	SMARCA1	6594		20609354	GenomeRNAi	506	CYP2C9	DEXAMETHASONE	Approved for blood and bone marrow cancer	OTHER	SENSITIVITY	biomarker	glucocorticoid receptor agonist(Cmap)	DTC|NCI	852	0.7957	-
7248	CYP2C9	1559	SMARCA1	6594		20609354	GenomeRNAi	506	CYP2C9	LIOTHYRONINE	Approved for thyroid cancer	HORMONE_THERAPY	SENSITIVITY	biomarker	thyroid hormone stimulant(Cmap)	DTC|NCI	842	0.3618	-
7250	CYP2C9	1559	SMARCA1	6594		20609354	GenomeRNAi	506	CYP2C9	FLUTAMIDE	Approved for prostate cancer	HORMONE_THERAPY	SENSITIVITY	biomarker	androgen receptor antagonist(Cmap)	DTC|NCI	832	0.6757	-
7258	CYP2C9	1559	SMARCA1	6594		20609354	GenomeRNAi	506	CYP2C9	ASPIRIN	Cancer Clinical Trials and approved for other pathologies	-	SENSITIVITY	direct-target	cyclooxygenase inhibitor(Cmap)	DTC|DrugBank|NCI|PharmGKB	752	0.7257	-
7264	CYP2C9	1559	SMARCA1	6594		20609354	GenomeRNAi	506	CYP2C9	PROGESTERONE	Cancer Clinical Trials and approved for other pathologies	-	SENSITIVITY	biomarker	progesterone receptor agonist(Cmap)	DTC|NCI|PharmGKB	652	0.7957	-
7317	CYP2C9	1559	SMARCA1	6594		20609354	GenomeRNAi	506	CYP2C9	CICLOSPORIN	Approved	-	SENSITIVITY	direct-target	Other	DTC|DrugBank|NCI|PharmGKB|TdgClinicalTrial	373	0.6757	-
7318	CYP2C9	1559	SMARCA1	6594		20609354	GenomeRNAi	506	CYP2C9	IBUPROFEN	Approved	-	SENSITIVITY	direct-target	cyclooxygenase inhibitor(Cmap)	DTC|NCI|PharmGKB|TTD	371	0.3618	-
7445	CYP2C9	1559	PDE4DIP	9659		20609354	GenomeRNAi	0.5539999999999999	CYP2C9	ERDAFITINIB	Approved for bladder cancer	TARGETED_THERAPY	SENSITIVITY	direct-target	FGFR inhibitor(Cmap)	DrugBank|PharmGKB	922	0.5435	-
7447	CYP2C9	1559	PDE4DIP	9659		20609354	GenomeRNAi	0.5539999999999999	CYP2C9	SORAFENIB	Approved for kidney, liver and thyroid cancer	TARGETED_THERAPY	SENSITIVITY	biomarker	FLT3 inhibitor(Cmap)|KIT inhibitor(Cmap)|PDGFR tyrosine kinase receptor inhibitor(Cmap)|RAF inhibitor(Cmap)|RET tyrosine kinase inhibitor(Cmap)|VEGFR inhibitor(Cmap)	DTC|GuideToPharmacology|JAX-CKB|PharmGKB	863	0.5435	-
7448	CYP2C9	1559	PDE4DIP	9659		20609354	GenomeRNAi	0.5539999999999999	CYP2C9	TAMOXIFEN	Approved for breast cancer	HORMONE_THERAPY	SENSITIVITY	biomarker	estrogen receptor antagonist(Cmap)|selective estrogen receptor modulator (SERM)(Cmap)	DTC|NCI|PharmGKB	862	0.7257	-
7449	CYP2C9	1559	PDE4DIP	9659		20609354	GenomeRNAi	0.5539999999999999	CYP2C9	GEFITINIB	Approved for lung cancer	TARGETED_THERAPY	BOTH	biomarker	EGFR inhibitor(Cmap)	DTC|MOAlmanac|NCI|PharmGKB	862	0.6815	-
7450	CYP2C9	1559	PDE4DIP	9659		20609354	GenomeRNAi	0.5539999999999999	CYP2C9	DEXAMETHASONE	Approved for blood and bone marrow cancer	OTHER	SENSITIVITY	biomarker	glucocorticoid receptor agonist(Cmap)	DTC|NCI	852	0.7957	-
7451	CYP2C9	1559	PDE4DIP	9659		20609354	GenomeRNAi	0.5539999999999999	CYP2C9	LIOTHYRONINE	Approved for thyroid cancer	HORMONE_THERAPY	SENSITIVITY	biomarker	thyroid hormone stimulant(Cmap)	DTC|NCI	842	0.3618	-
7453	CYP2C9	1559	PDE4DIP	9659		20609354	GenomeRNAi	0.5539999999999999	CYP2C9	FLUTAMIDE	Approved for prostate cancer	HORMONE_THERAPY	SENSITIVITY	biomarker	androgen receptor antagonist(Cmap)	DTC|NCI	832	0.6757	-
7461	CYP2C9	1559	PDE4DIP	9659		20609354	GenomeRNAi	0.5539999999999999	CYP2C9	ASPIRIN	Cancer Clinical Trials and approved for other pathologies	-	SENSITIVITY	direct-target	cyclooxygenase inhibitor(Cmap)	DTC|DrugBank|NCI|PharmGKB	752	0.7257	-
7467	CYP2C9	1559	PDE4DIP	9659		20609354	GenomeRNAi	0.5539999999999999	CYP2C9	PROGESTERONE	Cancer Clinical Trials and approved for other pathologies	-	SENSITIVITY	biomarker	progesterone receptor agonist(Cmap)	DTC|NCI|PharmGKB	652	0.7957	-
7520	CYP2C9	1559	PDE4DIP	9659		20609354	GenomeRNAi	0.5539999999999999	CYP2C9	CICLOSPORIN	Approved	-	SENSITIVITY	direct-target	Other	DTC|DrugBank|NCI|PharmGKB|TdgClinicalTrial	373	0.6757	-
7521	CYP2C9	1559	PDE4DIP	9659		20609354	GenomeRNAi	0.5539999999999999	CYP2C9	IBUPROFEN	Approved	-	SENSITIVITY	direct-target	cyclooxygenase inhibitor(Cmap)	DTC|NCI|PharmGKB|TTD	371	0.3618	-
7648	CYP2C9	1559	SMO	6608		17000754	GenomeRNAi	0.5	CYP2C9	ERDAFITINIB	Approved for bladder cancer	TARGETED_THERAPY	SENSITIVITY	direct-target	FGFR inhibitor(Cmap)	DrugBank|PharmGKB	922	0.5435	-
7650	CYP2C9	1559	SMO	6608		17000754	GenomeRNAi	0.5	CYP2C9	SORAFENIB	Approved for kidney, liver and thyroid cancer	TARGETED_THERAPY	SENSITIVITY	biomarker	FLT3 inhibitor(Cmap)|KIT inhibitor(Cmap)|PDGFR tyrosine kinase receptor inhibitor(Cmap)|RAF inhibitor(Cmap)|RET tyrosine kinase inhibitor(Cmap)|VEGFR inhibitor(Cmap)	DTC|GuideToPharmacology|JAX-CKB|PharmGKB	863	0.5435	-
7651	CYP2C9	1559	SMO	6608		17000754	GenomeRNAi	0.5	CYP2C9	TAMOXIFEN	Approved for breast cancer	HORMONE_THERAPY	SENSITIVITY	biomarker	estrogen receptor antagonist(Cmap)|selective estrogen receptor modulator (SERM)(Cmap)	DTC|NCI|PharmGKB	862	0.7257	-
7652	CYP2C9	1559	SMO	6608		17000754	GenomeRNAi	0.5	CYP2C9	GEFITINIB	Approved for lung cancer	TARGETED_THERAPY	BOTH	biomarker	EGFR inhibitor(Cmap)	DTC|MOAlmanac|NCI|PharmGKB	862	0.6815	-
7653	CYP2C9	1559	SMO	6608		17000754	GenomeRNAi	0.5	CYP2C9	DEXAMETHASONE	Approved for blood and bone marrow cancer	OTHER	SENSITIVITY	biomarker	glucocorticoid receptor agonist(Cmap)	DTC|NCI	852	0.7957	-
7654	CYP2C9	1559	SMO	6608		17000754	GenomeRNAi	0.5	CYP2C9	LIOTHYRONINE	Approved for thyroid cancer	HORMONE_THERAPY	SENSITIVITY	biomarker	thyroid hormone stimulant(Cmap)	DTC|NCI	842	0.3618	-
7656	CYP2C9	1559	SMO	6608		17000754	GenomeRNAi	0.5	CYP2C9	FLUTAMIDE	Approved for prostate cancer	HORMONE_THERAPY	SENSITIVITY	biomarker	androgen receptor antagonist(Cmap)	DTC|NCI	832	0.6757	-
7664	CYP2C9	1559	SMO	6608		17000754	GenomeRNAi	0.5	CYP2C9	ASPIRIN	Cancer Clinical Trials and approved for other pathologies	-	SENSITIVITY	direct-target	cyclooxygenase inhibitor(Cmap)	DTC|DrugBank|NCI|PharmGKB	752	0.7257	-
7670	CYP2C9	1559	SMO	6608		17000754	GenomeRNAi	0.5	CYP2C9	PROGESTERONE	Cancer Clinical Trials and approved for other pathologies	-	SENSITIVITY	biomarker	progesterone receptor agonist(Cmap)	DTC|NCI|PharmGKB	652	0.7957	-
7723	CYP2C9	1559	SMO	6608		17000754	GenomeRNAi	0.5	CYP2C9	CICLOSPORIN	Approved	-	SENSITIVITY	direct-target	Other	DTC|DrugBank|NCI|PharmGKB|TdgClinicalTrial	373	0.6757	-
7724	CYP2C9	1559	SMO	6608		17000754	GenomeRNAi	0.5	CYP2C9	IBUPROFEN	Approved	-	SENSITIVITY	direct-target	cyclooxygenase inhibitor(Cmap)	DTC|NCI|PharmGKB|TTD	371	0.3618	-
7851	CYP2C9	1559	PTPRD	5789		17000754	GenomeRNAi	0.5	CYP2C9	ERDAFITINIB	Approved for bladder cancer	TARGETED_THERAPY	SENSITIVITY	direct-target	FGFR inhibitor(Cmap)	DrugBank|PharmGKB	922	0.5435	-
7853	CYP2C9	1559	PTPRD	5789		17000754	GenomeRNAi	0.5	CYP2C9	SORAFENIB	Approved for kidney, liver and thyroid cancer	TARGETED_THERAPY	SENSITIVITY	biomarker	FLT3 inhibitor(Cmap)|KIT inhibitor(Cmap)|PDGFR tyrosine kinase receptor inhibitor(Cmap)|RAF inhibitor(Cmap)|RET tyrosine kinase inhibitor(Cmap)|VEGFR inhibitor(Cmap)	DTC|GuideToPharmacology|JAX-CKB|PharmGKB	863	0.5435	-
7854	CYP2C9	1559	PTPRD	5789		17000754	GenomeRNAi	0.5	CYP2C9	TAMOXIFEN	Approved for breast cancer	HORMONE_THERAPY	SENSITIVITY	biomarker	estrogen receptor antagonist(Cmap)|selective estrogen receptor modulator (SERM)(Cmap)	DTC|NCI|PharmGKB	862	0.7257	-
7855	CYP2C9	1559	PTPRD	5789		17000754	GenomeRNAi	0.5	CYP2C9	GEFITINIB	Approved for lung cancer	TARGETED_THERAPY	BOTH	biomarker	EGFR inhibitor(Cmap)	DTC|MOAlmanac|NCI|PharmGKB	862	0.6815	-
7856	CYP2C9	1559	PTPRD	5789		17000754	GenomeRNAi	0.5	CYP2C9	DEXAMETHASONE	Approved for blood and bone marrow cancer	OTHER	SENSITIVITY	biomarker	glucocorticoid receptor agonist(Cmap)	DTC|NCI	852	0.7957	-
7857	CYP2C9	1559	PTPRD	5789		17000754	GenomeRNAi	0.5	CYP2C9	LIOTHYRONINE	Approved for thyroid cancer	HORMONE_THERAPY	SENSITIVITY	biomarker	thyroid hormone stimulant(Cmap)	DTC|NCI	842	0.3618	-
7859	CYP2C9	1559	PTPRD	5789		17000754	GenomeRNAi	0.5	CYP2C9	FLUTAMIDE	Approved for prostate cancer	HORMONE_THERAPY	SENSITIVITY	biomarker	androgen receptor antagonist(Cmap)	DTC|NCI	832	0.6757	-
7867	CYP2C9	1559	PTPRD	5789		17000754	GenomeRNAi	0.5	CYP2C9	ASPIRIN	Cancer Clinical Trials and approved for other pathologies	-	SENSITIVITY	direct-target	cyclooxygenase inhibitor(Cmap)	DTC|DrugBank|NCI|PharmGKB	752	0.7257	-
7873	CYP2C9	1559	PTPRD	5789		17000754	GenomeRNAi	0.5	CYP2C9	PROGESTERONE	Cancer Clinical Trials and approved for other pathologies	-	SENSITIVITY	biomarker	progesterone receptor agonist(Cmap)	DTC|NCI|PharmGKB	652	0.7957	-
7926	CYP2C9	1559	PTPRD	5789		17000754	GenomeRNAi	0.5	CYP2C9	CICLOSPORIN	Approved	-	SENSITIVITY	direct-target	Other	DTC|DrugBank|NCI|PharmGKB|TdgClinicalTrial	373	0.6757	-
7927	CYP2C9	1559	PTPRD	5789		17000754	GenomeRNAi	0.5	CYP2C9	IBUPROFEN	Approved	-	SENSITIVITY	direct-target	cyclooxygenase inhibitor(Cmap)	DTC|NCI|PharmGKB|TTD	371	0.3618	-
8054	CYP2C9	1559	MBD4	8930		20609354	GenomeRNAi	0.5479999999999999	CYP2C9	ERDAFITINIB	Approved for bladder cancer	TARGETED_THERAPY	SENSITIVITY	direct-target	FGFR inhibitor(Cmap)	DrugBank|PharmGKB	922	0.5435	-
8056	CYP2C9	1559	MBD4	8930		20609354	GenomeRNAi	0.5479999999999999	CYP2C9	SORAFENIB	Approved for kidney, liver and thyroid cancer	TARGETED_THERAPY	SENSITIVITY	biomarker	FLT3 inhibitor(Cmap)|KIT inhibitor(Cmap)|PDGFR tyrosine kinase receptor inhibitor(Cmap)|RAF inhibitor(Cmap)|RET tyrosine kinase inhibitor(Cmap)|VEGFR inhibitor(Cmap)	DTC|GuideToPharmacology|JAX-CKB|PharmGKB	863	0.5435	-
8057	CYP2C9	1559	MBD4	8930		20609354	GenomeRNAi	0.5479999999999999	CYP2C9	TAMOXIFEN	Approved for breast cancer	HORMONE_THERAPY	SENSITIVITY	biomarker	estrogen receptor antagonist(Cmap)|selective estrogen receptor modulator (SERM)(Cmap)	DTC|NCI|PharmGKB	862	0.7257	-
8058	CYP2C9	1559	MBD4	8930		20609354	GenomeRNAi	0.5479999999999999	CYP2C9	GEFITINIB	Approved for lung cancer	TARGETED_THERAPY	BOTH	biomarker	EGFR inhibitor(Cmap)	DTC|MOAlmanac|NCI|PharmGKB	862	0.6815	-
8059	CYP2C9	1559	MBD4	8930		20609354	GenomeRNAi	0.5479999999999999	CYP2C9	DEXAMETHASONE	Approved for blood and bone marrow cancer	OTHER	SENSITIVITY	biomarker	glucocorticoid receptor agonist(Cmap)	DTC|NCI	852	0.7957	-
8060	CYP2C9	1559	MBD4	8930		20609354	GenomeRNAi	0.5479999999999999	CYP2C9	LIOTHYRONINE	Approved for thyroid cancer	HORMONE_THERAPY	SENSITIVITY	biomarker	thyroid hormone stimulant(Cmap)	DTC|NCI	842	0.3618	-
8062	CYP2C9	1559	MBD4	8930		20609354	GenomeRNAi	0.5479999999999999	CYP2C9	FLUTAMIDE	Approved for prostate cancer	HORMONE_THERAPY	SENSITIVITY	biomarker	androgen receptor antagonist(Cmap)	DTC|NCI	832	0.6757	-
8070	CYP2C9	1559	MBD4	8930		20609354	GenomeRNAi	0.5479999999999999	CYP2C9	ASPIRIN	Cancer Clinical Trials and approved for other pathologies	-	SENSITIVITY	direct-target	cyclooxygenase inhibitor(Cmap)	DTC|DrugBank|NCI|PharmGKB	752	0.7257	-
8076	CYP2C9	1559	MBD4	8930		20609354	GenomeRNAi	0.5479999999999999	CYP2C9	PROGESTERONE	Cancer Clinical Trials and approved for other pathologies	-	SENSITIVITY	biomarker	progesterone receptor agonist(Cmap)	DTC|NCI|PharmGKB	652	0.7957	-
8129	CYP2C9	1559	MBD4	8930		20609354	GenomeRNAi	0.5479999999999999	CYP2C9	CICLOSPORIN	Approved	-	SENSITIVITY	direct-target	Other	DTC|DrugBank|NCI|PharmGKB|TdgClinicalTrial	373	0.6757	-
8130	CYP2C9	1559	MBD4	8930		20609354	GenomeRNAi	0.5479999999999999	CYP2C9	IBUPROFEN	Approved	-	SENSITIVITY	direct-target	cyclooxygenase inhibitor(Cmap)	DTC|NCI|PharmGKB|TTD	371	0.3618	-
8257	CYP2C9	1559	GTSE1	51512		17000754	GenomeRNAi	0.5	CYP2C9	ERDAFITINIB	Approved for bladder cancer	TARGETED_THERAPY	SENSITIVITY	direct-target	FGFR inhibitor(Cmap)	DrugBank|PharmGKB	922	0.5435	-
8259	CYP2C9	1559	GTSE1	51512		17000754	GenomeRNAi	0.5	CYP2C9	SORAFENIB	Approved for kidney, liver and thyroid cancer	TARGETED_THERAPY	SENSITIVITY	biomarker	FLT3 inhibitor(Cmap)|KIT inhibitor(Cmap)|PDGFR tyrosine kinase receptor inhibitor(Cmap)|RAF inhibitor(Cmap)|RET tyrosine kinase inhibitor(Cmap)|VEGFR inhibitor(Cmap)	DTC|GuideToPharmacology|JAX-CKB|PharmGKB	863	0.5435	-
8260	CYP2C9	1559	GTSE1	51512		17000754	GenomeRNAi	0.5	CYP2C9	TAMOXIFEN	Approved for breast cancer	HORMONE_THERAPY	SENSITIVITY	biomarker	estrogen receptor antagonist(Cmap)|selective estrogen receptor modulator (SERM)(Cmap)	DTC|NCI|PharmGKB	862	0.7257	-
8261	CYP2C9	1559	GTSE1	51512		17000754	GenomeRNAi	0.5	CYP2C9	GEFITINIB	Approved for lung cancer	TARGETED_THERAPY	BOTH	biomarker	EGFR inhibitor(Cmap)	DTC|MOAlmanac|NCI|PharmGKB	862	0.6815	-
8262	CYP2C9	1559	GTSE1	51512		17000754	GenomeRNAi	0.5	CYP2C9	DEXAMETHASONE	Approved for blood and bone marrow cancer	OTHER	SENSITIVITY	biomarker	glucocorticoid receptor agonist(Cmap)	DTC|NCI	852	0.7957	-
8263	CYP2C9	1559	GTSE1	51512		17000754	GenomeRNAi	0.5	CYP2C9	LIOTHYRONINE	Approved for thyroid cancer	HORMONE_THERAPY	SENSITIVITY	biomarker	thyroid hormone stimulant(Cmap)	DTC|NCI	842	0.3618	-
8265	CYP2C9	1559	GTSE1	51512		17000754	GenomeRNAi	0.5	CYP2C9	FLUTAMIDE	Approved for prostate cancer	HORMONE_THERAPY	SENSITIVITY	biomarker	androgen receptor antagonist(Cmap)	DTC|NCI	832	0.6757	-
8273	CYP2C9	1559	GTSE1	51512		17000754	GenomeRNAi	0.5	CYP2C9	ASPIRIN	Cancer Clinical Trials and approved for other pathologies	-	SENSITIVITY	direct-target	cyclooxygenase inhibitor(Cmap)	DTC|DrugBank|NCI|PharmGKB	752	0.7257	-
8279	CYP2C9	1559	GTSE1	51512		17000754	GenomeRNAi	0.5	CYP2C9	PROGESTERONE	Cancer Clinical Trials and approved for other pathologies	-	SENSITIVITY	biomarker	progesterone receptor agonist(Cmap)	DTC|NCI|PharmGKB	652	0.7957	-
8332	CYP2C9	1559	GTSE1	51512		17000754	GenomeRNAi	0.5	CYP2C9	CICLOSPORIN	Approved	-	SENSITIVITY	direct-target	Other	DTC|DrugBank|NCI|PharmGKB|TdgClinicalTrial	373	0.6757	-
8333	CYP2C9	1559	GTSE1	51512		17000754	GenomeRNAi	0.5	CYP2C9	IBUPROFEN	Approved	-	SENSITIVITY	direct-target	cyclooxygenase inhibitor(Cmap)	DTC|NCI|PharmGKB|TTD	371	0.3618	-
8460	CYP2C9	1559	NCOA3	8202		20609354	GenomeRNAi	503	CYP2C9	ERDAFITINIB	Approved for bladder cancer	TARGETED_THERAPY	SENSITIVITY	direct-target	FGFR inhibitor(Cmap)	DrugBank|PharmGKB	922	0.5435	-
8462	CYP2C9	1559	NCOA3	8202		20609354	GenomeRNAi	503	CYP2C9	SORAFENIB	Approved for kidney, liver and thyroid cancer	TARGETED_THERAPY	SENSITIVITY	biomarker	FLT3 inhibitor(Cmap)|KIT inhibitor(Cmap)|PDGFR tyrosine kinase receptor inhibitor(Cmap)|RAF inhibitor(Cmap)|RET tyrosine kinase inhibitor(Cmap)|VEGFR inhibitor(Cmap)	DTC|GuideToPharmacology|JAX-CKB|PharmGKB	863	0.5435	-
8463	CYP2C9	1559	NCOA3	8202		20609354	GenomeRNAi	503	CYP2C9	TAMOXIFEN	Approved for breast cancer	HORMONE_THERAPY	SENSITIVITY	biomarker	estrogen receptor antagonist(Cmap)|selective estrogen receptor modulator (SERM)(Cmap)	DTC|NCI|PharmGKB	862	0.7257	-
8464	CYP2C9	1559	NCOA3	8202		20609354	GenomeRNAi	503	CYP2C9	GEFITINIB	Approved for lung cancer	TARGETED_THERAPY	BOTH	biomarker	EGFR inhibitor(Cmap)	DTC|MOAlmanac|NCI|PharmGKB	862	0.6815	-
8465	CYP2C9	1559	NCOA3	8202		20609354	GenomeRNAi	503	CYP2C9	DEXAMETHASONE	Approved for blood and bone marrow cancer	OTHER	SENSITIVITY	biomarker	glucocorticoid receptor agonist(Cmap)	DTC|NCI	852	0.7957	-
8466	CYP2C9	1559	NCOA3	8202		20609354	GenomeRNAi	503	CYP2C9	LIOTHYRONINE	Approved for thyroid cancer	HORMONE_THERAPY	SENSITIVITY	biomarker	thyroid hormone stimulant(Cmap)	DTC|NCI	842	0.3618	-
8468	CYP2C9	1559	NCOA3	8202		20609354	GenomeRNAi	503	CYP2C9	FLUTAMIDE	Approved for prostate cancer	HORMONE_THERAPY	SENSITIVITY	biomarker	androgen receptor antagonist(Cmap)	DTC|NCI	832	0.6757	-
8476	CYP2C9	1559	NCOA3	8202		20609354	GenomeRNAi	503	CYP2C9	ASPIRIN	Cancer Clinical Trials and approved for other pathologies	-	SENSITIVITY	direct-target	cyclooxygenase inhibitor(Cmap)	DTC|DrugBank|NCI|PharmGKB	752	0.7257	-
8482	CYP2C9	1559	NCOA3	8202		20609354	GenomeRNAi	503	CYP2C9	PROGESTERONE	Cancer Clinical Trials and approved for other pathologies	-	SENSITIVITY	biomarker	progesterone receptor agonist(Cmap)	DTC|NCI|PharmGKB	652	0.7957	-
8535	CYP2C9	1559	NCOA3	8202		20609354	GenomeRNAi	503	CYP2C9	CICLOSPORIN	Approved	-	SENSITIVITY	direct-target	Other	DTC|DrugBank|NCI|PharmGKB|TdgClinicalTrial	373	0.6757	-
8536	CYP2C9	1559	NCOA3	8202		20609354	GenomeRNAi	503	CYP2C9	IBUPROFEN	Approved	-	SENSITIVITY	direct-target	cyclooxygenase inhibitor(Cmap)	DTC|NCI|PharmGKB|TTD	371	0.3618	-
8663	CYP2C9	1559	TAP2	6891		17000754	GenomeRNAi	0.5	CYP2C9	ERDAFITINIB	Approved for bladder cancer	TARGETED_THERAPY	SENSITIVITY	direct-target	FGFR inhibitor(Cmap)	DrugBank|PharmGKB	922	0.5435	-
8665	CYP2C9	1559	TAP2	6891		17000754	GenomeRNAi	0.5	CYP2C9	SORAFENIB	Approved for kidney, liver and thyroid cancer	TARGETED_THERAPY	SENSITIVITY	biomarker	FLT3 inhibitor(Cmap)|KIT inhibitor(Cmap)|PDGFR tyrosine kinase receptor inhibitor(Cmap)|RAF inhibitor(Cmap)|RET tyrosine kinase inhibitor(Cmap)|VEGFR inhibitor(Cmap)	DTC|GuideToPharmacology|JAX-CKB|PharmGKB	863	0.5435	-
8666	CYP2C9	1559	TAP2	6891		17000754	GenomeRNAi	0.5	CYP2C9	TAMOXIFEN	Approved for breast cancer	HORMONE_THERAPY	SENSITIVITY	biomarker	estrogen receptor antagonist(Cmap)|selective estrogen receptor modulator (SERM)(Cmap)	DTC|NCI|PharmGKB	862	0.7257	-
8667	CYP2C9	1559	TAP2	6891		17000754	GenomeRNAi	0.5	CYP2C9	GEFITINIB	Approved for lung cancer	TARGETED_THERAPY	BOTH	biomarker	EGFR inhibitor(Cmap)	DTC|MOAlmanac|NCI|PharmGKB	862	0.6815	-
8668	CYP2C9	1559	TAP2	6891		17000754	GenomeRNAi	0.5	CYP2C9	DEXAMETHASONE	Approved for blood and bone marrow cancer	OTHER	SENSITIVITY	biomarker	glucocorticoid receptor agonist(Cmap)	DTC|NCI	852	0.7957	-
8669	CYP2C9	1559	TAP2	6891		17000754	GenomeRNAi	0.5	CYP2C9	LIOTHYRONINE	Approved for thyroid cancer	HORMONE_THERAPY	SENSITIVITY	biomarker	thyroid hormone stimulant(Cmap)	DTC|NCI	842	0.3618	-
8671	CYP2C9	1559	TAP2	6891		17000754	GenomeRNAi	0.5	CYP2C9	FLUTAMIDE	Approved for prostate cancer	HORMONE_THERAPY	SENSITIVITY	biomarker	androgen receptor antagonist(Cmap)	DTC|NCI	832	0.6757	-
8679	CYP2C9	1559	TAP2	6891		17000754	GenomeRNAi	0.5	CYP2C9	ASPIRIN	Cancer Clinical Trials and approved for other pathologies	-	SENSITIVITY	direct-target	cyclooxygenase inhibitor(Cmap)	DTC|DrugBank|NCI|PharmGKB	752	0.7257	-
8685	CYP2C9	1559	TAP2	6891		17000754	GenomeRNAi	0.5	CYP2C9	PROGESTERONE	Cancer Clinical Trials and approved for other pathologies	-	SENSITIVITY	biomarker	progesterone receptor agonist(Cmap)	DTC|NCI|PharmGKB	652	0.7957	-
8738	CYP2C9	1559	TAP2	6891		17000754	GenomeRNAi	0.5	CYP2C9	CICLOSPORIN	Approved	-	SENSITIVITY	direct-target	Other	DTC|DrugBank|NCI|PharmGKB|TdgClinicalTrial	373	0.6757	-
8739	CYP2C9	1559	TAP2	6891		17000754	GenomeRNAi	0.5	CYP2C9	IBUPROFEN	Approved	-	SENSITIVITY	direct-target	cyclooxygenase inhibitor(Cmap)	DTC|NCI|PharmGKB|TTD	371	0.3618	-
8866	CYP2C9	1559	TRIP11	9321		20609354	GenomeRNAi	509	CYP2C9	ERDAFITINIB	Approved for bladder cancer	TARGETED_THERAPY	SENSITIVITY	direct-target	FGFR inhibitor(Cmap)	DrugBank|PharmGKB	922	0.5435	-
8868	CYP2C9	1559	TRIP11	9321		20609354	GenomeRNAi	509	CYP2C9	SORAFENIB	Approved for kidney, liver and thyroid cancer	TARGETED_THERAPY	SENSITIVITY	biomarker	FLT3 inhibitor(Cmap)|KIT inhibitor(Cmap)|PDGFR tyrosine kinase receptor inhibitor(Cmap)|RAF inhibitor(Cmap)|RET tyrosine kinase inhibitor(Cmap)|VEGFR inhibitor(Cmap)	DTC|GuideToPharmacology|JAX-CKB|PharmGKB	863	0.5435	-
8869	CYP2C9	1559	TRIP11	9321		20609354	GenomeRNAi	509	CYP2C9	TAMOXIFEN	Approved for breast cancer	HORMONE_THERAPY	SENSITIVITY	biomarker	estrogen receptor antagonist(Cmap)|selective estrogen receptor modulator (SERM)(Cmap)	DTC|NCI|PharmGKB	862	0.7257	-
8870	CYP2C9	1559	TRIP11	9321		20609354	GenomeRNAi	509	CYP2C9	GEFITINIB	Approved for lung cancer	TARGETED_THERAPY	BOTH	biomarker	EGFR inhibitor(Cmap)	DTC|MOAlmanac|NCI|PharmGKB	862	0.6815	-
8871	CYP2C9	1559	TRIP11	9321		20609354	GenomeRNAi	509	CYP2C9	DEXAMETHASONE	Approved for blood and bone marrow cancer	OTHER	SENSITIVITY	biomarker	glucocorticoid receptor agonist(Cmap)	DTC|NCI	852	0.7957	-
8872	CYP2C9	1559	TRIP11	9321		20609354	GenomeRNAi	509	CYP2C9	LIOTHYRONINE	Approved for thyroid cancer	HORMONE_THERAPY	SENSITIVITY	biomarker	thyroid hormone stimulant(Cmap)	DTC|NCI	842	0.3618	-
8874	CYP2C9	1559	TRIP11	9321		20609354	GenomeRNAi	509	CYP2C9	FLUTAMIDE	Approved for prostate cancer	HORMONE_THERAPY	SENSITIVITY	biomarker	androgen receptor antagonist(Cmap)	DTC|NCI	832	0.6757	-
8882	CYP2C9	1559	TRIP11	9321		20609354	GenomeRNAi	509	CYP2C9	ASPIRIN	Cancer Clinical Trials and approved for other pathologies	-	SENSITIVITY	direct-target	cyclooxygenase inhibitor(Cmap)	DTC|DrugBank|NCI|PharmGKB	752	0.7257	-
8888	CYP2C9	1559	TRIP11	9321		20609354	GenomeRNAi	509	CYP2C9	PROGESTERONE	Cancer Clinical Trials and approved for other pathologies	-	SENSITIVITY	biomarker	progesterone receptor agonist(Cmap)	DTC|NCI|PharmGKB	652	0.7957	-
8941	CYP2C9	1559	TRIP11	9321		20609354	GenomeRNAi	509	CYP2C9	CICLOSPORIN	Approved	-	SENSITIVITY	direct-target	Other	DTC|DrugBank|NCI|PharmGKB|TdgClinicalTrial	373	0.6757	-
8942	CYP2C9	1559	TRIP11	9321		20609354	GenomeRNAi	509	CYP2C9	IBUPROFEN	Approved	-	SENSITIVITY	direct-target	cyclooxygenase inhibitor(Cmap)	DTC|NCI|PharmGKB|TTD	371	0.3618	-
9068	MAPKAPK5	8550	MYC	4609		22157079	GenomeRNAi	545	MAPKAPK5	FOSTAMATINIB	Cancer Clinical Trials and approved for other pathologies	-	SENSITIVITY	direct-target	SYK inhibitor(Cmap)	DrugBank	792	0.8749	-
9095	1	7150	TSC1	7248		28319113	CRISPR screen	0.65	1	SACITUZUMAB GOVITECAN [USAN]	Approved for bladder and breast cancer	TARGETED_THERAPY	SENSITIVITY	direct-target	Other	DrugBank	922	0.6082	-
9096	1	7150	TSC1	7248		28319113	CRISPR screen	0.65	1	TRASTUZUMAB DERUXTECAN	Approved for breast, esophagus and stomach cancer	TARGETED_THERAPY	SENSITIVITY	direct-target	Other	DrugBank	912	0.6082	-
9097	1	7150	TSC1	7248		28319113	CRISPR screen	0.65	1	DAUNORUBICIN	Cancer Clinical Trials and approved for other pathologies	-	SENSITIVITY	biomarker	RNA synthesis inhibitor(Cmap)|topoisomerase inhibitor(Cmap)	DTC|NCI|PharmGKB	622	0.6082	-
9098	1	7150	TSC1	7248		28319113	CRISPR screen	0.65	1	CAFFEINE	Cancer Clinical Trials and approved for other pathologies	-	SENSITIVITY	biomarker	adenosine receptor antagonist(Cmap)|phosphodiesterase inhibitor(Cmap)	NCI	612	0.6082	-
9127	RIOK1	83732	KRAS	3845		19490893	Text Mining	0.6	RIOK1	FOSTAMATINIB	Cancer Clinical Trials and approved for other pathologies	-	SENSITIVITY	direct-target	SYK inhibitor(Cmap)	DrugBank	752	0.7751	-
9140	CILK1	22858	NRAS	4893		19490893	GenomeRNAi	557	CILK1	FOSTAMATINIB	Cancer Clinical Trials and approved for other pathologies	-	SENSITIVITY	direct-target	SYK inhibitor(Cmap)	DrugBank	792	0.7957	-
9141	CILK1	22858	KRAS	3845		19490893	GenomeRNAi	557	CILK1	FOSTAMATINIB	Cancer Clinical Trials and approved for other pathologies	-	SENSITIVITY	direct-target	SYK inhibitor(Cmap)	DrugBank	792	0.7957	-
9155	MAP2K2	5605	MST1R	4486		28319085	CRISPR/CRISPRi	0.68	MAP2K2	TRAMETINIB	Approved for lung, skin and thyroid cancer	TARGETED_THERAPY	BOTH	direct-target	MEK inhibitor(Cmap)	CancerCommons|ClearityFoundationClinicalTrial|DrugBank|GuideToPharmacology|JAX-CKB|MOAlmanac|MyCancerGenome|MyCancerGenomeClinicalTrial|OncoKB|TALC|TdgClinicalTrial	0.96	0.9351	MAP2K1 mutation (F53L) may induce drug resistance MAP2K2 mutation is associated with sensitivity to TRAMETINIB;MAP2K2 mutation (p.Q60P) may induce drug resistance
9156	MAP2K2	5605	MST1R	4486		28319085	CRISPR/CRISPRi	0.68	MAP2K2	COBIMETINIB	Approved for skin cancer	TARGETED_THERAPY	SENSITIVITY	direct-target	MEK inhibitor(Cmap)	CancerCommons|ChemblInteractions|ClearityFoundationClinicalTrial|DrugBank|GuideToPharmacology|JAX-CKB|MyCancerGenome|MyCancerGenomeClinicalTrial|OncoKB|TALC|TdgClinicalTrial	0.95	0.9351	-
9157	MAP2K2	5605	MST1R	4486		28319085	CRISPR/CRISPRi	0.68	MAP2K2	BINIMETINIB	Approved for skin cancer	TARGETED_THERAPY	SENSITIVITY	direct-target	MEK inhibitor(Cmap)	ChemblInteractions|ClearityFoundationClinicalTrial|DrugBank|GuideToPharmacology|MyCancerGenome|MyCancerGenomeClinicalTrial|TdgClinicalTrial	948	0.9351	-
9158	MAP2K2	5605	MST1R	4486		28319085	CRISPR/CRISPRi	0.68	MAP2K2	COBIMETINIB FUMARATE	Approved for skin cancer	TARGETED_THERAPY	SENSITIVITY	direct-target	MEK inhibitor(Cmap)	ChemblInteractions	922	0.9351	-
9159	MAP2K2	5605	MST1R	4486		28319085	CRISPR/CRISPRi	0.68	MAP2K2	TRAMETINIB DIMETHYL SULFOXIDE	Approved for lung, skin and thyroid cancer	TARGETED_THERAPY	SENSITIVITY	direct-target	MEK inhibitor(Cmap)	ChemblInteractions	922	0.9351	-
9160	MAP2K2	5605	MST1R	4486		28319085	CRISPR/CRISPRi	0.68	MAP2K2	VANDETANIB	Approved for thyroid cancer	TARGETED_THERAPY	BOTH	biomarker	EGFR inhibitor(Cmap)|RET tyrosine kinase inhibitor(Cmap)|VEGFR inhibitor(Cmap)	DTC|PanDrugs	852	0.9351	MET amplifications may induce drug resistance
9161	MAP2K2	5605	MST1R	4486		28319085	CRISPR/CRISPRi	0.68	MAP2K2	FOSTAMATINIB	Cancer Clinical Trials and approved for other pathologies	-	SENSITIVITY	direct-target	SYK inhibitor(Cmap)	DrugBank	792	0.8749	-
9162	MAP2K2	5605	MST1R	4486		28319085	CRISPR/CRISPRi	0.68	MAP2K2	DASATINIB	Cancer Clinical Trials and approved for other pathologies	-	SENSITIVITY	direct-target	Bcr-Abl kinase inhibitor(Cmap)|KIT inhibitor(Cmap)|PDGFR tyrosine kinase receptor inhibitor(Cmap)|SRC inhibitor(Cmap)|ephrin inhibitor(Cmap)|tyrosine kinase inhibitor(Cmap)	DTC|DrugBank|JAX-CKB	763	0.9351	-
9163	MAP2K2	5605	MST1R	4486		28319085	CRISPR/CRISPRi	0.68	MAP2K2	BOSUTINIB	Cancer Clinical Trials and approved for other pathologies	-	SENSITIVITY	direct-target	Abl kinase inhibitor(Cmap)|Bcr-Abl kinase inhibitor(Cmap)|SRC inhibitor(Cmap)	DrugBank|GuideToPharmacology	732	0.9351	-
9180	MAP2K2	5605	PIK3C2B	5287		28319085	CRISPR/CRISPRi	0.68	MAP2K2	TRAMETINIB	Approved for lung, skin and thyroid cancer	TARGETED_THERAPY	BOTH	direct-target	MEK inhibitor(Cmap)	CancerCommons|ClearityFoundationClinicalTrial|DrugBank|GuideToPharmacology|JAX-CKB|MOAlmanac|MyCancerGenome|MyCancerGenomeClinicalTrial|OncoKB|TALC|TdgClinicalTrial	0.96	0.9351	MAP2K1 mutation (F53L) may induce drug resistance MAP2K2 mutation is associated with sensitivity to TRAMETINIB;MAP2K2 mutation (p.Q60P) may induce drug resistance
9181	MAP2K2	5605	PIK3C2B	5287		28319085	CRISPR/CRISPRi	0.68	MAP2K2	COBIMETINIB	Approved for skin cancer	TARGETED_THERAPY	SENSITIVITY	direct-target	MEK inhibitor(Cmap)	CancerCommons|ChemblInteractions|ClearityFoundationClinicalTrial|DrugBank|GuideToPharmacology|JAX-CKB|MyCancerGenome|MyCancerGenomeClinicalTrial|OncoKB|TALC|TdgClinicalTrial	0.95	0.9351	-
9182	MAP2K2	5605	PIK3C2B	5287		28319085	CRISPR/CRISPRi	0.68	MAP2K2	BINIMETINIB	Approved for skin cancer	TARGETED_THERAPY	SENSITIVITY	direct-target	MEK inhibitor(Cmap)	ChemblInteractions|ClearityFoundationClinicalTrial|DrugBank|GuideToPharmacology|MyCancerGenome|MyCancerGenomeClinicalTrial|TdgClinicalTrial	948	0.9351	-
9183	MAP2K2	5605	PIK3C2B	5287		28319085	CRISPR/CRISPRi	0.68	MAP2K2	COBIMETINIB FUMARATE	Approved for skin cancer	TARGETED_THERAPY	SENSITIVITY	direct-target	MEK inhibitor(Cmap)	ChemblInteractions	922	0.9351	-
9184	MAP2K2	5605	PIK3C2B	5287		28319085	CRISPR/CRISPRi	0.68	MAP2K2	TRAMETINIB DIMETHYL SULFOXIDE	Approved for lung, skin and thyroid cancer	TARGETED_THERAPY	SENSITIVITY	direct-target	MEK inhibitor(Cmap)	ChemblInteractions	922	0.9351	-
9185	MAP2K2	5605	PIK3C2B	5287		28319085	CRISPR/CRISPRi	0.68	MAP2K2	VANDETANIB	Approved for thyroid cancer	TARGETED_THERAPY	BOTH	biomarker	EGFR inhibitor(Cmap)|RET tyrosine kinase inhibitor(Cmap)|VEGFR inhibitor(Cmap)	DTC|PanDrugs	852	0.9351	MET amplifications may induce drug resistance
9186	MAP2K2	5605	PIK3C2B	5287		28319085	CRISPR/CRISPRi	0.68	MAP2K2	FOSTAMATINIB	Cancer Clinical Trials and approved for other pathologies	-	SENSITIVITY	direct-target	SYK inhibitor(Cmap)	DrugBank	792	0.8749	-
9187	MAP2K2	5605	PIK3C2B	5287		28319085	CRISPR/CRISPRi	0.68	MAP2K2	DASATINIB	Cancer Clinical Trials and approved for other pathologies	-	SENSITIVITY	direct-target	Bcr-Abl kinase inhibitor(Cmap)|KIT inhibitor(Cmap)|PDGFR tyrosine kinase receptor inhibitor(Cmap)|SRC inhibitor(Cmap)|ephrin inhibitor(Cmap)|tyrosine kinase inhibitor(Cmap)	DTC|DrugBank|JAX-CKB	763	0.9351	-
9188	MAP2K2	5605	PIK3C2B	5287		28319085	CRISPR/CRISPRi	0.68	MAP2K2	BOSUTINIB	Cancer Clinical Trials and approved for other pathologies	-	SENSITIVITY	direct-target	Abl kinase inhibitor(Cmap)|Bcr-Abl kinase inhibitor(Cmap)|SRC inhibitor(Cmap)	DrugBank|GuideToPharmacology	732	0.9351	-
9220	TYK2	7297	XIAP	331		28319085	CRISPR/CRISPRi	0.68	TYK2	FOSTAMATINIB	Cancer Clinical Trials and approved for other pathologies	-	SENSITIVITY	direct-target	SYK inhibitor(Cmap)	DrugBank	792	0.4418	-
9221	TYK2	7297	XIAP	331		28319085	CRISPR/CRISPRi	0.68	TYK2	RUXOLITINIB	Cancer Clinical Trials and approved for other pathologies	-	SENSITIVITY	direct-target	JAK inhibitor(Cmap)	DrugBank|GuideToPharmacology	713	0.4418	-
9281	NEK1	4750	NRAS	4893		19490893	GenomeRNAi	542	NEK1	FOSTAMATINIB	Cancer Clinical Trials and approved for other pathologies	-	SENSITIVITY	direct-target	SYK inhibitor(Cmap)	DrugBank	762	0.4435	-
9295	CD22	933	JAK3	3718		28319085	CRISPR/CRISPRi	0.68	CD22	INOTUZUMAB OZOGAMICIN	Cancer Clinical Trials and approved for other pathologies	-	SENSITIVITY	direct-target	Other	ChemblInteractions|DrugBank	713	0.3818	-
9296	CD22	933	JAK3	3718		28319085	CRISPR/CRISPRi	0.68	CD22	INOTUZUMAB	Cancer Clinical Trials and approved for other pathologies	-	SENSITIVITY	direct-target	Other	SAbDab	711	0.3818	-
9327	LTK	4058	KRAS	3845		19490893	Text Mining	0.6	LTK	ENTRECTINIB	Approved for lung cancer	TARGETED_THERAPY	SENSITIVITY	biomarker	ALK tyrosine kinase receptor inhibitor(Cmap)|proto-oncogene tyrosine protein kinase inhibitor(Cmap)	DTC	832	0.5674	-
9328	LTK	4058	KRAS	3845		19490893	Text Mining	0.6	LTK	PAZOPANIB	Approved for kidney and soft tissue cancer	TARGETED_THERAPY	SENSITIVITY	biomarker	KIT inhibitor(Cmap)|PDGFR tyrosine kinase receptor inhibitor(Cmap)|VEGFR inhibitor(Cmap)	DTC	822	0.5674	-
9329	LTK	4058	KRAS	3845		19490893	Text Mining	0.6	LTK	VANDETANIB	Approved for thyroid cancer	TARGETED_THERAPY	SENSITIVITY	biomarker	EGFR inhibitor(Cmap)|RET tyrosine kinase inhibitor(Cmap)|VEGFR inhibitor(Cmap)	DTC	822	0.5674	-
9330	LTK	4058	KRAS	3845		19490893	Text Mining	0.6	LTK	ERLOTINIB	Approved for lung and pancreas cancer	TARGETED_THERAPY	SENSITIVITY	biomarker	EGFR inhibitor(Cmap)	DTC	822	0.5041	-
9331	LTK	4058	KRAS	3845		19490893	Text Mining	0.6	LTK	FOSTAMATINIB	Cancer Clinical Trials and approved for other pathologies	-	SENSITIVITY	direct-target	SYK inhibitor(Cmap)	DrugBank	742	0.5674	-
9370	CBL	867	KRAS	3845		19490893	Text Mining	0.6	CBL	ERLOTINIB	Approved for lung and pancreas cancer	TARGETED_THERAPY	SENSITIVITY	biomarker	EGFR inhibitor(Cmap)	DTC|JAX-CKB|PharmGKB	832	0.4316	-
9371	CBL	867	KRAS	3845		19490893	Text Mining	0.6	CBL	DASATINIB	Cancer Clinical Trials and approved for other pathologies	-	SENSITIVITY	direct-target	Bcr-Abl kinase inhibitor(Cmap)|KIT inhibitor(Cmap)|PDGFR tyrosine kinase receptor inhibitor(Cmap)|SRC inhibitor(Cmap)|ephrin inhibitor(Cmap)|tyrosine kinase inhibitor(Cmap)	DTC|DoCM|DrugBank|TALC	742	0.5435	-
9377	MAPK8	5599	KRAS	3845		19490893	Text Mining	0.6	MAPK8	PALBOCICLIB	Approved for breast cancer	TARGETED_THERAPY	SENSITIVITY	biomarker	CDK inhibitor(Cmap)	DTC	842	0.8749	-
9378	MAPK8	5599	KRAS	3845		19490893	Text Mining	0.6	MAPK8	PAZOPANIB	Approved for kidney and soft tissue cancer	TARGETED_THERAPY	SENSITIVITY	biomarker	KIT inhibitor(Cmap)|PDGFR tyrosine kinase receptor inhibitor(Cmap)|VEGFR inhibitor(Cmap)	DTC	832	0.8749	-
9399	LCK	3932	MCL1	4170		28319085	CRISPR/CRISPRi	0.68	LCK	NINTEDANIB	Approved for lung cancer	TARGETED_THERAPY	SENSITIVITY	direct-target	FGFR inhibitor(Cmap)|PDGFR tyrosine kinase receptor inhibitor(Cmap)|VEGFR inhibitor(Cmap)	DrugBank|TALC	923	0.5674	-
9400	LCK	3932	MCL1	4170		28319085	CRISPR/CRISPRi	0.68	LCK	ZANUBRUTINIB	Approved for blood cancer	TARGETED_THERAPY	SENSITIVITY	direct-target	Bruton's tyrosine kinase (BTK) inhibitor(Cmap)	DrugBank	912	0.5674	-
9401	LCK	3932	MCL1	4170		28319085	CRISPR/CRISPRi	0.68	LCK	ENTRECTINIB	Approved for lung cancer	TARGETED_THERAPY	SENSITIVITY	biomarker	ALK tyrosine kinase receptor inhibitor(Cmap)|proto-oncogene tyrosine protein kinase inhibitor(Cmap)	DTC	832	0.5674	-
9402	LCK	3932	MCL1	4170		28319085	CRISPR/CRISPRi	0.68	LCK	IBRUTINIB	Approved for blood cancer	TARGETED_THERAPY	SENSITIVITY	biomarker	Bruton's tyrosine kinase (BTK) inhibitor(Cmap)	DTC|GuideToPharmacology	823	0.5674	-
9403	LCK	3932	MCL1	4170		28319085	CRISPR/CRISPRi	0.68	LCK	ACALABRUTINIB	Approved for blood cancer	TARGETED_THERAPY	SENSITIVITY	biomarker	Bruton's tyrosine kinase (BTK) inhibitor(Cmap)	GuideToPharmacology	822	0.5674	-
9404	LCK	3932	MCL1	4170		28319085	CRISPR/CRISPRi	0.68	LCK	GEFITINIB	Approved for lung cancer	TARGETED_THERAPY	SENSITIVITY	biomarker	EGFR inhibitor(Cmap)	DTC	822	0.5674	-
9405	LCK	3932	MCL1	4170		28319085	CRISPR/CRISPRi	0.68	LCK	IMATINIB	Approved for blood, intestine, skin and stomach cancer	TARGETED_THERAPY	SENSITIVITY	biomarker	Bcr-Abl kinase inhibitor(Cmap)|KIT inhibitor(Cmap)|PDGFR tyrosine kinase receptor inhibitor(Cmap)	DTC	822	0.5674	-
9406	LCK	3932	MCL1	4170		28319085	CRISPR/CRISPRi	0.68	LCK	PAZOPANIB	Approved for kidney and soft tissue cancer	TARGETED_THERAPY	SENSITIVITY	biomarker	KIT inhibitor(Cmap)|PDGFR tyrosine kinase receptor inhibitor(Cmap)|VEGFR inhibitor(Cmap)	DTC	822	0.5674	-
9407	LCK	3932	MCL1	4170		28319085	CRISPR/CRISPRi	0.68	LCK	VANDETANIB	Approved for thyroid cancer	TARGETED_THERAPY	SENSITIVITY	biomarker	EGFR inhibitor(Cmap)|RET tyrosine kinase inhibitor(Cmap)|VEGFR inhibitor(Cmap)	DTC	822	0.5674	-
9408	LCK	3932	MCL1	4170		28319085	CRISPR/CRISPRi	0.68	LCK	PAZOPANIB HYDROCHLORIDE	Approved for kidney and soft tissue cancer	TARGETED_THERAPY	SENSITIVITY	biomarker	KIT inhibitor(Cmap)|PDGFR tyrosine kinase receptor inhibitor(Cmap)|VEGFR inhibitor(Cmap)	ChemblInteractions	812	0.5674	-
9409	LCK	3932	MCL1	4170		28319085	CRISPR/CRISPRi	0.68	LCK	PEXIDARTINIB	Approved for soft tissue cancer	TARGETED_THERAPY	SENSITIVITY	biomarker	tyrosine kinase inhibitor(Cmap)	GuideToPharmacology	812	0.5674	-
9410	LCK	3932	MCL1	4170		28319085	CRISPR/CRISPRi	0.68	LCK	FOSTAMATINIB	Cancer Clinical Trials and approved for other pathologies	-	SENSITIVITY	direct-target	SYK inhibitor(Cmap)	DrugBank	742	0.5674	-
9411	LCK	3932	MCL1	4170		28319085	CRISPR/CRISPRi	0.68	LCK	DASATINIB	Cancer Clinical Trials and approved for other pathologies	-	SENSITIVITY	direct-target	Bcr-Abl kinase inhibitor(Cmap)|KIT inhibitor(Cmap)|PDGFR tyrosine kinase receptor inhibitor(Cmap)|SRC inhibitor(Cmap)|ephrin inhibitor(Cmap)|tyrosine kinase inhibitor(Cmap)	ChemblInteractions|DrugBank|TEND|TTD|TdgClinicalTrial	725	0.5674	-
9412	LCK	3932	MCL1	4170		28319085	CRISPR/CRISPRi	0.68	LCK	PONATINIB	Cancer Clinical Trials and approved for other pathologies	-	SENSITIVITY	direct-target	Bcr-Abl kinase inhibitor(Cmap)|FLT3 inhibitor(Cmap)|PDGFR tyrosine kinase receptor inhibitor(Cmap)	DrugBank	722	0.5674	-
9413	LCK	3932	MCL1	4170		28319085	CRISPR/CRISPRi	0.68	LCK	TIRBANIBULIN	Cancer Clinical Trials and approved for other pathologies	-	SENSITIVITY	biomarker	SRC inhibitor(Cmap)|tubulin polymerization inhibitor(Cmap)	DTC	612	0.5674	-
9430	LCK	3932	PTK6	5753		28319085	CRISPR/CRISPRi	0.68	LCK	NINTEDANIB	Approved for lung cancer	TARGETED_THERAPY	SENSITIVITY	direct-target	FGFR inhibitor(Cmap)|PDGFR tyrosine kinase receptor inhibitor(Cmap)|VEGFR inhibitor(Cmap)	DrugBank|TALC	923	0.5674	-
9431	LCK	3932	PTK6	5753		28319085	CRISPR/CRISPRi	0.68	LCK	ZANUBRUTINIB	Approved for blood cancer	TARGETED_THERAPY	SENSITIVITY	direct-target	Bruton's tyrosine kinase (BTK) inhibitor(Cmap)	DrugBank	912	0.5674	-
9432	LCK	3932	PTK6	5753		28319085	CRISPR/CRISPRi	0.68	LCK	ENTRECTINIB	Approved for lung cancer	TARGETED_THERAPY	SENSITIVITY	biomarker	ALK tyrosine kinase receptor inhibitor(Cmap)|proto-oncogene tyrosine protein kinase inhibitor(Cmap)	DTC	832	0.5674	-
9433	LCK	3932	PTK6	5753		28319085	CRISPR/CRISPRi	0.68	LCK	IBRUTINIB	Approved for blood cancer	TARGETED_THERAPY	SENSITIVITY	biomarker	Bruton's tyrosine kinase (BTK) inhibitor(Cmap)	DTC|GuideToPharmacology	823	0.5674	-
9434	LCK	3932	PTK6	5753		28319085	CRISPR/CRISPRi	0.68	LCK	ACALABRUTINIB	Approved for blood cancer	TARGETED_THERAPY	SENSITIVITY	biomarker	Bruton's tyrosine kinase (BTK) inhibitor(Cmap)	GuideToPharmacology	822	0.5674	-
9435	LCK	3932	PTK6	5753		28319085	CRISPR/CRISPRi	0.68	LCK	GEFITINIB	Approved for lung cancer	TARGETED_THERAPY	SENSITIVITY	biomarker	EGFR inhibitor(Cmap)	DTC	822	0.5674	-
9436	LCK	3932	PTK6	5753		28319085	CRISPR/CRISPRi	0.68	LCK	IMATINIB	Approved for blood, intestine, skin and stomach cancer	TARGETED_THERAPY	SENSITIVITY	biomarker	Bcr-Abl kinase inhibitor(Cmap)|KIT inhibitor(Cmap)|PDGFR tyrosine kinase receptor inhibitor(Cmap)	DTC	822	0.5674	-
9437	LCK	3932	PTK6	5753		28319085	CRISPR/CRISPRi	0.68	LCK	PAZOPANIB	Approved for kidney and soft tissue cancer	TARGETED_THERAPY	SENSITIVITY	biomarker	KIT inhibitor(Cmap)|PDGFR tyrosine kinase receptor inhibitor(Cmap)|VEGFR inhibitor(Cmap)	DTC	822	0.5674	-
9438	LCK	3932	PTK6	5753		28319085	CRISPR/CRISPRi	0.68	LCK	VANDETANIB	Approved for thyroid cancer	TARGETED_THERAPY	SENSITIVITY	biomarker	EGFR inhibitor(Cmap)|RET tyrosine kinase inhibitor(Cmap)|VEGFR inhibitor(Cmap)	DTC	822	0.5674	-
9439	LCK	3932	PTK6	5753		28319085	CRISPR/CRISPRi	0.68	LCK	PAZOPANIB HYDROCHLORIDE	Approved for kidney and soft tissue cancer	TARGETED_THERAPY	SENSITIVITY	biomarker	KIT inhibitor(Cmap)|PDGFR tyrosine kinase receptor inhibitor(Cmap)|VEGFR inhibitor(Cmap)	ChemblInteractions	812	0.5674	-
9440	LCK	3932	PTK6	5753		28319085	CRISPR/CRISPRi	0.68	LCK	PEXIDARTINIB	Approved for soft tissue cancer	TARGETED_THERAPY	SENSITIVITY	biomarker	tyrosine kinase inhibitor(Cmap)	GuideToPharmacology	812	0.5674	-
9441	LCK	3932	PTK6	5753		28319085	CRISPR/CRISPRi	0.68	LCK	FOSTAMATINIB	Cancer Clinical Trials and approved for other pathologies	-	SENSITIVITY	direct-target	SYK inhibitor(Cmap)	DrugBank	742	0.5674	-
9442	LCK	3932	PTK6	5753		28319085	CRISPR/CRISPRi	0.68	LCK	DASATINIB	Cancer Clinical Trials and approved for other pathologies	-	SENSITIVITY	direct-target	Bcr-Abl kinase inhibitor(Cmap)|KIT inhibitor(Cmap)|PDGFR tyrosine kinase receptor inhibitor(Cmap)|SRC inhibitor(Cmap)|ephrin inhibitor(Cmap)|tyrosine kinase inhibitor(Cmap)	ChemblInteractions|DrugBank|TEND|TTD|TdgClinicalTrial	725	0.5674	-
9443	LCK	3932	PTK6	5753		28319085	CRISPR/CRISPRi	0.68	LCK	PONATINIB	Cancer Clinical Trials and approved for other pathologies	-	SENSITIVITY	direct-target	Bcr-Abl kinase inhibitor(Cmap)|FLT3 inhibitor(Cmap)|PDGFR tyrosine kinase receptor inhibitor(Cmap)	DrugBank	722	0.5674	-
9444	LCK	3932	PTK6	5753		28319085	CRISPR/CRISPRi	0.68	LCK	TIRBANIBULIN	Cancer Clinical Trials and approved for other pathologies	-	SENSITIVITY	biomarker	SRC inhibitor(Cmap)|tubulin polymerization inhibitor(Cmap)	DTC	612	0.5674	-
9461	LCK	3932	PIK3C2B	5287		28319085	CRISPR screen	0.65	LCK	NINTEDANIB	Approved for lung cancer	TARGETED_THERAPY	SENSITIVITY	direct-target	FGFR inhibitor(Cmap)|PDGFR tyrosine kinase receptor inhibitor(Cmap)|VEGFR inhibitor(Cmap)	DrugBank|TALC	923	0.5674	-
9462	LCK	3932	PIK3C2B	5287		28319085	CRISPR screen	0.65	LCK	ZANUBRUTINIB	Approved for blood cancer	TARGETED_THERAPY	SENSITIVITY	direct-target	Bruton's tyrosine kinase (BTK) inhibitor(Cmap)	DrugBank	912	0.5674	-
9463	LCK	3932	PIK3C2B	5287		28319085	CRISPR screen	0.65	LCK	ENTRECTINIB	Approved for lung cancer	TARGETED_THERAPY	SENSITIVITY	biomarker	ALK tyrosine kinase receptor inhibitor(Cmap)|proto-oncogene tyrosine protein kinase inhibitor(Cmap)	DTC	832	0.5674	-
9464	LCK	3932	PIK3C2B	5287		28319085	CRISPR screen	0.65	LCK	IBRUTINIB	Approved for blood cancer	TARGETED_THERAPY	SENSITIVITY	biomarker	Bruton's tyrosine kinase (BTK) inhibitor(Cmap)	DTC|GuideToPharmacology	823	0.5674	-
9465	LCK	3932	PIK3C2B	5287		28319085	CRISPR screen	0.65	LCK	ACALABRUTINIB	Approved for blood cancer	TARGETED_THERAPY	SENSITIVITY	biomarker	Bruton's tyrosine kinase (BTK) inhibitor(Cmap)	GuideToPharmacology	822	0.5674	-
9466	LCK	3932	PIK3C2B	5287		28319085	CRISPR screen	0.65	LCK	GEFITINIB	Approved for lung cancer	TARGETED_THERAPY	SENSITIVITY	biomarker	EGFR inhibitor(Cmap)	DTC	822	0.5674	-
9467	LCK	3932	PIK3C2B	5287		28319085	CRISPR screen	0.65	LCK	IMATINIB	Approved for blood, intestine, skin and stomach cancer	TARGETED_THERAPY	SENSITIVITY	biomarker	Bcr-Abl kinase inhibitor(Cmap)|KIT inhibitor(Cmap)|PDGFR tyrosine kinase receptor inhibitor(Cmap)	DTC	822	0.5674	-
9468	LCK	3932	PIK3C2B	5287		28319085	CRISPR screen	0.65	LCK	PAZOPANIB	Approved for kidney and soft tissue cancer	TARGETED_THERAPY	SENSITIVITY	biomarker	KIT inhibitor(Cmap)|PDGFR tyrosine kinase receptor inhibitor(Cmap)|VEGFR inhibitor(Cmap)	DTC	822	0.5674	-
9469	LCK	3932	PIK3C2B	5287		28319085	CRISPR screen	0.65	LCK	VANDETANIB	Approved for thyroid cancer	TARGETED_THERAPY	SENSITIVITY	biomarker	EGFR inhibitor(Cmap)|RET tyrosine kinase inhibitor(Cmap)|VEGFR inhibitor(Cmap)	DTC	822	0.5674	-
9470	LCK	3932	PIK3C2B	5287		28319085	CRISPR screen	0.65	LCK	PAZOPANIB HYDROCHLORIDE	Approved for kidney and soft tissue cancer	TARGETED_THERAPY	SENSITIVITY	biomarker	KIT inhibitor(Cmap)|PDGFR tyrosine kinase receptor inhibitor(Cmap)|VEGFR inhibitor(Cmap)	ChemblInteractions	812	0.5674	-
9471	LCK	3932	PIK3C2B	5287		28319085	CRISPR screen	0.65	LCK	PEXIDARTINIB	Approved for soft tissue cancer	TARGETED_THERAPY	SENSITIVITY	biomarker	tyrosine kinase inhibitor(Cmap)	GuideToPharmacology	812	0.5674	-
9472	LCK	3932	PIK3C2B	5287		28319085	CRISPR screen	0.65	LCK	FOSTAMATINIB	Cancer Clinical Trials and approved for other pathologies	-	SENSITIVITY	direct-target	SYK inhibitor(Cmap)	DrugBank	742	0.5674	-
9473	LCK	3932	PIK3C2B	5287		28319085	CRISPR screen	0.65	LCK	DASATINIB	Cancer Clinical Trials and approved for other pathologies	-	SENSITIVITY	direct-target	Bcr-Abl kinase inhibitor(Cmap)|KIT inhibitor(Cmap)|PDGFR tyrosine kinase receptor inhibitor(Cmap)|SRC inhibitor(Cmap)|ephrin inhibitor(Cmap)|tyrosine kinase inhibitor(Cmap)	ChemblInteractions|DrugBank|TEND|TTD|TdgClinicalTrial	725	0.5674	-
9474	LCK	3932	PIK3C2B	5287		28319085	CRISPR screen	0.65	LCK	PONATINIB	Cancer Clinical Trials and approved for other pathologies	-	SENSITIVITY	direct-target	Bcr-Abl kinase inhibitor(Cmap)|FLT3 inhibitor(Cmap)|PDGFR tyrosine kinase receptor inhibitor(Cmap)	DrugBank	722	0.5674	-
9475	LCK	3932	PIK3C2B	5287		28319085	CRISPR screen	0.65	LCK	TIRBANIBULIN	Cancer Clinical Trials and approved for other pathologies	-	SENSITIVITY	biomarker	SRC inhibitor(Cmap)|tubulin polymerization inhibitor(Cmap)	DTC	612	0.5674	-
9492	SMARCB1	6598	VHL	7428		28319113	CRISPR screen	0.65	SMARCB1	TAZEMETOSTAT	Approved for blood and soft tissue cancer	TARGETED_THERAPY	SENSITIVITY	biomarker	histone lysine methyltransferase inhibitor(Cmap)	JAX-CKB|OncoKB	813	0.4525	-
9493	SMARCB1	6598	VHL	7428		28319113	CRISPR screen	0.65	SMARCB1	PALBOCICLIB	Approved for breast cancer	TARGETED_THERAPY	SENSITIVITY	biomarker	CDK inhibitor(Cmap)	JAX-CKB	812	0.4525	-
9497	PI3	5266	KRAS	3845		19490893	Text Mining	0.6	PI3	PROGESTERONE	Cancer Clinical Trials and approved for other pathologies	-	SENSITIVITY	biomarker	progesterone receptor agonist(Cmap)	FDA|NCI	662	0.6788	-
9508	MAP2K1	5604	VHL	7428		28319113	CRISPR screen	0.65	MAP2K1	TRAMETINIB	Approved for lung, skin and thyroid cancer	TARGETED_THERAPY	BOTH	direct-target	MEK inhibitor(Cmap)	CancerCommons|ClearityFoundationClinicalTrial|DrugBank|GuideToPharmacology|JAX-CKB|MOAlmanac|MyCancerGenome|MyCancerGenomeClinicalTrial|OncoKB|TALC|TdgClinicalTrial	0.96	0.9351	MAP2K1 mutation (F53L) may induce drug resistance MAP2K2 mutation is associated with sensitivity to TRAMETINIB;MAP2K2 mutation (p.Q60P) may induce drug resistance
9509	MAP2K1	5604	VHL	7428		28319113	CRISPR screen	0.65	MAP2K1	COBIMETINIB	Approved for skin cancer	TARGETED_THERAPY	SENSITIVITY	direct-target	MEK inhibitor(Cmap)	CancerCommons|ChemblInteractions|ClearityFoundationClinicalTrial|DrugBank|GuideToPharmacology|JAX-CKB|MyCancerGenome|MyCancerGenomeClinicalTrial|OncoKB|TALC|TdgClinicalTrial	0.95	0.9351	-
9510	MAP2K1	5604	VHL	7428		28319113	CRISPR screen	0.65	MAP2K1	BINIMETINIB	Approved for skin cancer	TARGETED_THERAPY	SENSITIVITY	direct-target	MEK inhibitor(Cmap)	ChemblInteractions|ClearityFoundationClinicalTrial|DrugBank|GuideToPharmacology|MyCancerGenome|MyCancerGenomeClinicalTrial|TdgClinicalTrial	948	0.9351	-
9511	MAP2K1	5604	VHL	7428		28319113	CRISPR screen	0.65	MAP2K1	ALPELISIB	Approved for breast cancer	TARGETED_THERAPY	SENSITIVITY	direct-target	PI3K inhibitor(Cmap)	CancerCommons|GDSC|JAX-CKB	932	0.9351	-
9512	MAP2K1	5604	VHL	7428		28319113	CRISPR screen	0.65	MAP2K1	COBIMETINIB FUMARATE	Approved for skin cancer	TARGETED_THERAPY	SENSITIVITY	direct-target	MEK inhibitor(Cmap)	ChemblInteractions	922	0.9351	-
9513	MAP2K1	5604	VHL	7428		28319113	CRISPR screen	0.65	MAP2K1	TRAMETINIB DIMETHYL SULFOXIDE	Approved for lung, skin and thyroid cancer	TARGETED_THERAPY	SENSITIVITY	direct-target	MEK inhibitor(Cmap)	ChemblInteractions	922	0.9351	-
9514	MAP2K1	5604	VHL	7428		28319113	CRISPR screen	0.65	MAP2K1	VANDETANIB	Approved for thyroid cancer	TARGETED_THERAPY	BOTH	biomarker	EGFR inhibitor(Cmap)|RET tyrosine kinase inhibitor(Cmap)|VEGFR inhibitor(Cmap)	DTC|PanDrugs	852	0.9351	MET amplifications may induce drug resistance
9515	MAP2K1	5604	VHL	7428		28319113	CRISPR screen	0.65	MAP2K1	VEMURAFENIB	Approved for skin cancer	TARGETED_THERAPY	SENSITIVITY	biomarker	RAF inhibitor(Cmap)	DoCM|JAX-CKB	813	0.9351	-
9516	MAP2K1	5604	VHL	7428		28319113	CRISPR screen	0.65	MAP2K1	CERITINIB	Approved for lung cancer	TARGETED_THERAPY	SENSITIVITY	biomarker	ALK tyrosine kinase receptor inhibitor(Cmap)	JAX-CKB	812	0.9351	-
9517	MAP2K1	5604	VHL	7428		28319113	CRISPR screen	0.65	MAP2K1	DABRAFENIB	Approved for lung, skin and thyroid cancer	TARGETED_THERAPY	SENSITIVITY	biomarker	RAF inhibitor(Cmap)	JAX-CKB	812	0.9351	-
9518	MAP2K1	5604	VHL	7428		28319113	CRISPR screen	0.65	MAP2K1	ENCORAFENIB	Approved for colon, rectum and skin cancer	TARGETED_THERAPY	SENSITIVITY	biomarker	RAF inhibitor(Cmap)	JAX-CKB	812	0.9351	MAP2K1 mutation (V211D) may induce drug resistance
9519	MAP2K1	5604	VHL	7428		28319113	CRISPR screen	0.65	MAP2K1	DASATINIB	Cancer Clinical Trials and approved for other pathologies	-	SENSITIVITY	direct-target	Bcr-Abl kinase inhibitor(Cmap)|KIT inhibitor(Cmap)|PDGFR tyrosine kinase receptor inhibitor(Cmap)|SRC inhibitor(Cmap)|ephrin inhibitor(Cmap)|tyrosine kinase inhibitor(Cmap)	DTC|DrugBank|JAX-CKB	763	0.9351	-
9520	MAP2K1	5604	VHL	7428		28319113	CRISPR screen	0.65	MAP2K1	BOSUTINIB	Cancer Clinical Trials and approved for other pathologies	-	SENSITIVITY	direct-target	Abl kinase inhibitor(Cmap)|Bcr-Abl kinase inhibitor(Cmap)|SRC inhibitor(Cmap)	DrugBank|GuideToPharmacology	732	0.9351	-
9539	MAP2K1	5604	PARP1	142		31300006	CRISPR/CRISPRi	0.66	MAP2K1	TRAMETINIB	Approved for lung, skin and thyroid cancer	TARGETED_THERAPY	BOTH	direct-target	MEK inhibitor(Cmap)	CancerCommons|ClearityFoundationClinicalTrial|DrugBank|GuideToPharmacology|JAX-CKB|MOAlmanac|MyCancerGenome|MyCancerGenomeClinicalTrial|OncoKB|TALC|TdgClinicalTrial	0.96	0.9351	MAP2K1 mutation (F53L) may induce drug resistance MAP2K2 mutation is associated with sensitivity to TRAMETINIB;MAP2K2 mutation (p.Q60P) may induce drug resistance
9540	MAP2K1	5604	PARP1	142		31300006	CRISPR/CRISPRi	0.66	MAP2K1	COBIMETINIB	Approved for skin cancer	TARGETED_THERAPY	SENSITIVITY	direct-target	MEK inhibitor(Cmap)	CancerCommons|ChemblInteractions|ClearityFoundationClinicalTrial|DrugBank|GuideToPharmacology|JAX-CKB|MyCancerGenome|MyCancerGenomeClinicalTrial|OncoKB|TALC|TdgClinicalTrial	0.95	0.9351	-
9541	MAP2K1	5604	PARP1	142		31300006	CRISPR/CRISPRi	0.66	MAP2K1	BINIMETINIB	Approved for skin cancer	TARGETED_THERAPY	SENSITIVITY	direct-target	MEK inhibitor(Cmap)	ChemblInteractions|ClearityFoundationClinicalTrial|DrugBank|GuideToPharmacology|MyCancerGenome|MyCancerGenomeClinicalTrial|TdgClinicalTrial	948	0.9351	-
9542	MAP2K1	5604	PARP1	142		31300006	CRISPR/CRISPRi	0.66	MAP2K1	ALPELISIB	Approved for breast cancer	TARGETED_THERAPY	SENSITIVITY	direct-target	PI3K inhibitor(Cmap)	CancerCommons|GDSC|JAX-CKB	932	0.9351	-
9543	MAP2K1	5604	PARP1	142		31300006	CRISPR/CRISPRi	0.66	MAP2K1	COBIMETINIB FUMARATE	Approved for skin cancer	TARGETED_THERAPY	SENSITIVITY	direct-target	MEK inhibitor(Cmap)	ChemblInteractions	922	0.9351	-
9544	MAP2K1	5604	PARP1	142		31300006	CRISPR/CRISPRi	0.66	MAP2K1	TRAMETINIB DIMETHYL SULFOXIDE	Approved for lung, skin and thyroid cancer	TARGETED_THERAPY	SENSITIVITY	direct-target	MEK inhibitor(Cmap)	ChemblInteractions	922	0.9351	-
9545	MAP2K1	5604	PARP1	142		31300006	CRISPR/CRISPRi	0.66	MAP2K1	VANDETANIB	Approved for thyroid cancer	TARGETED_THERAPY	BOTH	biomarker	EGFR inhibitor(Cmap)|RET tyrosine kinase inhibitor(Cmap)|VEGFR inhibitor(Cmap)	DTC|PanDrugs	852	0.9351	MET amplifications may induce drug resistance
9546	MAP2K1	5604	PARP1	142		31300006	CRISPR/CRISPRi	0.66	MAP2K1	VEMURAFENIB	Approved for skin cancer	TARGETED_THERAPY	SENSITIVITY	biomarker	RAF inhibitor(Cmap)	DoCM|JAX-CKB	813	0.9351	-
9547	MAP2K1	5604	PARP1	142		31300006	CRISPR/CRISPRi	0.66	MAP2K1	CERITINIB	Approved for lung cancer	TARGETED_THERAPY	SENSITIVITY	biomarker	ALK tyrosine kinase receptor inhibitor(Cmap)	JAX-CKB	812	0.9351	-
9548	MAP2K1	5604	PARP1	142		31300006	CRISPR/CRISPRi	0.66	MAP2K1	DABRAFENIB	Approved for lung, skin and thyroid cancer	TARGETED_THERAPY	SENSITIVITY	biomarker	RAF inhibitor(Cmap)	JAX-CKB	812	0.9351	-
9549	MAP2K1	5604	PARP1	142		31300006	CRISPR/CRISPRi	0.66	MAP2K1	ENCORAFENIB	Approved for colon, rectum and skin cancer	TARGETED_THERAPY	SENSITIVITY	biomarker	RAF inhibitor(Cmap)	JAX-CKB	812	0.9351	MAP2K1 mutation (V211D) may induce drug resistance
9550	MAP2K1	5604	PARP1	142		31300006	CRISPR/CRISPRi	0.66	MAP2K1	DASATINIB	Cancer Clinical Trials and approved for other pathologies	-	SENSITIVITY	direct-target	Bcr-Abl kinase inhibitor(Cmap)|KIT inhibitor(Cmap)|PDGFR tyrosine kinase receptor inhibitor(Cmap)|SRC inhibitor(Cmap)|ephrin inhibitor(Cmap)|tyrosine kinase inhibitor(Cmap)	DTC|DrugBank|JAX-CKB	763	0.9351	-
9551	MAP2K1	5604	PARP1	142		31300006	CRISPR/CRISPRi	0.66	MAP2K1	BOSUTINIB	Cancer Clinical Trials and approved for other pathologies	-	SENSITIVITY	direct-target	Abl kinase inhibitor(Cmap)|Bcr-Abl kinase inhibitor(Cmap)|SRC inhibitor(Cmap)	DrugBank|GuideToPharmacology	732	0.9351	-
9570	MAP2K1	5604	KRAS	3845		19490893	Text Mining	0.6	MAP2K1	TRAMETINIB	Approved for lung, skin and thyroid cancer	TARGETED_THERAPY	BOTH	direct-target	MEK inhibitor(Cmap)	CancerCommons|ClearityFoundationClinicalTrial|DrugBank|GuideToPharmacology|JAX-CKB|MOAlmanac|MyCancerGenome|MyCancerGenomeClinicalTrial|OncoKB|TALC|TdgClinicalTrial	0.96	0.9351	MAP2K1 mutation (F53L) may induce drug resistance MAP2K2 mutation is associated with sensitivity to TRAMETINIB;MAP2K2 mutation (p.Q60P) may induce drug resistance
9571	MAP2K1	5604	KRAS	3845		19490893	Text Mining	0.6	MAP2K1	COBIMETINIB	Approved for skin cancer	TARGETED_THERAPY	SENSITIVITY	direct-target	MEK inhibitor(Cmap)	CancerCommons|ChemblInteractions|ClearityFoundationClinicalTrial|DrugBank|GuideToPharmacology|JAX-CKB|MyCancerGenome|MyCancerGenomeClinicalTrial|OncoKB|TALC|TdgClinicalTrial	0.95	0.9351	-
9572	MAP2K1	5604	KRAS	3845		19490893	Text Mining	0.6	MAP2K1	BINIMETINIB	Approved for skin cancer	TARGETED_THERAPY	SENSITIVITY	direct-target	MEK inhibitor(Cmap)	ChemblInteractions|ClearityFoundationClinicalTrial|DrugBank|GuideToPharmacology|MyCancerGenome|MyCancerGenomeClinicalTrial|TdgClinicalTrial	948	0.9351	-
9573	MAP2K1	5604	KRAS	3845		19490893	Text Mining	0.6	MAP2K1	ALPELISIB	Approved for breast cancer	TARGETED_THERAPY	SENSITIVITY	direct-target	PI3K inhibitor(Cmap)	CancerCommons|GDSC|JAX-CKB	932	0.9351	-
9574	MAP2K1	5604	KRAS	3845		19490893	Text Mining	0.6	MAP2K1	COBIMETINIB FUMARATE	Approved for skin cancer	TARGETED_THERAPY	SENSITIVITY	direct-target	MEK inhibitor(Cmap)	ChemblInteractions	922	0.9351	-
9575	MAP2K1	5604	KRAS	3845		19490893	Text Mining	0.6	MAP2K1	TRAMETINIB DIMETHYL SULFOXIDE	Approved for lung, skin and thyroid cancer	TARGETED_THERAPY	SENSITIVITY	direct-target	MEK inhibitor(Cmap)	ChemblInteractions	922	0.9351	-
9576	MAP2K1	5604	KRAS	3845		19490893	Text Mining	0.6	MAP2K1	VANDETANIB	Approved for thyroid cancer	TARGETED_THERAPY	BOTH	biomarker	EGFR inhibitor(Cmap)|RET tyrosine kinase inhibitor(Cmap)|VEGFR inhibitor(Cmap)	DTC|PanDrugs	852	0.9351	MET amplifications may induce drug resistance
9577	MAP2K1	5604	KRAS	3845		19490893	Text Mining	0.6	MAP2K1	VEMURAFENIB	Approved for skin cancer	TARGETED_THERAPY	SENSITIVITY	biomarker	RAF inhibitor(Cmap)	DoCM|JAX-CKB	813	0.9351	-
9578	MAP2K1	5604	KRAS	3845		19490893	Text Mining	0.6	MAP2K1	CERITINIB	Approved for lung cancer	TARGETED_THERAPY	SENSITIVITY	biomarker	ALK tyrosine kinase receptor inhibitor(Cmap)	JAX-CKB	812	0.9351	-
9579	MAP2K1	5604	KRAS	3845		19490893	Text Mining	0.6	MAP2K1	DABRAFENIB	Approved for lung, skin and thyroid cancer	TARGETED_THERAPY	SENSITIVITY	biomarker	RAF inhibitor(Cmap)	JAX-CKB	812	0.9351	-
9580	MAP2K1	5604	KRAS	3845		19490893	Text Mining	0.6	MAP2K1	ENCORAFENIB	Approved for colon, rectum and skin cancer	TARGETED_THERAPY	SENSITIVITY	biomarker	RAF inhibitor(Cmap)	JAX-CKB	812	0.9351	MAP2K1 mutation (V211D) may induce drug resistance
9581	MAP2K1	5604	KRAS	3845		19490893	Text Mining	0.6	MAP2K1	DASATINIB	Cancer Clinical Trials and approved for other pathologies	-	SENSITIVITY	direct-target	Bcr-Abl kinase inhibitor(Cmap)|KIT inhibitor(Cmap)|PDGFR tyrosine kinase receptor inhibitor(Cmap)|SRC inhibitor(Cmap)|ephrin inhibitor(Cmap)|tyrosine kinase inhibitor(Cmap)	DTC|DrugBank|JAX-CKB	763	0.9351	-
9582	MAP2K1	5604	KRAS	3845		19490893	Text Mining	0.6	MAP2K1	BOSUTINIB	Cancer Clinical Trials and approved for other pathologies	-	SENSITIVITY	direct-target	Abl kinase inhibitor(Cmap)|Bcr-Abl kinase inhibitor(Cmap)|SRC inhibitor(Cmap)	DrugBank|GuideToPharmacology	732	0.9351	-
9605	KMT2A	4297	NRAS	4893		19490893	GenomeRNAi	524	KMT2A	PLERIXAFOR	Approved for blood and bone marrow cancer	OTHER	SENSITIVITY	biomarker	CC chemokine receptor antagonist(Cmap)	DTC	812	0.5125	-
9827	PDGFRA	5156	TLE1	7088		20609354	GenomeRNAi	509	PDGFRA	SUNITINIB	Approved for intestine, kidney, neuroendocrine system and stomach cancer	TARGETED_THERAPY	SENSITIVITY	direct-target	FLT3 inhibitor(Cmap)|KIT inhibitor(Cmap)|PDGFR tyrosine kinase receptor inhibitor(Cmap)|RET tyrosine kinase inhibitor(Cmap)|VEGFR inhibitor(Cmap)	DoCM|DrugBank|JAX-CKB|MyCancerGenomeClinicalTrial|OncoKB|PharmGKB|TEND|TdgClinicalTrial	948	0.7503	PDGFRA mutations (D842V,V561D) may induce drug resistance
9828	PDGFRA	5156	TLE1	7088		20609354	GenomeRNAi	509	PDGFRA	PAZOPANIB	Approved for kidney and soft tissue cancer	TARGETED_THERAPY	SENSITIVITY	direct-target	KIT inhibitor(Cmap)|PDGFR tyrosine kinase receptor inhibitor(Cmap)|VEGFR inhibitor(Cmap)	DTC|DrugBank|MyCancerGenome|MyCancerGenomeClinicalTrial|TALC	936	0.7503	-
9829	PDGFRA	5156	TLE1	7088		20609354	GenomeRNAi	509	PDGFRA	AXITINIB	Approved for kidney cancer	TARGETED_THERAPY	SENSITIVITY	direct-target	PDGFR tyrosine kinase receptor inhibitor(Cmap)|VEGFR inhibitor(Cmap)	CancerCommons|GuideToPharmacology|TdgClinicalTrial	932	0.7503	-
9830	PDGFRA	5156	TLE1	7088		20609354	GenomeRNAi	509	PDGFRA	IMATINIB	Approved for blood, intestine, skin and stomach cancer	TARGETED_THERAPY	SENSITIVITY	direct-target	Bcr-Abl kinase inhibitor(Cmap)|KIT inhibitor(Cmap)|PDGFR tyrosine kinase receptor inhibitor(Cmap)	CIViC|DTC|DoCM|DrugBank|FDA|JAX-CKB|MOAlmanac|MyCancerGenome|OncoKB|TEND|TdgClinicalTrial	0.93	0.7503	-
9831	PDGFRA	5156	TLE1	7088		20609354	GenomeRNAi	509	PDGFRA	NINTEDANIB	Approved for lung cancer	TARGETED_THERAPY	SENSITIVITY	direct-target	FGFR inhibitor(Cmap)|PDGFR tyrosine kinase receptor inhibitor(Cmap)|VEGFR inhibitor(Cmap)	ClearityFoundationClinicalTrial|DrugBank|GuideToPharmacology|MyCancerGenome|TALC|TdgClinicalTrial	917	0.7503	-
9832	PDGFRA	5156	TLE1	7088		20609354	GenomeRNAi	509	PDGFRA	REGORAFENIB	Approved for colon, intestine, liver, rectum and stomach cancer	TARGETED_THERAPY	SENSITIVITY	direct-target	FGFR inhibitor(Cmap)|KIT inhibitor(Cmap)|PDGFR tyrosine kinase receptor inhibitor(Cmap)|RAF inhibitor(Cmap)|RET tyrosine kinase inhibitor(Cmap)|VEGFR inhibitor(Cmap)	ChemblInteractions|DrugBank|JAX-CKB|MyCancerGenomeClinicalTrial|OncoKB	916	0.7503	-
9833	PDGFRA	5156	TLE1	7088		20609354	GenomeRNAi	509	PDGFRA	RIPRETINIB	Approved for intestine and stomach cancer	TARGETED_THERAPY	SENSITIVITY	direct-target	receptor tyrosine protein kinase inhibitor(Cmap)	DrugBank|JAX-CKB|OncoKB|TTD	914	0.7503	-
9834	PDGFRA	5156	TLE1	7088		20609354	GenomeRNAi	509	PDGFRA	LENVATINIB	Approved for kidney, liver, thyroid and uterus cancer	TARGETED_THERAPY	SENSITIVITY	direct-target	FGFR inhibitor(Cmap)|KIT inhibitor(Cmap)|PDGFR tyrosine kinase receptor inhibitor(Cmap)|VEGFR inhibitor(Cmap)	DrugBank|TdgClinicalTrial	913	0.7503	-
9835	PDGFRA	5156	TLE1	7088		20609354	GenomeRNAi	509	PDGFRA	RAMUCIRUMAB	Approved for colon, esophagus, liver, lung, rectum and stomach cancer	TARGETED_THERAPY	SENSITIVITY	direct-target	Other	MyCancerGenome|TALC	913	0.7503	-
9836	PDGFRA	5156	TLE1	7088		20609354	GenomeRNAi	509	PDGFRA	ERDAFITINIB	Approved for bladder cancer	TARGETED_THERAPY	SENSITIVITY	direct-target	FGFR inhibitor(Cmap)	DrugBank	912	0.7503	-
9837	PDGFRA	5156	TLE1	7088		20609354	GenomeRNAi	509	PDGFRA	NINTEDANIB ESYLATE	Approved for lung cancer	TARGETED_THERAPY	SENSITIVITY	direct-target	FGFR inhibitor(Cmap)|PDGFR tyrosine kinase receptor inhibitor(Cmap)|VEGFR inhibitor(Cmap)	ChemblInteractions	912	0.7503	-
9838	PDGFRA	5156	TLE1	7088		20609354	GenomeRNAi	509	PDGFRA	PAZOPANIB HYDROCHLORIDE	Approved for kidney and soft tissue cancer	TARGETED_THERAPY	SENSITIVITY	direct-target	KIT inhibitor(Cmap)|PDGFR tyrosine kinase receptor inhibitor(Cmap)|VEGFR inhibitor(Cmap)	ChemblInteractions	912	0.7503	-
9839	PDGFRA	5156	TLE1	7088		20609354	GenomeRNAi	509	PDGFRA	SUNITINIB MALATE	Approved for intestine, pancreas and stomach cancer	TARGETED_THERAPY	SENSITIVITY	direct-target	FLT3 inhibitor(Cmap)|KIT inhibitor(Cmap)|PDGFR tyrosine kinase receptor inhibitor(Cmap)|RET tyrosine kinase inhibitor(Cmap)|VEGFR inhibitor(Cmap)	ChemblInteractions	912	0.7503	-
9840	PDGFRA	5156	TLE1	7088		20609354	GenomeRNAi	509	PDGFRA	TIVOZANIB	Approved for kidney cancer	TARGETED_THERAPY	SENSITIVITY	direct-target	VEGFR inhibitor(Cmap)	DrugBank	912	0.7503	-
9841	PDGFRA	5156	TLE1	7088		20609354	GenomeRNAi	509	PDGFRA	GEFITINIB	Approved for lung cancer	TARGETED_THERAPY	SENSITIVITY	biomarker	EGFR inhibitor(Cmap)	DTC|JAX-CKB	842	0.7503	-
9842	PDGFRA	5156	TLE1	7088		20609354	GenomeRNAi	509	PDGFRA	SORAFENIB	Approved for kidney, liver and thyroid cancer	TARGETED_THERAPY	SENSITIVITY	biomarker	FLT3 inhibitor(Cmap)|KIT inhibitor(Cmap)|PDGFR tyrosine kinase receptor inhibitor(Cmap)|RAF inhibitor(Cmap)|RET tyrosine kinase inhibitor(Cmap)|VEGFR inhibitor(Cmap)	DTC|MyCancerGenomeClinicalTrial	833	0.7503	-
9843	PDGFRA	5156	TLE1	7088		20609354	GenomeRNAi	509	PDGFRA	VANDETANIB	Approved for thyroid cancer	TARGETED_THERAPY	SENSITIVITY	biomarker	EGFR inhibitor(Cmap)|RET tyrosine kinase inhibitor(Cmap)|VEGFR inhibitor(Cmap)	DTC	812	0.7503	-
9844	PDGFRA	5156	TLE1	7088		20609354	GenomeRNAi	509	PDGFRA	FOSTAMATINIB	Cancer Clinical Trials and approved for other pathologies	-	SENSITIVITY	direct-target	SYK inhibitor(Cmap)	DrugBank	792	0.7503	-
9845	PDGFRA	5156	TLE1	7088		20609354	GenomeRNAi	509	PDGFRA	MIDOSTAURIN	Cancer Clinical Trials and approved for other pathologies	-	SENSITIVITY	direct-target	FLT3 inhibitor(Cmap)|KIT inhibitor(Cmap)|PKC inhibitor(Cmap)	ChemblInteractions|DrugBank|MyCancerGenome|NCI	754	0.7503	-
9846	PDGFRA	5156	TLE1	7088		20609354	GenomeRNAi	509	PDGFRA	DASATINIB	Cancer Clinical Trials and approved for other pathologies	-	SENSITIVITY	direct-target	Bcr-Abl kinase inhibitor(Cmap)|KIT inhibitor(Cmap)|PDGFR tyrosine kinase receptor inhibitor(Cmap)|SRC inhibitor(Cmap)|ephrin inhibitor(Cmap)|tyrosine kinase inhibitor(Cmap)	DTC|DoCM|DrugBank|GDSC|JAX-CKB|OncoKB	752	0.7503	-
9847	PDGFRA	5156	TLE1	7088		20609354	GenomeRNAi	509	PDGFRA	AVAPRITINIB	Cancer Clinical Trials and approved for other pathologies	-	SENSITIVITY	direct-target	KIT inhibitor(Cmap)	JAX-CKB|MOAlmanac|OncoKB|TTD	714	0.7503	-
9848	PDGFRA	5156	TLE1	7088		20609354	GenomeRNAi	509	PDGFRA	PONATINIB	Cancer Clinical Trials and approved for other pathologies	-	SENSITIVITY	direct-target	Bcr-Abl kinase inhibitor(Cmap)|FLT3 inhibitor(Cmap)|PDGFR tyrosine kinase receptor inhibitor(Cmap)	DTC|DrugBank|JAX-CKB	714	0.7503	-
9849	PDGFRA	5156	TLE1	7088		20609354	GenomeRNAi	509	PDGFRA	ROMIPLOSTIM	Cancer Clinical Trials and approved for other pathologies	-	SENSITIVITY	direct-target	Other	TTD	711	0.7503	-
9850	PDGFRA	5156	TLE1	7088		20609354	GenomeRNAi	509	PDGFRA	NILOTINIB	Cancer Clinical Trials and approved for other pathologies	-	SENSITIVITY	biomarker	Abl kinase inhibitor(Cmap)|Bcr-Abl kinase inhibitor(Cmap)	JAX-CKB|MyCancerGenomeClinicalTrial	613	0.7503	-
9878	PDGFRA	5156	VHL	7428		28319113	CRISPR screen	0.65	PDGFRA	SUNITINIB	Approved for intestine, kidney, neuroendocrine system and stomach cancer	TARGETED_THERAPY	SENSITIVITY	direct-target	FLT3 inhibitor(Cmap)|KIT inhibitor(Cmap)|PDGFR tyrosine kinase receptor inhibitor(Cmap)|RET tyrosine kinase inhibitor(Cmap)|VEGFR inhibitor(Cmap)	DoCM|DrugBank|JAX-CKB|MyCancerGenomeClinicalTrial|OncoKB|PharmGKB|TEND|TdgClinicalTrial	948	0.7503	PDGFRA mutations (D842V,V561D) may induce drug resistance
9879	PDGFRA	5156	VHL	7428		28319113	CRISPR screen	0.65	PDGFRA	PAZOPANIB	Approved for kidney and soft tissue cancer	TARGETED_THERAPY	SENSITIVITY	direct-target	KIT inhibitor(Cmap)|PDGFR tyrosine kinase receptor inhibitor(Cmap)|VEGFR inhibitor(Cmap)	DTC|DrugBank|MyCancerGenome|MyCancerGenomeClinicalTrial|TALC	936	0.7503	-
9880	PDGFRA	5156	VHL	7428		28319113	CRISPR screen	0.65	PDGFRA	AXITINIB	Approved for kidney cancer	TARGETED_THERAPY	SENSITIVITY	direct-target	PDGFR tyrosine kinase receptor inhibitor(Cmap)|VEGFR inhibitor(Cmap)	CancerCommons|GuideToPharmacology|TdgClinicalTrial	932	0.7503	-
9881	PDGFRA	5156	VHL	7428		28319113	CRISPR screen	0.65	PDGFRA	IMATINIB	Approved for blood, intestine, skin and stomach cancer	TARGETED_THERAPY	SENSITIVITY	direct-target	Bcr-Abl kinase inhibitor(Cmap)|KIT inhibitor(Cmap)|PDGFR tyrosine kinase receptor inhibitor(Cmap)	CIViC|DTC|DoCM|DrugBank|FDA|JAX-CKB|MOAlmanac|MyCancerGenome|OncoKB|TEND|TdgClinicalTrial	0.93	0.7503	-
9882	PDGFRA	5156	VHL	7428		28319113	CRISPR screen	0.65	PDGFRA	NINTEDANIB	Approved for lung cancer	TARGETED_THERAPY	SENSITIVITY	direct-target	FGFR inhibitor(Cmap)|PDGFR tyrosine kinase receptor inhibitor(Cmap)|VEGFR inhibitor(Cmap)	ClearityFoundationClinicalTrial|DrugBank|GuideToPharmacology|MyCancerGenome|TALC|TdgClinicalTrial	917	0.7503	-
9883	PDGFRA	5156	VHL	7428		28319113	CRISPR screen	0.65	PDGFRA	REGORAFENIB	Approved for colon, intestine, liver, rectum and stomach cancer	TARGETED_THERAPY	SENSITIVITY	direct-target	FGFR inhibitor(Cmap)|KIT inhibitor(Cmap)|PDGFR tyrosine kinase receptor inhibitor(Cmap)|RAF inhibitor(Cmap)|RET tyrosine kinase inhibitor(Cmap)|VEGFR inhibitor(Cmap)	ChemblInteractions|DrugBank|JAX-CKB|MyCancerGenomeClinicalTrial|OncoKB	916	0.7503	-
9884	PDGFRA	5156	VHL	7428		28319113	CRISPR screen	0.65	PDGFRA	RIPRETINIB	Approved for intestine and stomach cancer	TARGETED_THERAPY	SENSITIVITY	direct-target	receptor tyrosine protein kinase inhibitor(Cmap)	DrugBank|JAX-CKB|OncoKB|TTD	914	0.7503	-
9885	PDGFRA	5156	VHL	7428		28319113	CRISPR screen	0.65	PDGFRA	LENVATINIB	Approved for kidney, liver, thyroid and uterus cancer	TARGETED_THERAPY	SENSITIVITY	direct-target	FGFR inhibitor(Cmap)|KIT inhibitor(Cmap)|PDGFR tyrosine kinase receptor inhibitor(Cmap)|VEGFR inhibitor(Cmap)	DrugBank|TdgClinicalTrial	913	0.7503	-
9886	PDGFRA	5156	VHL	7428		28319113	CRISPR screen	0.65	PDGFRA	RAMUCIRUMAB	Approved for colon, esophagus, liver, lung, rectum and stomach cancer	TARGETED_THERAPY	SENSITIVITY	direct-target	Other	MyCancerGenome|TALC	913	0.7503	-
9887	PDGFRA	5156	VHL	7428		28319113	CRISPR screen	0.65	PDGFRA	ERDAFITINIB	Approved for bladder cancer	TARGETED_THERAPY	SENSITIVITY	direct-target	FGFR inhibitor(Cmap)	DrugBank	912	0.7503	-
9888	PDGFRA	5156	VHL	7428		28319113	CRISPR screen	0.65	PDGFRA	NINTEDANIB ESYLATE	Approved for lung cancer	TARGETED_THERAPY	SENSITIVITY	direct-target	FGFR inhibitor(Cmap)|PDGFR tyrosine kinase receptor inhibitor(Cmap)|VEGFR inhibitor(Cmap)	ChemblInteractions	912	0.7503	-
9889	PDGFRA	5156	VHL	7428		28319113	CRISPR screen	0.65	PDGFRA	PAZOPANIB HYDROCHLORIDE	Approved for kidney and soft tissue cancer	TARGETED_THERAPY	SENSITIVITY	direct-target	KIT inhibitor(Cmap)|PDGFR tyrosine kinase receptor inhibitor(Cmap)|VEGFR inhibitor(Cmap)	ChemblInteractions	912	0.7503	-
9890	PDGFRA	5156	VHL	7428		28319113	CRISPR screen	0.65	PDGFRA	SUNITINIB MALATE	Approved for intestine, pancreas and stomach cancer	TARGETED_THERAPY	SENSITIVITY	direct-target	FLT3 inhibitor(Cmap)|KIT inhibitor(Cmap)|PDGFR tyrosine kinase receptor inhibitor(Cmap)|RET tyrosine kinase inhibitor(Cmap)|VEGFR inhibitor(Cmap)	ChemblInteractions	912	0.7503	-
9891	PDGFRA	5156	VHL	7428		28319113	CRISPR screen	0.65	PDGFRA	TIVOZANIB	Approved for kidney cancer	TARGETED_THERAPY	SENSITIVITY	direct-target	VEGFR inhibitor(Cmap)	DrugBank	912	0.7503	-
9892	PDGFRA	5156	VHL	7428		28319113	CRISPR screen	0.65	PDGFRA	GEFITINIB	Approved for lung cancer	TARGETED_THERAPY	SENSITIVITY	biomarker	EGFR inhibitor(Cmap)	DTC|JAX-CKB	842	0.7503	-
9893	PDGFRA	5156	VHL	7428		28319113	CRISPR screen	0.65	PDGFRA	SORAFENIB	Approved for kidney, liver and thyroid cancer	TARGETED_THERAPY	SENSITIVITY	biomarker	FLT3 inhibitor(Cmap)|KIT inhibitor(Cmap)|PDGFR tyrosine kinase receptor inhibitor(Cmap)|RAF inhibitor(Cmap)|RET tyrosine kinase inhibitor(Cmap)|VEGFR inhibitor(Cmap)	DTC|MyCancerGenomeClinicalTrial	833	0.7503	-
9894	PDGFRA	5156	VHL	7428		28319113	CRISPR screen	0.65	PDGFRA	VANDETANIB	Approved for thyroid cancer	TARGETED_THERAPY	SENSITIVITY	biomarker	EGFR inhibitor(Cmap)|RET tyrosine kinase inhibitor(Cmap)|VEGFR inhibitor(Cmap)	DTC	812	0.7503	-
9895	PDGFRA	5156	VHL	7428		28319113	CRISPR screen	0.65	PDGFRA	FOSTAMATINIB	Cancer Clinical Trials and approved for other pathologies	-	SENSITIVITY	direct-target	SYK inhibitor(Cmap)	DrugBank	792	0.7503	-
9896	PDGFRA	5156	VHL	7428		28319113	CRISPR screen	0.65	PDGFRA	MIDOSTAURIN	Cancer Clinical Trials and approved for other pathologies	-	SENSITIVITY	direct-target	FLT3 inhibitor(Cmap)|KIT inhibitor(Cmap)|PKC inhibitor(Cmap)	ChemblInteractions|DrugBank|MyCancerGenome|NCI	754	0.7503	-
9897	PDGFRA	5156	VHL	7428		28319113	CRISPR screen	0.65	PDGFRA	DASATINIB	Cancer Clinical Trials and approved for other pathologies	-	SENSITIVITY	direct-target	Bcr-Abl kinase inhibitor(Cmap)|KIT inhibitor(Cmap)|PDGFR tyrosine kinase receptor inhibitor(Cmap)|SRC inhibitor(Cmap)|ephrin inhibitor(Cmap)|tyrosine kinase inhibitor(Cmap)	DTC|DoCM|DrugBank|GDSC|JAX-CKB|OncoKB	752	0.7503	-
9898	PDGFRA	5156	VHL	7428		28319113	CRISPR screen	0.65	PDGFRA	AVAPRITINIB	Cancer Clinical Trials and approved for other pathologies	-	SENSITIVITY	direct-target	KIT inhibitor(Cmap)	JAX-CKB|MOAlmanac|OncoKB|TTD	714	0.7503	-
9899	PDGFRA	5156	VHL	7428		28319113	CRISPR screen	0.65	PDGFRA	PONATINIB	Cancer Clinical Trials and approved for other pathologies	-	SENSITIVITY	direct-target	Bcr-Abl kinase inhibitor(Cmap)|FLT3 inhibitor(Cmap)|PDGFR tyrosine kinase receptor inhibitor(Cmap)	DTC|DrugBank|JAX-CKB	714	0.7503	-
9900	PDGFRA	5156	VHL	7428		28319113	CRISPR screen	0.65	PDGFRA	ROMIPLOSTIM	Cancer Clinical Trials and approved for other pathologies	-	SENSITIVITY	direct-target	Other	TTD	711	0.7503	-
9901	PDGFRA	5156	VHL	7428		28319113	CRISPR screen	0.65	PDGFRA	NILOTINIB	Cancer Clinical Trials and approved for other pathologies	-	SENSITIVITY	biomarker	Abl kinase inhibitor(Cmap)|Bcr-Abl kinase inhibitor(Cmap)	JAX-CKB|MyCancerGenomeClinicalTrial	613	0.7503	-
9929	PDGFRA	5156	SMARCA1	6594		20609354	GenomeRNAi	506	PDGFRA	SUNITINIB	Approved for intestine, kidney, neuroendocrine system and stomach cancer	TARGETED_THERAPY	SENSITIVITY	direct-target	FLT3 inhibitor(Cmap)|KIT inhibitor(Cmap)|PDGFR tyrosine kinase receptor inhibitor(Cmap)|RET tyrosine kinase inhibitor(Cmap)|VEGFR inhibitor(Cmap)	DoCM|DrugBank|JAX-CKB|MyCancerGenomeClinicalTrial|OncoKB|PharmGKB|TEND|TdgClinicalTrial	948	0.7503	PDGFRA mutations (D842V,V561D) may induce drug resistance
9930	PDGFRA	5156	SMARCA1	6594		20609354	GenomeRNAi	506	PDGFRA	PAZOPANIB	Approved for kidney and soft tissue cancer	TARGETED_THERAPY	SENSITIVITY	direct-target	KIT inhibitor(Cmap)|PDGFR tyrosine kinase receptor inhibitor(Cmap)|VEGFR inhibitor(Cmap)	DTC|DrugBank|MyCancerGenome|MyCancerGenomeClinicalTrial|TALC	936	0.7503	-
9931	PDGFRA	5156	SMARCA1	6594		20609354	GenomeRNAi	506	PDGFRA	AXITINIB	Approved for kidney cancer	TARGETED_THERAPY	SENSITIVITY	direct-target	PDGFR tyrosine kinase receptor inhibitor(Cmap)|VEGFR inhibitor(Cmap)	CancerCommons|GuideToPharmacology|TdgClinicalTrial	932	0.7503	-
9932	PDGFRA	5156	SMARCA1	6594		20609354	GenomeRNAi	506	PDGFRA	IMATINIB	Approved for blood, intestine, skin and stomach cancer	TARGETED_THERAPY	SENSITIVITY	direct-target	Bcr-Abl kinase inhibitor(Cmap)|KIT inhibitor(Cmap)|PDGFR tyrosine kinase receptor inhibitor(Cmap)	CIViC|DTC|DoCM|DrugBank|FDA|JAX-CKB|MOAlmanac|MyCancerGenome|OncoKB|TEND|TdgClinicalTrial	0.93	0.7503	-
9933	PDGFRA	5156	SMARCA1	6594		20609354	GenomeRNAi	506	PDGFRA	NINTEDANIB	Approved for lung cancer	TARGETED_THERAPY	SENSITIVITY	direct-target	FGFR inhibitor(Cmap)|PDGFR tyrosine kinase receptor inhibitor(Cmap)|VEGFR inhibitor(Cmap)	ClearityFoundationClinicalTrial|DrugBank|GuideToPharmacology|MyCancerGenome|TALC|TdgClinicalTrial	917	0.7503	-
9934	PDGFRA	5156	SMARCA1	6594		20609354	GenomeRNAi	506	PDGFRA	REGORAFENIB	Approved for colon, intestine, liver, rectum and stomach cancer	TARGETED_THERAPY	SENSITIVITY	direct-target	FGFR inhibitor(Cmap)|KIT inhibitor(Cmap)|PDGFR tyrosine kinase receptor inhibitor(Cmap)|RAF inhibitor(Cmap)|RET tyrosine kinase inhibitor(Cmap)|VEGFR inhibitor(Cmap)	ChemblInteractions|DrugBank|JAX-CKB|MyCancerGenomeClinicalTrial|OncoKB	916	0.7503	-
9935	PDGFRA	5156	SMARCA1	6594		20609354	GenomeRNAi	506	PDGFRA	RIPRETINIB	Approved for intestine and stomach cancer	TARGETED_THERAPY	SENSITIVITY	direct-target	receptor tyrosine protein kinase inhibitor(Cmap)	DrugBank|JAX-CKB|OncoKB|TTD	914	0.7503	-
9936	PDGFRA	5156	SMARCA1	6594		20609354	GenomeRNAi	506	PDGFRA	LENVATINIB	Approved for kidney, liver, thyroid and uterus cancer	TARGETED_THERAPY	SENSITIVITY	direct-target	FGFR inhibitor(Cmap)|KIT inhibitor(Cmap)|PDGFR tyrosine kinase receptor inhibitor(Cmap)|VEGFR inhibitor(Cmap)	DrugBank|TdgClinicalTrial	913	0.7503	-
9937	PDGFRA	5156	SMARCA1	6594		20609354	GenomeRNAi	506	PDGFRA	RAMUCIRUMAB	Approved for colon, esophagus, liver, lung, rectum and stomach cancer	TARGETED_THERAPY	SENSITIVITY	direct-target	Other	MyCancerGenome|TALC	913	0.7503	-
9938	PDGFRA	5156	SMARCA1	6594		20609354	GenomeRNAi	506	PDGFRA	ERDAFITINIB	Approved for bladder cancer	TARGETED_THERAPY	SENSITIVITY	direct-target	FGFR inhibitor(Cmap)	DrugBank	912	0.7503	-
9939	PDGFRA	5156	SMARCA1	6594		20609354	GenomeRNAi	506	PDGFRA	NINTEDANIB ESYLATE	Approved for lung cancer	TARGETED_THERAPY	SENSITIVITY	direct-target	FGFR inhibitor(Cmap)|PDGFR tyrosine kinase receptor inhibitor(Cmap)|VEGFR inhibitor(Cmap)	ChemblInteractions	912	0.7503	-
9940	PDGFRA	5156	SMARCA1	6594		20609354	GenomeRNAi	506	PDGFRA	PAZOPANIB HYDROCHLORIDE	Approved for kidney and soft tissue cancer	TARGETED_THERAPY	SENSITIVITY	direct-target	KIT inhibitor(Cmap)|PDGFR tyrosine kinase receptor inhibitor(Cmap)|VEGFR inhibitor(Cmap)	ChemblInteractions	912	0.7503	-
9941	PDGFRA	5156	SMARCA1	6594		20609354	GenomeRNAi	506	PDGFRA	SUNITINIB MALATE	Approved for intestine, pancreas and stomach cancer	TARGETED_THERAPY	SENSITIVITY	direct-target	FLT3 inhibitor(Cmap)|KIT inhibitor(Cmap)|PDGFR tyrosine kinase receptor inhibitor(Cmap)|RET tyrosine kinase inhibitor(Cmap)|VEGFR inhibitor(Cmap)	ChemblInteractions	912	0.7503	-
9942	PDGFRA	5156	SMARCA1	6594		20609354	GenomeRNAi	506	PDGFRA	TIVOZANIB	Approved for kidney cancer	TARGETED_THERAPY	SENSITIVITY	direct-target	VEGFR inhibitor(Cmap)	DrugBank	912	0.7503	-
9943	PDGFRA	5156	SMARCA1	6594		20609354	GenomeRNAi	506	PDGFRA	GEFITINIB	Approved for lung cancer	TARGETED_THERAPY	SENSITIVITY	biomarker	EGFR inhibitor(Cmap)	DTC|JAX-CKB	842	0.7503	-
9944	PDGFRA	5156	SMARCA1	6594		20609354	GenomeRNAi	506	PDGFRA	SORAFENIB	Approved for kidney, liver and thyroid cancer	TARGETED_THERAPY	SENSITIVITY	biomarker	FLT3 inhibitor(Cmap)|KIT inhibitor(Cmap)|PDGFR tyrosine kinase receptor inhibitor(Cmap)|RAF inhibitor(Cmap)|RET tyrosine kinase inhibitor(Cmap)|VEGFR inhibitor(Cmap)	DTC|MyCancerGenomeClinicalTrial	833	0.7503	-
9945	PDGFRA	5156	SMARCA1	6594		20609354	GenomeRNAi	506	PDGFRA	VANDETANIB	Approved for thyroid cancer	TARGETED_THERAPY	SENSITIVITY	biomarker	EGFR inhibitor(Cmap)|RET tyrosine kinase inhibitor(Cmap)|VEGFR inhibitor(Cmap)	DTC	812	0.7503	-
9946	PDGFRA	5156	SMARCA1	6594		20609354	GenomeRNAi	506	PDGFRA	FOSTAMATINIB	Cancer Clinical Trials and approved for other pathologies	-	SENSITIVITY	direct-target	SYK inhibitor(Cmap)	DrugBank	792	0.7503	-
9947	PDGFRA	5156	SMARCA1	6594		20609354	GenomeRNAi	506	PDGFRA	MIDOSTAURIN	Cancer Clinical Trials and approved for other pathologies	-	SENSITIVITY	direct-target	FLT3 inhibitor(Cmap)|KIT inhibitor(Cmap)|PKC inhibitor(Cmap)	ChemblInteractions|DrugBank|MyCancerGenome|NCI	754	0.7503	-
9948	PDGFRA	5156	SMARCA1	6594		20609354	GenomeRNAi	506	PDGFRA	DASATINIB	Cancer Clinical Trials and approved for other pathologies	-	SENSITIVITY	direct-target	Bcr-Abl kinase inhibitor(Cmap)|KIT inhibitor(Cmap)|PDGFR tyrosine kinase receptor inhibitor(Cmap)|SRC inhibitor(Cmap)|ephrin inhibitor(Cmap)|tyrosine kinase inhibitor(Cmap)	DTC|DoCM|DrugBank|GDSC|JAX-CKB|OncoKB	752	0.7503	-
9949	PDGFRA	5156	SMARCA1	6594		20609354	GenomeRNAi	506	PDGFRA	AVAPRITINIB	Cancer Clinical Trials and approved for other pathologies	-	SENSITIVITY	direct-target	KIT inhibitor(Cmap)	JAX-CKB|MOAlmanac|OncoKB|TTD	714	0.7503	-
9950	PDGFRA	5156	SMARCA1	6594		20609354	GenomeRNAi	506	PDGFRA	PONATINIB	Cancer Clinical Trials and approved for other pathologies	-	SENSITIVITY	direct-target	Bcr-Abl kinase inhibitor(Cmap)|FLT3 inhibitor(Cmap)|PDGFR tyrosine kinase receptor inhibitor(Cmap)	DTC|DrugBank|JAX-CKB	714	0.7503	-
9951	PDGFRA	5156	SMARCA1	6594		20609354	GenomeRNAi	506	PDGFRA	ROMIPLOSTIM	Cancer Clinical Trials and approved for other pathologies	-	SENSITIVITY	direct-target	Other	TTD	711	0.7503	-
9952	PDGFRA	5156	SMARCA1	6594		20609354	GenomeRNAi	506	PDGFRA	NILOTINIB	Cancer Clinical Trials and approved for other pathologies	-	SENSITIVITY	biomarker	Abl kinase inhibitor(Cmap)|Bcr-Abl kinase inhibitor(Cmap)	JAX-CKB|MyCancerGenomeClinicalTrial	613	0.7503	-
9980	PDGFRA	5156	TRIP11	9321		20609354	GenomeRNAi	509	PDGFRA	SUNITINIB	Approved for intestine, kidney, neuroendocrine system and stomach cancer	TARGETED_THERAPY	SENSITIVITY	direct-target	FLT3 inhibitor(Cmap)|KIT inhibitor(Cmap)|PDGFR tyrosine kinase receptor inhibitor(Cmap)|RET tyrosine kinase inhibitor(Cmap)|VEGFR inhibitor(Cmap)	DoCM|DrugBank|JAX-CKB|MyCancerGenomeClinicalTrial|OncoKB|PharmGKB|TEND|TdgClinicalTrial	948	0.7503	PDGFRA mutations (D842V,V561D) may induce drug resistance
9981	PDGFRA	5156	TRIP11	9321		20609354	GenomeRNAi	509	PDGFRA	PAZOPANIB	Approved for kidney and soft tissue cancer	TARGETED_THERAPY	SENSITIVITY	direct-target	KIT inhibitor(Cmap)|PDGFR tyrosine kinase receptor inhibitor(Cmap)|VEGFR inhibitor(Cmap)	DTC|DrugBank|MyCancerGenome|MyCancerGenomeClinicalTrial|TALC	936	0.7503	-
9982	PDGFRA	5156	TRIP11	9321		20609354	GenomeRNAi	509	PDGFRA	AXITINIB	Approved for kidney cancer	TARGETED_THERAPY	SENSITIVITY	direct-target	PDGFR tyrosine kinase receptor inhibitor(Cmap)|VEGFR inhibitor(Cmap)	CancerCommons|GuideToPharmacology|TdgClinicalTrial	932	0.7503	-
9983	PDGFRA	5156	TRIP11	9321		20609354	GenomeRNAi	509	PDGFRA	IMATINIB	Approved for blood, intestine, skin and stomach cancer	TARGETED_THERAPY	SENSITIVITY	direct-target	Bcr-Abl kinase inhibitor(Cmap)|KIT inhibitor(Cmap)|PDGFR tyrosine kinase receptor inhibitor(Cmap)	CIViC|DTC|DoCM|DrugBank|FDA|JAX-CKB|MOAlmanac|MyCancerGenome|OncoKB|TEND|TdgClinicalTrial	0.93	0.7503	-
9984	PDGFRA	5156	TRIP11	9321		20609354	GenomeRNAi	509	PDGFRA	NINTEDANIB	Approved for lung cancer	TARGETED_THERAPY	SENSITIVITY	direct-target	FGFR inhibitor(Cmap)|PDGFR tyrosine kinase receptor inhibitor(Cmap)|VEGFR inhibitor(Cmap)	ClearityFoundationClinicalTrial|DrugBank|GuideToPharmacology|MyCancerGenome|TALC|TdgClinicalTrial	917	0.7503	-
9985	PDGFRA	5156	TRIP11	9321		20609354	GenomeRNAi	509	PDGFRA	REGORAFENIB	Approved for colon, intestine, liver, rectum and stomach cancer	TARGETED_THERAPY	SENSITIVITY	direct-target	FGFR inhibitor(Cmap)|KIT inhibitor(Cmap)|PDGFR tyrosine kinase receptor inhibitor(Cmap)|RAF inhibitor(Cmap)|RET tyrosine kinase inhibitor(Cmap)|VEGFR inhibitor(Cmap)	ChemblInteractions|DrugBank|JAX-CKB|MyCancerGenomeClinicalTrial|OncoKB	916	0.7503	-
9986	PDGFRA	5156	TRIP11	9321		20609354	GenomeRNAi	509	PDGFRA	RIPRETINIB	Approved for intestine and stomach cancer	TARGETED_THERAPY	SENSITIVITY	direct-target	receptor tyrosine protein kinase inhibitor(Cmap)	DrugBank|JAX-CKB|OncoKB|TTD	914	0.7503	-
9987	PDGFRA	5156	TRIP11	9321		20609354	GenomeRNAi	509	PDGFRA	LENVATINIB	Approved for kidney, liver, thyroid and uterus cancer	TARGETED_THERAPY	SENSITIVITY	direct-target	FGFR inhibitor(Cmap)|KIT inhibitor(Cmap)|PDGFR tyrosine kinase receptor inhibitor(Cmap)|VEGFR inhibitor(Cmap)	DrugBank|TdgClinicalTrial	913	0.7503	-
9988	PDGFRA	5156	TRIP11	9321		20609354	GenomeRNAi	509	PDGFRA	RAMUCIRUMAB	Approved for colon, esophagus, liver, lung, rectum and stomach cancer	TARGETED_THERAPY	SENSITIVITY	direct-target	Other	MyCancerGenome|TALC	913	0.7503	-
9989	PDGFRA	5156	TRIP11	9321		20609354	GenomeRNAi	509	PDGFRA	ERDAFITINIB	Approved for bladder cancer	TARGETED_THERAPY	SENSITIVITY	direct-target	FGFR inhibitor(Cmap)	DrugBank	912	0.7503	-
9990	PDGFRA	5156	TRIP11	9321		20609354	GenomeRNAi	509	PDGFRA	NINTEDANIB ESYLATE	Approved for lung cancer	TARGETED_THERAPY	SENSITIVITY	direct-target	FGFR inhibitor(Cmap)|PDGFR tyrosine kinase receptor inhibitor(Cmap)|VEGFR inhibitor(Cmap)	ChemblInteractions	912	0.7503	-
9991	PDGFRA	5156	TRIP11	9321		20609354	GenomeRNAi	509	PDGFRA	PAZOPANIB HYDROCHLORIDE	Approved for kidney and soft tissue cancer	TARGETED_THERAPY	SENSITIVITY	direct-target	KIT inhibitor(Cmap)|PDGFR tyrosine kinase receptor inhibitor(Cmap)|VEGFR inhibitor(Cmap)	ChemblInteractions	912	0.7503	-
9992	PDGFRA	5156	TRIP11	9321		20609354	GenomeRNAi	509	PDGFRA	SUNITINIB MALATE	Approved for intestine, pancreas and stomach cancer	TARGETED_THERAPY	SENSITIVITY	direct-target	FLT3 inhibitor(Cmap)|KIT inhibitor(Cmap)|PDGFR tyrosine kinase receptor inhibitor(Cmap)|RET tyrosine kinase inhibitor(Cmap)|VEGFR inhibitor(Cmap)	ChemblInteractions	912	0.7503	-
9993	PDGFRA	5156	TRIP11	9321		20609354	GenomeRNAi	509	PDGFRA	TIVOZANIB	Approved for kidney cancer	TARGETED_THERAPY	SENSITIVITY	direct-target	VEGFR inhibitor(Cmap)	DrugBank	912	0.7503	-
9994	PDGFRA	5156	TRIP11	9321		20609354	GenomeRNAi	509	PDGFRA	GEFITINIB	Approved for lung cancer	TARGETED_THERAPY	SENSITIVITY	biomarker	EGFR inhibitor(Cmap)	DTC|JAX-CKB	842	0.7503	-
9995	PDGFRA	5156	TRIP11	9321		20609354	GenomeRNAi	509	PDGFRA	SORAFENIB	Approved for kidney, liver and thyroid cancer	TARGETED_THERAPY	SENSITIVITY	biomarker	FLT3 inhibitor(Cmap)|KIT inhibitor(Cmap)|PDGFR tyrosine kinase receptor inhibitor(Cmap)|RAF inhibitor(Cmap)|RET tyrosine kinase inhibitor(Cmap)|VEGFR inhibitor(Cmap)	DTC|MyCancerGenomeClinicalTrial	833	0.7503	-
9996	PDGFRA	5156	TRIP11	9321		20609354	GenomeRNAi	509	PDGFRA	VANDETANIB	Approved for thyroid cancer	TARGETED_THERAPY	SENSITIVITY	biomarker	EGFR inhibitor(Cmap)|RET tyrosine kinase inhibitor(Cmap)|VEGFR inhibitor(Cmap)	DTC	812	0.7503	-
9997	PDGFRA	5156	TRIP11	9321		20609354	GenomeRNAi	509	PDGFRA	FOSTAMATINIB	Cancer Clinical Trials and approved for other pathologies	-	SENSITIVITY	direct-target	SYK inhibitor(Cmap)	DrugBank	792	0.7503	-
9998	PDGFRA	5156	TRIP11	9321		20609354	GenomeRNAi	509	PDGFRA	MIDOSTAURIN	Cancer Clinical Trials and approved for other pathologies	-	SENSITIVITY	direct-target	FLT3 inhibitor(Cmap)|KIT inhibitor(Cmap)|PKC inhibitor(Cmap)	ChemblInteractions|DrugBank|MyCancerGenome|NCI	754	0.7503	-
9999	PDGFRA	5156	TRIP11	9321		20609354	GenomeRNAi	509	PDGFRA	DASATINIB	Cancer Clinical Trials and approved for other pathologies	-	SENSITIVITY	direct-target	Bcr-Abl kinase inhibitor(Cmap)|KIT inhibitor(Cmap)|PDGFR tyrosine kinase receptor inhibitor(Cmap)|SRC inhibitor(Cmap)|ephrin inhibitor(Cmap)|tyrosine kinase inhibitor(Cmap)	DTC|DoCM|DrugBank|GDSC|JAX-CKB|OncoKB	752	0.7503	-
10000	PDGFRA	5156	TRIP11	9321		20609354	GenomeRNAi	509	PDGFRA	AVAPRITINIB	Cancer Clinical Trials and approved for other pathologies	-	SENSITIVITY	direct-target	KIT inhibitor(Cmap)	JAX-CKB|MOAlmanac|OncoKB|TTD	714	0.7503	-
10001	PDGFRA	5156	TRIP11	9321		20609354	GenomeRNAi	509	PDGFRA	PONATINIB	Cancer Clinical Trials and approved for other pathologies	-	SENSITIVITY	direct-target	Bcr-Abl kinase inhibitor(Cmap)|FLT3 inhibitor(Cmap)|PDGFR tyrosine kinase receptor inhibitor(Cmap)	DTC|DrugBank|JAX-CKB	714	0.7503	-
10002	PDGFRA	5156	TRIP11	9321		20609354	GenomeRNAi	509	PDGFRA	ROMIPLOSTIM	Cancer Clinical Trials and approved for other pathologies	-	SENSITIVITY	direct-target	Other	TTD	711	0.7503	-
10003	PDGFRA	5156	TRIP11	9321		20609354	GenomeRNAi	509	PDGFRA	NILOTINIB	Cancer Clinical Trials and approved for other pathologies	-	SENSITIVITY	biomarker	Abl kinase inhibitor(Cmap)|Bcr-Abl kinase inhibitor(Cmap)	JAX-CKB|MyCancerGenomeClinicalTrial	613	0.7503	-
10035	MAPT	4137	TAP2	6891		17000754	GenomeRNAi	0.5	MAPT	IDARUBICIN	Cancer Clinical Trials and approved for other pathologies	-	SENSITIVITY	biomarker	topoisomerase inhibitor(Cmap)	DTC	622	0.7368	-
10096	MAPT	4137	PTPRD	5789		17000754	GenomeRNAi	0.5	MAPT	IDARUBICIN	Cancer Clinical Trials and approved for other pathologies	-	SENSITIVITY	biomarker	topoisomerase inhibitor(Cmap)	DTC	622	0.7368	-
10157	MAPT	4137	SMO	6608		17000754	GenomeRNAi	0.5	MAPT	IDARUBICIN	Cancer Clinical Trials and approved for other pathologies	-	SENSITIVITY	biomarker	topoisomerase inhibitor(Cmap)	DTC	622	0.7368	-
10253	CCNA2	890	KRAS	3845		19490893	Text Mining	0.6	CCNA2	TAMOXIFEN	Approved for breast cancer	HORMONE_THERAPY	SENSITIVITY	biomarker	estrogen receptor antagonist(Cmap)|selective estrogen receptor modulator (SERM)(Cmap)	DTC|NCI|PharmGKB	862	0.7257	-
10258	RPS6KB1	6198	VHL	7428		28319113	CRISPR screen	0.65	RPS6KB1	SORAFENIB	Approved for kidney, liver and thyroid cancer	TARGETED_THERAPY	SENSITIVITY	direct-target	FLT3 inhibitor(Cmap)|KIT inhibitor(Cmap)|PDGFR tyrosine kinase receptor inhibitor(Cmap)|RAF inhibitor(Cmap)|RET tyrosine kinase inhibitor(Cmap)|VEGFR inhibitor(Cmap)	DTC|DrugBank|GuideToPharmacology|MyCancerGenome|MyCancerGenomeClinicalTrial|PharmGKB|TEND|TdgClinicalTrial	927	0.7751	-
10279	GATA2	2624	KRAS	3845		22613949	Text Mining	0.6	GATA2	BORTEZOMIB	Approved for blood and bone marrow cancer	TARGETED_THERAPY	SENSITIVITY	biomarker	NFkB pathway inhibitor(Cmap)|proteasome inhibitor(Cmap)	JAX-CKB	812	0.5029	-
10280	GATA2	2624	KRAS	3845		22613949	Text Mining	0.6	GATA2	AZACITIDINE	Cancer Clinical Trials and approved for other pathologies	-	SENSITIVITY	biomarker	DNA methyltransferase inhibitor(Cmap)	DTC|NCI	632	0.5029	-
10326	BRD2	6046	FGFR3	2261		28319085	CRISPR/CRISPRi	0.68	BRD2	MIDAZOLAM	Cancer Clinical Trials and approved for other pathologies	-	SENSITIVITY	biomarker	Other	DTC	622	0.4154	-
10336	CD80	941	MYC	4609		22157079	GenomeRNAi	0.5539999999999999	CD80	CICLOSPORIN	Approved	-	SENSITIVITY	direct-target	Other	DTC|DrugBank|NCI|PharmGKB|TdgClinicalTrial	373	0.6757	-
10340	IL2RG	3561	KRAS	3845		19490893	Text Mining	0.6	IL2RG	ALDESLEUKIN	Approved for kidney and skin cancer	IMMUNOTHERAPY	SENSITIVITY	direct-target	Other	DrugBank|TEND|TdgClinicalTrial	914	0.39	-
10341	IL2RG	3561	KRAS	3845		19490893	Text Mining	0.6	IL2RG	DENILEUKIN DIFTITOX	Cancer Clinical Trials and approved for other pathologies	-	SENSITIVITY	direct-target	Other	ChemblInteractions|DrugBank	713	0.39	-
10342	IL2RG	3561	KRAS	3845		19490893	Text Mining	0.6	IL2RG	BASILIXIMAB	Cancer Clinical Trials and approved for other pathologies	-	SENSITIVITY	biomarker	Other	ChemblInteractions	612	0.39	-
10345	CDKN1A	1026	MST1R	4486		28319085	CRISPR/CRISPRi	0.68	CDKN1A	FLUTAMIDE	Approved for prostate cancer	HORMONE_THERAPY	SENSITIVITY	biomarker	androgen receptor antagonist(Cmap)	DTC|NCI	832	0.6757	-
10346	CDKN1A	1026	MST1R	4486		28319085	CRISPR/CRISPRi	0.68	CDKN1A	NICOTINE	Cancer Clinical Trials and approved for other pathologies	-	SENSITIVITY	direct-target	acetylcholine receptor agonist(Cmap)	ChemblInteractions|DTC|DrugBank|GuideToPharmacology|NCI|PharmGKB|TEND|TTD|TdgClinicalTrial	797	0.7957	-
10347	CDKN1A	1026	MST1R	4486		28319085	CRISPR/CRISPRi	0.68	CDKN1A	ARSENIC TRIOXIDE	Cancer Clinical Trials and approved for other pathologies	-	SENSITIVITY	direct-target	Other	DrugBank	722	0.7257	-
10348	CDKN1A	1026	MST1R	4486		28319085	CRISPR/CRISPRi	0.68	CDKN1A	CLADRIBINE	Cancer Clinical Trials and approved for other pathologies	-	SENSITIVITY	biomarker	adenosine deaminase inhibitor(Cmap)|ribonucleotide reductase inhibitor(Cmap)	NCI	612	0.6757	-
10350	CDKN1A	1026	MST1R	4486		28319085	CRISPR/CRISPRi	0.68	CDKN1A	CICLOSPORIN	Approved	-	SENSITIVITY	direct-target	Other	DTC|DrugBank|NCI|PharmGKB|TdgClinicalTrial	373	0.6757	-
10353	CDKN1A	1026	VHL	7428		26114963	Text Mining	0.56	CDKN1A	FLUTAMIDE	Approved for prostate cancer	HORMONE_THERAPY	SENSITIVITY	biomarker	androgen receptor antagonist(Cmap)	DTC|NCI	832	0.6757	-
10354	CDKN1A	1026	VHL	7428		26114963	Text Mining	0.56	CDKN1A	NICOTINE	Cancer Clinical Trials and approved for other pathologies	-	SENSITIVITY	direct-target	acetylcholine receptor agonist(Cmap)	ChemblInteractions|DTC|DrugBank|GuideToPharmacology|NCI|PharmGKB|TEND|TTD|TdgClinicalTrial	797	0.7957	-
10355	CDKN1A	1026	VHL	7428		26114963	Text Mining	0.56	CDKN1A	ARSENIC TRIOXIDE	Cancer Clinical Trials and approved for other pathologies	-	SENSITIVITY	direct-target	Other	DrugBank	722	0.7257	-
10356	CDKN1A	1026	VHL	7428		26114963	Text Mining	0.56	CDKN1A	CLADRIBINE	Cancer Clinical Trials and approved for other pathologies	-	SENSITIVITY	biomarker	adenosine deaminase inhibitor(Cmap)|ribonucleotide reductase inhibitor(Cmap)	NCI	612	0.6757	-
10358	CDKN1A	1026	VHL	7428		26114963	Text Mining	0.56	CDKN1A	CICLOSPORIN	Approved	-	SENSITIVITY	direct-target	Other	DTC|DrugBank|NCI|PharmGKB|TdgClinicalTrial	373	0.6757	-
10361	CDKN1A	1026	PARP1	142		26114963	Text Mining	0.56	CDKN1A	FLUTAMIDE	Approved for prostate cancer	HORMONE_THERAPY	SENSITIVITY	biomarker	androgen receptor antagonist(Cmap)	DTC|NCI	832	0.6757	-
10362	CDKN1A	1026	PARP1	142		26114963	Text Mining	0.56	CDKN1A	NICOTINE	Cancer Clinical Trials and approved for other pathologies	-	SENSITIVITY	direct-target	acetylcholine receptor agonist(Cmap)	ChemblInteractions|DTC|DrugBank|GuideToPharmacology|NCI|PharmGKB|TEND|TTD|TdgClinicalTrial	797	0.7957	-
10363	CDKN1A	1026	PARP1	142		26114963	Text Mining	0.56	CDKN1A	ARSENIC TRIOXIDE	Cancer Clinical Trials and approved for other pathologies	-	SENSITIVITY	direct-target	Other	DrugBank	722	0.7257	-
10364	CDKN1A	1026	PARP1	142		26114963	Text Mining	0.56	CDKN1A	CLADRIBINE	Cancer Clinical Trials and approved for other pathologies	-	SENSITIVITY	biomarker	adenosine deaminase inhibitor(Cmap)|ribonucleotide reductase inhibitor(Cmap)	NCI	612	0.6757	-
10366	CDKN1A	1026	PARP1	142		26114963	Text Mining	0.56	CDKN1A	CICLOSPORIN	Approved	-	SENSITIVITY	direct-target	Other	DTC|DrugBank|NCI|PharmGKB|TdgClinicalTrial	373	0.6757	-
10369	CDKN1A	1026	PIK3CA	5290		26114963	Text Mining	0.56	CDKN1A	FLUTAMIDE	Approved for prostate cancer	HORMONE_THERAPY	SENSITIVITY	biomarker	androgen receptor antagonist(Cmap)	DTC|NCI	832	0.6757	-
10370	CDKN1A	1026	PIK3CA	5290		26114963	Text Mining	0.56	CDKN1A	NICOTINE	Cancer Clinical Trials and approved for other pathologies	-	SENSITIVITY	direct-target	acetylcholine receptor agonist(Cmap)	ChemblInteractions|DTC|DrugBank|GuideToPharmacology|NCI|PharmGKB|TEND|TTD|TdgClinicalTrial	797	0.7957	-
10371	CDKN1A	1026	PIK3CA	5290		26114963	Text Mining	0.56	CDKN1A	ARSENIC TRIOXIDE	Cancer Clinical Trials and approved for other pathologies	-	SENSITIVITY	direct-target	Other	DrugBank	722	0.7257	-
10372	CDKN1A	1026	PIK3CA	5290		26114963	Text Mining	0.56	CDKN1A	CLADRIBINE	Cancer Clinical Trials and approved for other pathologies	-	SENSITIVITY	biomarker	adenosine deaminase inhibitor(Cmap)|ribonucleotide reductase inhibitor(Cmap)	NCI	612	0.6757	-
10374	CDKN1A	1026	PIK3CA	5290		26114963	Text Mining	0.56	CDKN1A	CICLOSPORIN	Approved	-	SENSITIVITY	direct-target	Other	DTC|DrugBank|NCI|PharmGKB|TdgClinicalTrial	373	0.6757	-
10377	CDKN1A	1026	KRAS	3845		26114963	Text Mining	0.56	CDKN1A	FLUTAMIDE	Approved for prostate cancer	HORMONE_THERAPY	SENSITIVITY	biomarker	androgen receptor antagonist(Cmap)	DTC|NCI	832	0.6757	-
10378	CDKN1A	1026	KRAS	3845		26114963	Text Mining	0.56	CDKN1A	NICOTINE	Cancer Clinical Trials and approved for other pathologies	-	SENSITIVITY	direct-target	acetylcholine receptor agonist(Cmap)	ChemblInteractions|DTC|DrugBank|GuideToPharmacology|NCI|PharmGKB|TEND|TTD|TdgClinicalTrial	797	0.7957	-
10379	CDKN1A	1026	KRAS	3845		26114963	Text Mining	0.56	CDKN1A	ARSENIC TRIOXIDE	Cancer Clinical Trials and approved for other pathologies	-	SENSITIVITY	direct-target	Other	DrugBank	722	0.7257	-
10380	CDKN1A	1026	KRAS	3845		26114963	Text Mining	0.56	CDKN1A	CLADRIBINE	Cancer Clinical Trials and approved for other pathologies	-	SENSITIVITY	biomarker	adenosine deaminase inhibitor(Cmap)|ribonucleotide reductase inhibitor(Cmap)	NCI	612	0.6757	-
10382	CDKN1A	1026	KRAS	3845		26114963	Text Mining	0.56	CDKN1A	CICLOSPORIN	Approved	-	SENSITIVITY	direct-target	Other	DTC|DrugBank|NCI|PharmGKB|TdgClinicalTrial	373	0.6757	-
10385	CDKN1A	1026	MYC	4609		26114963	Text Mining	0.56	CDKN1A	FLUTAMIDE	Approved for prostate cancer	HORMONE_THERAPY	SENSITIVITY	biomarker	androgen receptor antagonist(Cmap)	DTC|NCI	832	0.6757	-
10386	CDKN1A	1026	MYC	4609		26114963	Text Mining	0.56	CDKN1A	NICOTINE	Cancer Clinical Trials and approved for other pathologies	-	SENSITIVITY	direct-target	acetylcholine receptor agonist(Cmap)	ChemblInteractions|DTC|DrugBank|GuideToPharmacology|NCI|PharmGKB|TEND|TTD|TdgClinicalTrial	797	0.7957	-
10387	CDKN1A	1026	MYC	4609		26114963	Text Mining	0.56	CDKN1A	ARSENIC TRIOXIDE	Cancer Clinical Trials and approved for other pathologies	-	SENSITIVITY	direct-target	Other	DrugBank	722	0.7257	-
10388	CDKN1A	1026	MYC	4609		26114963	Text Mining	0.56	CDKN1A	CLADRIBINE	Cancer Clinical Trials and approved for other pathologies	-	SENSITIVITY	biomarker	adenosine deaminase inhibitor(Cmap)|ribonucleotide reductase inhibitor(Cmap)	NCI	612	0.6757	-
10390	CDKN1A	1026	MYC	4609		26114963	Text Mining	0.56	CDKN1A	CICLOSPORIN	Approved	-	SENSITIVITY	direct-target	Other	DTC|DrugBank|NCI|PharmGKB|TdgClinicalTrial	373	0.6757	-
10485	CDK2	1017	SESN2	83667		3965078	Decipher	557	CDK2	DEXAMETHASONE	Approved for blood and bone marrow cancer	OTHER	SENSITIVITY	biomarker	glucocorticoid receptor agonist(Cmap)	DTC|NCI	852	0.7957	-
10486	CDK2	1017	SESN2	83667		3965078	Decipher	557	CDK2	TRILACICLIB	Cancer Clinical Trials and approved for other pathologies	-	SENSITIVITY	direct-target	CDK inhibitor(Cmap)	DrugBank|GuideToPharmacology|TTD	763	0.7957	-
10513	CDK2	1017	PIK3CA	5290		28319085	CRISPR/CRISPRi	0.68	CDK2	DEXAMETHASONE	Approved for blood and bone marrow cancer	OTHER	SENSITIVITY	biomarker	glucocorticoid receptor agonist(Cmap)	DTC|NCI	852	0.7957	-
10514	CDK2	1017	PIK3CA	5290		28319085	CRISPR/CRISPRi	0.68	CDK2	TRILACICLIB	Cancer Clinical Trials and approved for other pathologies	-	SENSITIVITY	direct-target	CDK inhibitor(Cmap)	DrugBank|GuideToPharmacology|TTD	763	0.7957	-
10541	CDK2	1017	PPM1D	8493		3965078	Decipher	551	CDK2	DEXAMETHASONE	Approved for blood and bone marrow cancer	OTHER	SENSITIVITY	biomarker	glucocorticoid receptor agonist(Cmap)	DTC|NCI	852	0.7957	-
10542	CDK2	1017	PPM1D	8493		3965078	Decipher	551	CDK2	TRILACICLIB	Cancer Clinical Trials and approved for other pathologies	-	SENSITIVITY	direct-target	CDK inhibitor(Cmap)	DrugBank|GuideToPharmacology|TTD	763	0.7957	-
10569	CDK2	1017	EGFR	1956		3965078	Decipher	557	CDK2	DEXAMETHASONE	Approved for blood and bone marrow cancer	OTHER	SENSITIVITY	biomarker	glucocorticoid receptor agonist(Cmap)	DTC|NCI	852	0.7957	-
10570	CDK2	1017	EGFR	1956		3965078	Decipher	557	CDK2	TRILACICLIB	Cancer Clinical Trials and approved for other pathologies	-	SENSITIVITY	direct-target	CDK inhibitor(Cmap)	DrugBank|GuideToPharmacology|TTD	763	0.7957	-
10597	CDK2	1017	PARP1	142		3965078	Decipher	557	CDK2	DEXAMETHASONE	Approved for blood and bone marrow cancer	OTHER	SENSITIVITY	biomarker	glucocorticoid receptor agonist(Cmap)	DTC|NCI	852	0.7957	-
10598	CDK2	1017	PARP1	142		3965078	Decipher	557	CDK2	TRILACICLIB	Cancer Clinical Trials and approved for other pathologies	-	SENSITIVITY	direct-target	CDK inhibitor(Cmap)	DrugBank|GuideToPharmacology|TTD	763	0.7957	-
10625	CDK2	1017	PMS2	5395		3965078	Decipher	557	CDK2	DEXAMETHASONE	Approved for blood and bone marrow cancer	OTHER	SENSITIVITY	biomarker	glucocorticoid receptor agonist(Cmap)	DTC|NCI	852	0.7957	-
10626	CDK2	1017	PMS2	5395		3965078	Decipher	557	CDK2	TRILACICLIB	Cancer Clinical Trials and approved for other pathologies	-	SENSITIVITY	direct-target	CDK inhibitor(Cmap)	DrugBank|GuideToPharmacology|TTD	763	0.7957	-
10653	CDK2	1017	POLE	5426		3965078	Decipher	557	CDK2	DEXAMETHASONE	Approved for blood and bone marrow cancer	OTHER	SENSITIVITY	biomarker	glucocorticoid receptor agonist(Cmap)	DTC|NCI	852	0.7957	-
10654	CDK2	1017	POLE	5426		3965078	Decipher	557	CDK2	TRILACICLIB	Cancer Clinical Trials and approved for other pathologies	-	SENSITIVITY	direct-target	CDK inhibitor(Cmap)	DrugBank|GuideToPharmacology|TTD	763	0.7957	-
10689	CYP19A1	1588	SMO	6608		17000754	GenomeRNAi	0.5	CYP19A1	ANASTROZOLE	Approved for breast cancer	HORMONE_THERAPY	SENSITIVITY	direct-target	aromatase inhibitor(Cmap)	ChemblInteractions|DrugBank|GuideToPharmacology|NCI|PharmGKB|TALC|TEND|TTD|TdgClinicalTrial	918	0.3618	-
10690	CYP19A1	1588	SMO	6608		17000754	GenomeRNAi	0.5	CYP19A1	LETROZOLE	Approved for breast cancer	HORMONE_THERAPY	SENSITIVITY	direct-target	aromatase inhibitor(Cmap)	ChemblInteractions|DTC|DrugBank|GuideToPharmacology|PharmGKB|TEND|TTD|TdgClinicalTrial	917	0.3618	-
10691	CYP19A1	1588	SMO	6608		17000754	GenomeRNAi	0.5	CYP19A1	EXEMESTANE	Approved for breast cancer	HORMONE_THERAPY	SENSITIVITY	direct-target	aromatase inhibitor(Cmap)	ChemblInteractions|DrugBank|GuideToPharmacology|PharmGKB|TEND|TTD|TdgClinicalTrial	916	0.3618	-
10692	CYP19A1	1588	SMO	6608		17000754	GenomeRNAi	0.5	CYP19A1	TAMOXIFEN	Approved for breast cancer	HORMONE_THERAPY	SENSITIVITY	biomarker	estrogen receptor antagonist(Cmap)|selective estrogen receptor modulator (SERM)(Cmap)	DTC|NCI|PharmGKB	862	0.7257	-
10693	CYP19A1	1588	SMO	6608		17000754	GenomeRNAi	0.5	CYP19A1	LIOTHYRONINE	Approved for thyroid cancer	HORMONE_THERAPY	SENSITIVITY	biomarker	thyroid hormone stimulant(Cmap)	DTC|NCI	842	0.3618	-
10694	CYP19A1	1588	SMO	6608		17000754	GenomeRNAi	0.5	CYP19A1	NICOTINE	Cancer Clinical Trials and approved for other pathologies	-	SENSITIVITY	direct-target	acetylcholine receptor agonist(Cmap)	ChemblInteractions|DTC|DrugBank|GuideToPharmacology|NCI|PharmGKB|TEND|TTD|TdgClinicalTrial	797	0.7957	-
10695	CYP19A1	1588	SMO	6608		17000754	GenomeRNAi	0.5	CYP19A1	CAPTOPRIL	Cancer Clinical Trials and approved for other pathologies	-	SENSITIVITY	biomarker	angiotensin converting enzyme inhibitor(Cmap)	NCI	612	0.3618	-
10698	CYP19A1	1588	SMO	6608		17000754	GenomeRNAi	0.5	CYP19A1	ATROPINE	Approved	-	SENSITIVITY	direct-target	acetylcholine receptor antagonist(Cmap)	ChemblInteractions|DTC|DrugBank|GuideToPharmacology|NCI|TEND|TdgClinicalTrial	377	0.3618	-
10699	CYP19A1	1588	SMO	6608		17000754	GenomeRNAi	0.5	CYP19A1	IBUPROFEN	Approved	-	SENSITIVITY	direct-target	cyclooxygenase inhibitor(Cmap)	DTC|NCI|PharmGKB|TTD	371	0.3618	-
10708	CYP19A1	1588	GTSE1	51512		17000754	GenomeRNAi	0.5	CYP19A1	ANASTROZOLE	Approved for breast cancer	HORMONE_THERAPY	SENSITIVITY	direct-target	aromatase inhibitor(Cmap)	ChemblInteractions|DrugBank|GuideToPharmacology|NCI|PharmGKB|TALC|TEND|TTD|TdgClinicalTrial	918	0.3618	-
10709	CYP19A1	1588	GTSE1	51512		17000754	GenomeRNAi	0.5	CYP19A1	LETROZOLE	Approved for breast cancer	HORMONE_THERAPY	SENSITIVITY	direct-target	aromatase inhibitor(Cmap)	ChemblInteractions|DTC|DrugBank|GuideToPharmacology|PharmGKB|TEND|TTD|TdgClinicalTrial	917	0.3618	-
10710	CYP19A1	1588	GTSE1	51512		17000754	GenomeRNAi	0.5	CYP19A1	EXEMESTANE	Approved for breast cancer	HORMONE_THERAPY	SENSITIVITY	direct-target	aromatase inhibitor(Cmap)	ChemblInteractions|DrugBank|GuideToPharmacology|PharmGKB|TEND|TTD|TdgClinicalTrial	916	0.3618	-
10711	CYP19A1	1588	GTSE1	51512		17000754	GenomeRNAi	0.5	CYP19A1	TAMOXIFEN	Approved for breast cancer	HORMONE_THERAPY	SENSITIVITY	biomarker	estrogen receptor antagonist(Cmap)|selective estrogen receptor modulator (SERM)(Cmap)	DTC|NCI|PharmGKB	862	0.7257	-
10712	CYP19A1	1588	GTSE1	51512		17000754	GenomeRNAi	0.5	CYP19A1	LIOTHYRONINE	Approved for thyroid cancer	HORMONE_THERAPY	SENSITIVITY	biomarker	thyroid hormone stimulant(Cmap)	DTC|NCI	842	0.3618	-
10713	CYP19A1	1588	GTSE1	51512		17000754	GenomeRNAi	0.5	CYP19A1	NICOTINE	Cancer Clinical Trials and approved for other pathologies	-	SENSITIVITY	direct-target	acetylcholine receptor agonist(Cmap)	ChemblInteractions|DTC|DrugBank|GuideToPharmacology|NCI|PharmGKB|TEND|TTD|TdgClinicalTrial	797	0.7957	-
10714	CYP19A1	1588	GTSE1	51512		17000754	GenomeRNAi	0.5	CYP19A1	CAPTOPRIL	Cancer Clinical Trials and approved for other pathologies	-	SENSITIVITY	biomarker	angiotensin converting enzyme inhibitor(Cmap)	NCI	612	0.3618	-
10717	CYP19A1	1588	GTSE1	51512		17000754	GenomeRNAi	0.5	CYP19A1	ATROPINE	Approved	-	SENSITIVITY	direct-target	acetylcholine receptor antagonist(Cmap)	ChemblInteractions|DTC|DrugBank|GuideToPharmacology|NCI|TEND|TdgClinicalTrial	377	0.3618	-
10718	CYP19A1	1588	GTSE1	51512		17000754	GenomeRNAi	0.5	CYP19A1	IBUPROFEN	Approved	-	SENSITIVITY	direct-target	cyclooxygenase inhibitor(Cmap)	DTC|NCI|PharmGKB|TTD	371	0.3618	-
10727	CYP19A1	1588	TAP2	6891		17000754	GenomeRNAi	0.5	CYP19A1	ANASTROZOLE	Approved for breast cancer	HORMONE_THERAPY	SENSITIVITY	direct-target	aromatase inhibitor(Cmap)	ChemblInteractions|DrugBank|GuideToPharmacology|NCI|PharmGKB|TALC|TEND|TTD|TdgClinicalTrial	918	0.3618	-
10728	CYP19A1	1588	TAP2	6891		17000754	GenomeRNAi	0.5	CYP19A1	LETROZOLE	Approved for breast cancer	HORMONE_THERAPY	SENSITIVITY	direct-target	aromatase inhibitor(Cmap)	ChemblInteractions|DTC|DrugBank|GuideToPharmacology|PharmGKB|TEND|TTD|TdgClinicalTrial	917	0.3618	-
10729	CYP19A1	1588	TAP2	6891		17000754	GenomeRNAi	0.5	CYP19A1	EXEMESTANE	Approved for breast cancer	HORMONE_THERAPY	SENSITIVITY	direct-target	aromatase inhibitor(Cmap)	ChemblInteractions|DrugBank|GuideToPharmacology|PharmGKB|TEND|TTD|TdgClinicalTrial	916	0.3618	-
10730	CYP19A1	1588	TAP2	6891		17000754	GenomeRNAi	0.5	CYP19A1	TAMOXIFEN	Approved for breast cancer	HORMONE_THERAPY	SENSITIVITY	biomarker	estrogen receptor antagonist(Cmap)|selective estrogen receptor modulator (SERM)(Cmap)	DTC|NCI|PharmGKB	862	0.7257	-
10731	CYP19A1	1588	TAP2	6891		17000754	GenomeRNAi	0.5	CYP19A1	LIOTHYRONINE	Approved for thyroid cancer	HORMONE_THERAPY	SENSITIVITY	biomarker	thyroid hormone stimulant(Cmap)	DTC|NCI	842	0.3618	-
10732	CYP19A1	1588	TAP2	6891		17000754	GenomeRNAi	0.5	CYP19A1	NICOTINE	Cancer Clinical Trials and approved for other pathologies	-	SENSITIVITY	direct-target	acetylcholine receptor agonist(Cmap)	ChemblInteractions|DTC|DrugBank|GuideToPharmacology|NCI|PharmGKB|TEND|TTD|TdgClinicalTrial	797	0.7957	-
10733	CYP19A1	1588	TAP2	6891		17000754	GenomeRNAi	0.5	CYP19A1	CAPTOPRIL	Cancer Clinical Trials and approved for other pathologies	-	SENSITIVITY	biomarker	angiotensin converting enzyme inhibitor(Cmap)	NCI	612	0.3618	-
10736	CYP19A1	1588	TAP2	6891		17000754	GenomeRNAi	0.5	CYP19A1	ATROPINE	Approved	-	SENSITIVITY	direct-target	acetylcholine receptor antagonist(Cmap)	ChemblInteractions|DTC|DrugBank|GuideToPharmacology|NCI|TEND|TdgClinicalTrial	377	0.3618	-
10737	CYP19A1	1588	TAP2	6891		17000754	GenomeRNAi	0.5	CYP19A1	IBUPROFEN	Approved	-	SENSITIVITY	direct-target	cyclooxygenase inhibitor(Cmap)	DTC|NCI|PharmGKB|TTD	371	0.3618	-
10746	CYP19A1	1588	PTPRD	5789		17000754	GenomeRNAi	0.5	CYP19A1	ANASTROZOLE	Approved for breast cancer	HORMONE_THERAPY	SENSITIVITY	direct-target	aromatase inhibitor(Cmap)	ChemblInteractions|DrugBank|GuideToPharmacology|NCI|PharmGKB|TALC|TEND|TTD|TdgClinicalTrial	918	0.3618	-
10747	CYP19A1	1588	PTPRD	5789		17000754	GenomeRNAi	0.5	CYP19A1	LETROZOLE	Approved for breast cancer	HORMONE_THERAPY	SENSITIVITY	direct-target	aromatase inhibitor(Cmap)	ChemblInteractions|DTC|DrugBank|GuideToPharmacology|PharmGKB|TEND|TTD|TdgClinicalTrial	917	0.3618	-
10748	CYP19A1	1588	PTPRD	5789		17000754	GenomeRNAi	0.5	CYP19A1	EXEMESTANE	Approved for breast cancer	HORMONE_THERAPY	SENSITIVITY	direct-target	aromatase inhibitor(Cmap)	ChemblInteractions|DrugBank|GuideToPharmacology|PharmGKB|TEND|TTD|TdgClinicalTrial	916	0.3618	-
10749	CYP19A1	1588	PTPRD	5789		17000754	GenomeRNAi	0.5	CYP19A1	TAMOXIFEN	Approved for breast cancer	HORMONE_THERAPY	SENSITIVITY	biomarker	estrogen receptor antagonist(Cmap)|selective estrogen receptor modulator (SERM)(Cmap)	DTC|NCI|PharmGKB	862	0.7257	-
10750	CYP19A1	1588	PTPRD	5789		17000754	GenomeRNAi	0.5	CYP19A1	LIOTHYRONINE	Approved for thyroid cancer	HORMONE_THERAPY	SENSITIVITY	biomarker	thyroid hormone stimulant(Cmap)	DTC|NCI	842	0.3618	-
10751	CYP19A1	1588	PTPRD	5789		17000754	GenomeRNAi	0.5	CYP19A1	NICOTINE	Cancer Clinical Trials and approved for other pathologies	-	SENSITIVITY	direct-target	acetylcholine receptor agonist(Cmap)	ChemblInteractions|DTC|DrugBank|GuideToPharmacology|NCI|PharmGKB|TEND|TTD|TdgClinicalTrial	797	0.7957	-
10752	CYP19A1	1588	PTPRD	5789		17000754	GenomeRNAi	0.5	CYP19A1	CAPTOPRIL	Cancer Clinical Trials and approved for other pathologies	-	SENSITIVITY	biomarker	angiotensin converting enzyme inhibitor(Cmap)	NCI	612	0.3618	-
10755	CYP19A1	1588	PTPRD	5789		17000754	GenomeRNAi	0.5	CYP19A1	ATROPINE	Approved	-	SENSITIVITY	direct-target	acetylcholine receptor antagonist(Cmap)	ChemblInteractions|DTC|DrugBank|GuideToPharmacology|NCI|TEND|TdgClinicalTrial	377	0.3618	-
10756	CYP19A1	1588	PTPRD	5789		17000754	GenomeRNAi	0.5	CYP19A1	IBUPROFEN	Approved	-	SENSITIVITY	direct-target	cyclooxygenase inhibitor(Cmap)	DTC|NCI|PharmGKB|TTD	371	0.3618	-
10765	CSF3R	1441	PIK3C2B	5287		28319085	CRISPR/CRISPRi	0.68	CSF3R	PEXIDARTINIB	Approved for soft tissue cancer	TARGETED_THERAPY	SENSITIVITY	direct-target	tyrosine kinase inhibitor(Cmap)	CancerCommons|ChemblInteractions|DrugBank|GuideToPharmacology|JAX-CKB|MyCancerGenome|TTD	937	0.5435	-
10766	CSF3R	1441	PIK3C2B	5287		28319085	CRISPR/CRISPRi	0.68	CSF3R	FILGRASTIM	Approved for blood cancer	OTHER	SENSITIVITY	direct-target	Other	ChemblInteractions|DrugBank|TEND|TTD|TdgClinicalTrial	915	0.5354	-
10767	CSF3R	1441	PIK3C2B	5287		28319085	CRISPR/CRISPRi	0.68	CSF3R	FILGRASTIM-SNDZ	Approved for blood cancer	OTHER	SENSITIVITY	direct-target	Other	TTD	911	0.5354	-
10768	CSF3R	1441	PIK3C2B	5287		28319085	CRISPR/CRISPRi	0.68	CSF3R	ISOTRETINOIN	Cancer Clinical Trials and approved for other pathologies	-	SENSITIVITY	gene-dependency	retinoid receptor agonist(Cmap)	ChemblInteractions|DrugBank|NCI|PharmGKB	733	0.5354	-
10769	CSF3R	1441	PIK3C2B	5287		28319085	CRISPR/CRISPRi	0.68	CSF3R	PEGFILGRASTIM	Cancer Clinical Trials and approved for other pathologies	-	SENSITIVITY	direct-target	Other	ChemblInteractions|DrugBank|GuideToPharmacology|TEND|TTD|TdgClinicalTrial	716	0.5354	-
10770	CSF3R	1441	PIK3C2B	5287		28319085	CRISPR/CRISPRi	0.68	CSF3R	LIPEGFILGRASTIM	Cancer Clinical Trials and approved for other pathologies	-	SENSITIVITY	direct-target	Other	ChemblInteractions|DrugBank	713	0.5354	-
10771	CSF3R	1441	PIK3C2B	5287		28319085	CRISPR/CRISPRi	0.68	CSF3R	TAZAROTENE	Cancer Clinical Trials and approved for other pathologies	-	SENSITIVITY	gene-dependency	retinoid receptor agonist(Cmap)	ChemblInteractions|DrugBank|GuideToPharmacology|TEND|TTD|TdgClinicalTrial	706	0.5354	-
10772	CSF3R	1441	PIK3C2B	5287		28319085	CRISPR/CRISPRi	0.68	CSF3R	RUXOLITINIB	Cancer Clinical Trials and approved for other pathologies	-	SENSITIVITY	biomarker	JAK inhibitor(Cmap)	DoCM|JAX-CKB	613	0.5354	-
10780	CHEK1	1111	TP53	7157		14726685;21822123;23653048;16652144;23536721;22101337;21933891;22430210;19034564	Synlethality;Text Mining	0.85	CHEK1	PALBOCICLIB	Approved for breast cancer	TARGETED_THERAPY	SENSITIVITY	direct-target	CDK inhibitor(Cmap)	CancerCommons|ChemblInteractions|DTC|DrugBank|GuideToPharmacology|MOAlmanac|MyCancerGenome|MyCancerGenomeClinicalTrial	989	0.7957	-
10781	CHEK1	1111	TP53	7157		14726685;21822123;23653048;16652144;23536721;22101337;21933891;22430210;19034564	Synlethality;Text Mining	0.85	CHEK1	OLAPARIB	Approved for breast, fallopian tube, ovary, pancreas, peritoneum and prostate cancer	TARGETED_THERAPY	SENSITIVITY	biomarker	PARP inhibitor(Cmap)	JAX-CKB|MOAlmanac|OncoKB	833	0.6815	-
10782	CHEK1	1111	TP53	7157		14726685;21822123;23653048;16652144;23536721;22101337;21933891;22430210;19034564	Synlethality;Text Mining	0.85	CHEK1	FOSTAMATINIB	Cancer Clinical Trials and approved for other pathologies	-	SENSITIVITY	direct-target	SYK inhibitor(Cmap)	DrugBank	792	0.7957	-
10794	CHEK1	1111	PARP1	142		28319113	CRISPR screen	0.65	CHEK1	PALBOCICLIB	Approved for breast cancer	TARGETED_THERAPY	SENSITIVITY	direct-target	CDK inhibitor(Cmap)	CancerCommons|ChemblInteractions|DTC|DrugBank|GuideToPharmacology|MOAlmanac|MyCancerGenome|MyCancerGenomeClinicalTrial	989	0.7957	-
10795	CHEK1	1111	PARP1	142		28319113	CRISPR screen	0.65	CHEK1	OLAPARIB	Approved for breast, fallopian tube, ovary, pancreas, peritoneum and prostate cancer	TARGETED_THERAPY	SENSITIVITY	biomarker	PARP inhibitor(Cmap)	JAX-CKB|MOAlmanac|OncoKB	833	0.6815	-
10796	CHEK1	1111	PARP1	142		28319113	CRISPR screen	0.65	CHEK1	FOSTAMATINIB	Cancer Clinical Trials and approved for other pathologies	-	SENSITIVITY	direct-target	SYK inhibitor(Cmap)	DrugBank	792	0.7957	-
10808	CHEK1	1111	MAPK1	5594		31300006	CRISPR/CRISPRi	0.72	CHEK1	PALBOCICLIB	Approved for breast cancer	TARGETED_THERAPY	SENSITIVITY	direct-target	CDK inhibitor(Cmap)	CancerCommons|ChemblInteractions|DTC|DrugBank|GuideToPharmacology|MOAlmanac|MyCancerGenome|MyCancerGenomeClinicalTrial	989	0.7957	-
10809	CHEK1	1111	MAPK1	5594		31300006	CRISPR/CRISPRi	0.72	CHEK1	OLAPARIB	Approved for breast, fallopian tube, ovary, pancreas, peritoneum and prostate cancer	TARGETED_THERAPY	SENSITIVITY	biomarker	PARP inhibitor(Cmap)	JAX-CKB|MOAlmanac|OncoKB	833	0.6815	-
10810	CHEK1	1111	MAPK1	5594		31300006	CRISPR/CRISPRi	0.72	CHEK1	FOSTAMATINIB	Cancer Clinical Trials and approved for other pathologies	-	SENSITIVITY	direct-target	SYK inhibitor(Cmap)	DrugBank	792	0.7957	-
10822	CHEK1	1111	KMT2D	8085		31300006	CRISPR/CRISPRi	0.58	CHEK1	PALBOCICLIB	Approved for breast cancer	TARGETED_THERAPY	SENSITIVITY	direct-target	CDK inhibitor(Cmap)	CancerCommons|ChemblInteractions|DTC|DrugBank|GuideToPharmacology|MOAlmanac|MyCancerGenome|MyCancerGenomeClinicalTrial	989	0.7957	-
10823	CHEK1	1111	KMT2D	8085		31300006	CRISPR/CRISPRi	0.58	CHEK1	OLAPARIB	Approved for breast, fallopian tube, ovary, pancreas, peritoneum and prostate cancer	TARGETED_THERAPY	SENSITIVITY	biomarker	PARP inhibitor(Cmap)	JAX-CKB|MOAlmanac|OncoKB	833	0.6815	-
10824	CHEK1	1111	KMT2D	8085		31300006	CRISPR/CRISPRi	0.58	CHEK1	FOSTAMATINIB	Cancer Clinical Trials and approved for other pathologies	-	SENSITIVITY	direct-target	SYK inhibitor(Cmap)	DrugBank	792	0.7957	-
10836	CHEK1	1111	SMARCA4	6597		28319113	CRISPR screen	0.65	CHEK1	PALBOCICLIB	Approved for breast cancer	TARGETED_THERAPY	SENSITIVITY	direct-target	CDK inhibitor(Cmap)	CancerCommons|ChemblInteractions|DTC|DrugBank|GuideToPharmacology|MOAlmanac|MyCancerGenome|MyCancerGenomeClinicalTrial	989	0.7957	-
10837	CHEK1	1111	SMARCA4	6597		28319113	CRISPR screen	0.65	CHEK1	OLAPARIB	Approved for breast, fallopian tube, ovary, pancreas, peritoneum and prostate cancer	TARGETED_THERAPY	SENSITIVITY	biomarker	PARP inhibitor(Cmap)	JAX-CKB|MOAlmanac|OncoKB	833	0.6815	-
10838	CHEK1	1111	SMARCA4	6597		28319113	CRISPR screen	0.65	CHEK1	FOSTAMATINIB	Cancer Clinical Trials and approved for other pathologies	-	SENSITIVITY	direct-target	SYK inhibitor(Cmap)	DrugBank	792	0.7957	-
10850	CHEK1	1111	SMO	6608		28319113	CRISPR screen	0.65	CHEK1	PALBOCICLIB	Approved for breast cancer	TARGETED_THERAPY	SENSITIVITY	direct-target	CDK inhibitor(Cmap)	CancerCommons|ChemblInteractions|DTC|DrugBank|GuideToPharmacology|MOAlmanac|MyCancerGenome|MyCancerGenomeClinicalTrial	989	0.7957	-
10851	CHEK1	1111	SMO	6608		28319113	CRISPR screen	0.65	CHEK1	OLAPARIB	Approved for breast, fallopian tube, ovary, pancreas, peritoneum and prostate cancer	TARGETED_THERAPY	SENSITIVITY	biomarker	PARP inhibitor(Cmap)	JAX-CKB|MOAlmanac|OncoKB	833	0.6815	-
10852	CHEK1	1111	SMO	6608		28319113	CRISPR screen	0.65	CHEK1	FOSTAMATINIB	Cancer Clinical Trials and approved for other pathologies	-	SENSITIVITY	direct-target	SYK inhibitor(Cmap)	DrugBank	792	0.7957	-
10864	CHEK1	1111	PIK3CA	5290		28319113	CRISPR screen	0.65	CHEK1	PALBOCICLIB	Approved for breast cancer	TARGETED_THERAPY	SENSITIVITY	direct-target	CDK inhibitor(Cmap)	CancerCommons|ChemblInteractions|DTC|DrugBank|GuideToPharmacology|MOAlmanac|MyCancerGenome|MyCancerGenomeClinicalTrial	989	0.7957	-
10865	CHEK1	1111	PIK3CA	5290		28319113	CRISPR screen	0.65	CHEK1	OLAPARIB	Approved for breast, fallopian tube, ovary, pancreas, peritoneum and prostate cancer	TARGETED_THERAPY	SENSITIVITY	biomarker	PARP inhibitor(Cmap)	JAX-CKB|MOAlmanac|OncoKB	833	0.6815	-
10866	CHEK1	1111	PIK3CA	5290		28319113	CRISPR screen	0.65	CHEK1	FOSTAMATINIB	Cancer Clinical Trials and approved for other pathologies	-	SENSITIVITY	direct-target	SYK inhibitor(Cmap)	DrugBank	792	0.7957	-
10878	CHEK1	1111	PTEN	5728		28319113	CRISPR screen	0.65	CHEK1	PALBOCICLIB	Approved for breast cancer	TARGETED_THERAPY	SENSITIVITY	direct-target	CDK inhibitor(Cmap)	CancerCommons|ChemblInteractions|DTC|DrugBank|GuideToPharmacology|MOAlmanac|MyCancerGenome|MyCancerGenomeClinicalTrial	989	0.7957	-
10879	CHEK1	1111	PTEN	5728		28319113	CRISPR screen	0.65	CHEK1	OLAPARIB	Approved for breast, fallopian tube, ovary, pancreas, peritoneum and prostate cancer	TARGETED_THERAPY	SENSITIVITY	biomarker	PARP inhibitor(Cmap)	JAX-CKB|MOAlmanac|OncoKB	833	0.6815	-
10880	CHEK1	1111	PTEN	5728		28319113	CRISPR screen	0.65	CHEK1	FOSTAMATINIB	Cancer Clinical Trials and approved for other pathologies	-	SENSITIVITY	direct-target	SYK inhibitor(Cmap)	DrugBank	792	0.7957	-
10892	CHEK1	1111	VHL	7428		28319113	CRISPR screen	0.65	CHEK1	PALBOCICLIB	Approved for breast cancer	TARGETED_THERAPY	SENSITIVITY	direct-target	CDK inhibitor(Cmap)	CancerCommons|ChemblInteractions|DTC|DrugBank|GuideToPharmacology|MOAlmanac|MyCancerGenome|MyCancerGenomeClinicalTrial	989	0.7957	-
10893	CHEK1	1111	VHL	7428		28319113	CRISPR screen	0.65	CHEK1	OLAPARIB	Approved for breast, fallopian tube, ovary, pancreas, peritoneum and prostate cancer	TARGETED_THERAPY	SENSITIVITY	biomarker	PARP inhibitor(Cmap)	JAX-CKB|MOAlmanac|OncoKB	833	0.6815	-
10894	CHEK1	1111	VHL	7428		28319113	CRISPR screen	0.65	CHEK1	FOSTAMATINIB	Cancer Clinical Trials and approved for other pathologies	-	SENSITIVITY	direct-target	SYK inhibitor(Cmap)	DrugBank	792	0.7957	-
10906	CHEK1	1111	PRKDC	5591		28319113	CRISPR screen	0.65	CHEK1	PALBOCICLIB	Approved for breast cancer	TARGETED_THERAPY	SENSITIVITY	direct-target	CDK inhibitor(Cmap)	CancerCommons|ChemblInteractions|DTC|DrugBank|GuideToPharmacology|MOAlmanac|MyCancerGenome|MyCancerGenomeClinicalTrial	989	0.7957	-
10907	CHEK1	1111	PRKDC	5591		28319113	CRISPR screen	0.65	CHEK1	OLAPARIB	Approved for breast, fallopian tube, ovary, pancreas, peritoneum and prostate cancer	TARGETED_THERAPY	SENSITIVITY	biomarker	PARP inhibitor(Cmap)	JAX-CKB|MOAlmanac|OncoKB	833	0.6815	-
10908	CHEK1	1111	PRKDC	5591		28319113	CRISPR screen	0.65	CHEK1	FOSTAMATINIB	Cancer Clinical Trials and approved for other pathologies	-	SENSITIVITY	direct-target	SYK inhibitor(Cmap)	DrugBank	792	0.7957	-
10974	PARP2	10038	RAD21	5885		23333522	Synlethality	855	PARP2	RUCAPARIB	Approved for fallopian tube, ovary, peritoneum and prostate cancer	TARGETED_THERAPY	SENSITIVITY	direct-target	PARP inhibitor(Cmap)	ChemblInteractions|ClearityFoundationClinicalTrial|DTC|DrugBank|MyCancerGenome|OncoKB|PharmGKB	945	629	-
10975	PARP2	10038	RAD21	5885		23333522	Synlethality	855	PARP2	OLAPARIB	Approved for breast, fallopian tube, ovary, pancreas, peritoneum and prostate cancer	TARGETED_THERAPY	SENSITIVITY	direct-target	PARP inhibitor(Cmap)	ChemblInteractions|ClearityFoundationClinicalTrial|DrugBank|GuideToPharmacology|MOAlmanac|MyCancerGenome|OncoKB	936	0.4218	-
10976	PARP2	10038	RAD21	5885		23333522	Synlethality	855	PARP2	RUCAPARIB CAMSYLATE	Approved for fallopian tube, ovary, peritoneum and prostate cancer	TARGETED_THERAPY	SENSITIVITY	direct-target	PARP inhibitor(Cmap)	ChemblInteractions	922	0.4218	-
10977	PARP2	10038	RAD21	5885		23333522	Synlethality	855	PARP2	NIRAPARIB	Approved for fallopian tube, ovary and peritoneum cancer	TARGETED_THERAPY	SENSITIVITY	direct-target	PARP inhibitor(Cmap)	ChemblInteractions|ClearityFoundationClinicalTrial|DrugBank|GuideToPharmacology|MyCancerGenome|TALC|TdgClinicalTrial	918	0.4218	-
10978	PARP2	10038	RAD21	5885		23333522	Synlethality	855	PARP2	TALAZOPARIB	Approved for breast cancer	TARGETED_THERAPY	SENSITIVITY	direct-target	PARP inhibitor(Cmap)	ChemblInteractions|DrugBank|GuideToPharmacology	914	0.4218	-
10979	PARP2	10038	RAD21	5885		23333522	Synlethality	855	PARP2	TALAZOPARIB TOSYLATE	Approved for breast cancer	TARGETED_THERAPY	SENSITIVITY	direct-target	PARP inhibitor(Cmap)	ChemblInteractions	912	0.4218	-
10981	PARP2	10038	POLE	5426		3965078	Decipher	536	PARP2	RUCAPARIB	Approved for fallopian tube, ovary, peritoneum and prostate cancer	TARGETED_THERAPY	SENSITIVITY	direct-target	PARP inhibitor(Cmap)	ChemblInteractions|ClearityFoundationClinicalTrial|DTC|DrugBank|MyCancerGenome|OncoKB|PharmGKB	945	629	-
10982	PARP2	10038	POLE	5426		3965078	Decipher	536	PARP2	OLAPARIB	Approved for breast, fallopian tube, ovary, pancreas, peritoneum and prostate cancer	TARGETED_THERAPY	SENSITIVITY	direct-target	PARP inhibitor(Cmap)	ChemblInteractions|ClearityFoundationClinicalTrial|DrugBank|GuideToPharmacology|MOAlmanac|MyCancerGenome|OncoKB	936	0.4218	-
10983	PARP2	10038	POLE	5426		3965078	Decipher	536	PARP2	RUCAPARIB CAMSYLATE	Approved for fallopian tube, ovary, peritoneum and prostate cancer	TARGETED_THERAPY	SENSITIVITY	direct-target	PARP inhibitor(Cmap)	ChemblInteractions	922	0.4218	-
10984	PARP2	10038	POLE	5426		3965078	Decipher	536	PARP2	NIRAPARIB	Approved for fallopian tube, ovary and peritoneum cancer	TARGETED_THERAPY	SENSITIVITY	direct-target	PARP inhibitor(Cmap)	ChemblInteractions|ClearityFoundationClinicalTrial|DrugBank|GuideToPharmacology|MyCancerGenome|TALC|TdgClinicalTrial	918	0.4218	-
10985	PARP2	10038	POLE	5426		3965078	Decipher	536	PARP2	TALAZOPARIB	Approved for breast cancer	TARGETED_THERAPY	SENSITIVITY	direct-target	PARP inhibitor(Cmap)	ChemblInteractions|DrugBank|GuideToPharmacology	914	0.4218	-
10986	PARP2	10038	POLE	5426		3965078	Decipher	536	PARP2	TALAZOPARIB TOSYLATE	Approved for breast cancer	TARGETED_THERAPY	SENSITIVITY	direct-target	PARP inhibitor(Cmap)	ChemblInteractions	912	0.4218	-
10988	PARP2	10038	PPM1D	8493		3965078	Decipher	557	PARP2	RUCAPARIB	Approved for fallopian tube, ovary, peritoneum and prostate cancer	TARGETED_THERAPY	SENSITIVITY	direct-target	PARP inhibitor(Cmap)	ChemblInteractions|ClearityFoundationClinicalTrial|DTC|DrugBank|MyCancerGenome|OncoKB|PharmGKB	945	629	-
10989	PARP2	10038	PPM1D	8493		3965078	Decipher	557	PARP2	OLAPARIB	Approved for breast, fallopian tube, ovary, pancreas, peritoneum and prostate cancer	TARGETED_THERAPY	SENSITIVITY	direct-target	PARP inhibitor(Cmap)	ChemblInteractions|ClearityFoundationClinicalTrial|DrugBank|GuideToPharmacology|MOAlmanac|MyCancerGenome|OncoKB	936	0.4218	-
10990	PARP2	10038	PPM1D	8493		3965078	Decipher	557	PARP2	RUCAPARIB CAMSYLATE	Approved for fallopian tube, ovary, peritoneum and prostate cancer	TARGETED_THERAPY	SENSITIVITY	direct-target	PARP inhibitor(Cmap)	ChemblInteractions	922	0.4218	-
10991	PARP2	10038	PPM1D	8493		3965078	Decipher	557	PARP2	NIRAPARIB	Approved for fallopian tube, ovary and peritoneum cancer	TARGETED_THERAPY	SENSITIVITY	direct-target	PARP inhibitor(Cmap)	ChemblInteractions|ClearityFoundationClinicalTrial|DrugBank|GuideToPharmacology|MyCancerGenome|TALC|TdgClinicalTrial	918	0.4218	-
10992	PARP2	10038	PPM1D	8493		3965078	Decipher	557	PARP2	TALAZOPARIB	Approved for breast cancer	TARGETED_THERAPY	SENSITIVITY	direct-target	PARP inhibitor(Cmap)	ChemblInteractions|DrugBank|GuideToPharmacology	914	0.4218	-
10993	PARP2	10038	PPM1D	8493		3965078	Decipher	557	PARP2	TALAZOPARIB TOSYLATE	Approved for breast cancer	TARGETED_THERAPY	SENSITIVITY	direct-target	PARP inhibitor(Cmap)	ChemblInteractions	912	0.4218	-
10995	PARP2	10038	SESN2	83667		3965078	Decipher	557	PARP2	RUCAPARIB	Approved for fallopian tube, ovary, peritoneum and prostate cancer	TARGETED_THERAPY	SENSITIVITY	direct-target	PARP inhibitor(Cmap)	ChemblInteractions|ClearityFoundationClinicalTrial|DTC|DrugBank|MyCancerGenome|OncoKB|PharmGKB	945	629	-
10996	PARP2	10038	SESN2	83667		3965078	Decipher	557	PARP2	OLAPARIB	Approved for breast, fallopian tube, ovary, pancreas, peritoneum and prostate cancer	TARGETED_THERAPY	SENSITIVITY	direct-target	PARP inhibitor(Cmap)	ChemblInteractions|ClearityFoundationClinicalTrial|DrugBank|GuideToPharmacology|MOAlmanac|MyCancerGenome|OncoKB	936	0.4218	-
10997	PARP2	10038	SESN2	83667		3965078	Decipher	557	PARP2	RUCAPARIB CAMSYLATE	Approved for fallopian tube, ovary, peritoneum and prostate cancer	TARGETED_THERAPY	SENSITIVITY	direct-target	PARP inhibitor(Cmap)	ChemblInteractions	922	0.4218	-
10998	PARP2	10038	SESN2	83667		3965078	Decipher	557	PARP2	NIRAPARIB	Approved for fallopian tube, ovary and peritoneum cancer	TARGETED_THERAPY	SENSITIVITY	direct-target	PARP inhibitor(Cmap)	ChemblInteractions|ClearityFoundationClinicalTrial|DrugBank|GuideToPharmacology|MyCancerGenome|TALC|TdgClinicalTrial	918	0.4218	-
10999	PARP2	10038	SESN2	83667		3965078	Decipher	557	PARP2	TALAZOPARIB	Approved for breast cancer	TARGETED_THERAPY	SENSITIVITY	direct-target	PARP inhibitor(Cmap)	ChemblInteractions|DrugBank|GuideToPharmacology	914	0.4218	-
11000	PARP2	10038	SESN2	83667		3965078	Decipher	557	PARP2	TALAZOPARIB TOSYLATE	Approved for breast cancer	TARGETED_THERAPY	SENSITIVITY	direct-target	PARP inhibitor(Cmap)	ChemblInteractions	912	0.4218	-
11002	PARP2	10038	STAG1	10274		23333522	Synlethality	855	PARP2	RUCAPARIB	Approved for fallopian tube, ovary, peritoneum and prostate cancer	TARGETED_THERAPY	SENSITIVITY	direct-target	PARP inhibitor(Cmap)	ChemblInteractions|ClearityFoundationClinicalTrial|DTC|DrugBank|MyCancerGenome|OncoKB|PharmGKB	945	629	-
11003	PARP2	10038	STAG1	10274		23333522	Synlethality	855	PARP2	OLAPARIB	Approved for breast, fallopian tube, ovary, pancreas, peritoneum and prostate cancer	TARGETED_THERAPY	SENSITIVITY	direct-target	PARP inhibitor(Cmap)	ChemblInteractions|ClearityFoundationClinicalTrial|DrugBank|GuideToPharmacology|MOAlmanac|MyCancerGenome|OncoKB	936	0.4218	-
11004	PARP2	10038	STAG1	10274		23333522	Synlethality	855	PARP2	RUCAPARIB CAMSYLATE	Approved for fallopian tube, ovary, peritoneum and prostate cancer	TARGETED_THERAPY	SENSITIVITY	direct-target	PARP inhibitor(Cmap)	ChemblInteractions	922	0.4218	-
11005	PARP2	10038	STAG1	10274		23333522	Synlethality	855	PARP2	NIRAPARIB	Approved for fallopian tube, ovary and peritoneum cancer	TARGETED_THERAPY	SENSITIVITY	direct-target	PARP inhibitor(Cmap)	ChemblInteractions|ClearityFoundationClinicalTrial|DrugBank|GuideToPharmacology|MyCancerGenome|TALC|TdgClinicalTrial	918	0.4218	-
11006	PARP2	10038	STAG1	10274		23333522	Synlethality	855	PARP2	TALAZOPARIB	Approved for breast cancer	TARGETED_THERAPY	SENSITIVITY	direct-target	PARP inhibitor(Cmap)	ChemblInteractions|DrugBank|GuideToPharmacology	914	0.4218	-
11007	PARP2	10038	STAG1	10274		23333522	Synlethality	855	PARP2	TALAZOPARIB TOSYLATE	Approved for breast cancer	TARGETED_THERAPY	SENSITIVITY	direct-target	PARP inhibitor(Cmap)	ChemblInteractions	912	0.4218	-
11009	PARP2	10038	SMC3	9126		22412391	Synlethality	855	PARP2	RUCAPARIB	Approved for fallopian tube, ovary, peritoneum and prostate cancer	TARGETED_THERAPY	SENSITIVITY	direct-target	PARP inhibitor(Cmap)	ChemblInteractions|ClearityFoundationClinicalTrial|DTC|DrugBank|MyCancerGenome|OncoKB|PharmGKB	945	629	-
11010	PARP2	10038	SMC3	9126		22412391	Synlethality	855	PARP2	OLAPARIB	Approved for breast, fallopian tube, ovary, pancreas, peritoneum and prostate cancer	TARGETED_THERAPY	SENSITIVITY	direct-target	PARP inhibitor(Cmap)	ChemblInteractions|ClearityFoundationClinicalTrial|DrugBank|GuideToPharmacology|MOAlmanac|MyCancerGenome|OncoKB	936	0.4218	-
11011	PARP2	10038	SMC3	9126		22412391	Synlethality	855	PARP2	RUCAPARIB CAMSYLATE	Approved for fallopian tube, ovary, peritoneum and prostate cancer	TARGETED_THERAPY	SENSITIVITY	direct-target	PARP inhibitor(Cmap)	ChemblInteractions	922	0.4218	-
11012	PARP2	10038	SMC3	9126		22412391	Synlethality	855	PARP2	NIRAPARIB	Approved for fallopian tube, ovary and peritoneum cancer	TARGETED_THERAPY	SENSITIVITY	direct-target	PARP inhibitor(Cmap)	ChemblInteractions|ClearityFoundationClinicalTrial|DrugBank|GuideToPharmacology|MyCancerGenome|TALC|TdgClinicalTrial	918	0.4218	-
11013	PARP2	10038	SMC3	9126		22412391	Synlethality	855	PARP2	TALAZOPARIB	Approved for breast cancer	TARGETED_THERAPY	SENSITIVITY	direct-target	PARP inhibitor(Cmap)	ChemblInteractions|DrugBank|GuideToPharmacology	914	0.4218	-
11014	PARP2	10038	SMC3	9126		22412391	Synlethality	855	PARP2	TALAZOPARIB TOSYLATE	Approved for breast cancer	TARGETED_THERAPY	SENSITIVITY	direct-target	PARP inhibitor(Cmap)	ChemblInteractions	912	0.4218	-
11030	RARA	5914	RET	5979		20609354	GenomeRNAi	509	RARA	DEXAMETHASONE	Approved for blood and bone marrow cancer	OTHER	SENSITIVITY	biomarker	glucocorticoid receptor agonist(Cmap)	DTC|NCI	832	0.5963	-
11031	RARA	5914	RET	5979		20609354	GenomeRNAi	509	RARA	ALPHA INTERFERON	Approved for blood, blood and lymph vessels, bone marrow and skin cancer	IMMUNOTHERAPY	SENSITIVITY	biomarker	Other	NCI	812	0.5963	-
11032	RARA	5914	RET	5979		20609354	GenomeRNAi	509	RARA	TAZAROTENE	Cancer Clinical Trials and approved for other pathologies	-	SENSITIVITY	direct-target	retinoid receptor agonist(Cmap)	ChemblInteractions|DrugBank|GuideToPharmacology|TEND|TdgClinicalTrial	716	0.5963	-
11033	RARA	5914	RET	5979		20609354	GenomeRNAi	509	RARA	ISOTRETINOIN	Cancer Clinical Trials and approved for other pathologies	-	SENSITIVITY	direct-target	retinoid receptor agonist(Cmap)	ChemblInteractions|DrugBank|TEND|TdgClinicalTrial	715	0.5963	-
11034	RARA	5914	RET	5979		20609354	GenomeRNAi	509	RARA	COLCHICINE	Cancer Clinical Trials and approved for other pathologies	-	SENSITIVITY	biomarker	microtubule inhibitor(Cmap)	NCI	612	0.5963	-
11051	MAP2K5	5607	PIK3C2B	5287		28319085	CRISPR/CRISPRi	0.68	MAP2K5	TRAMETINIB	Approved for lung, skin and thyroid cancer	TARGETED_THERAPY	BOTH	direct-target	MEK inhibitor(Cmap)	CancerCommons|ClearityFoundationClinicalTrial|DrugBank|GuideToPharmacology|JAX-CKB|MOAlmanac|MyCancerGenome|MyCancerGenomeClinicalTrial|OncoKB|TALC|TdgClinicalTrial	0.96	0.9351	MAP2K1 mutation (F53L) may induce drug resistance MAP2K2 mutation is associated with sensitivity to TRAMETINIB;MAP2K2 mutation (p.Q60P) may induce drug resistance
11052	MAP2K5	5607	PIK3C2B	5287		28319085	CRISPR/CRISPRi	0.68	MAP2K5	COBIMETINIB	Approved for skin cancer	TARGETED_THERAPY	SENSITIVITY	direct-target	MEK inhibitor(Cmap)	CancerCommons|ChemblInteractions|ClearityFoundationClinicalTrial|DrugBank|GuideToPharmacology|JAX-CKB|MyCancerGenome|MyCancerGenomeClinicalTrial|OncoKB|TALC|TdgClinicalTrial	0.95	0.9351	-
11053	MAP2K5	5607	PIK3C2B	5287		28319085	CRISPR/CRISPRi	0.68	MAP2K5	BINIMETINIB	Approved for skin cancer	TARGETED_THERAPY	SENSITIVITY	direct-target	MEK inhibitor(Cmap)	ChemblInteractions|ClearityFoundationClinicalTrial|DrugBank|GuideToPharmacology|MyCancerGenome|MyCancerGenomeClinicalTrial|TdgClinicalTrial	948	0.9351	-
11054	MAP2K5	5607	PIK3C2B	5287		28319085	CRISPR/CRISPRi	0.68	MAP2K5	FOSTAMATINIB	Cancer Clinical Trials and approved for other pathologies	-	SENSITIVITY	direct-target	SYK inhibitor(Cmap)	DrugBank	792	0.8749	-
11057	KCNJ13	3769	PDGFRB	5159		20609354	GenomeRNAi	521	KCNJ13	FAMPRIDINE	Approved	-	SENSITIVITY	direct-target	potassium channel blocker(Cmap)	ChemblInteractions|DrugBank|GuideToPharmacology	394	0.37	-
11058	KCNJ13	3769	RET	5979		20609354	GenomeRNAi	521	KCNJ13	FAMPRIDINE	Approved	-	SENSITIVITY	direct-target	potassium channel blocker(Cmap)	ChemblInteractions|DrugBank|GuideToPharmacology	394	0.37	-
11059	KCNJ13	3769	KIT	3815		20609354	GenomeRNAi	521	KCNJ13	FAMPRIDINE	Approved	-	SENSITIVITY	direct-target	potassium channel blocker(Cmap)	ChemblInteractions|DrugBank|GuideToPharmacology	394	0.37	-
11060	KCNJ13	3769	NTRK1	4914		20609354	GenomeRNAi	521	KCNJ13	FAMPRIDINE	Approved	-	SENSITIVITY	direct-target	potassium channel blocker(Cmap)	ChemblInteractions|DrugBank|GuideToPharmacology	394	0.37	-
11091	ABCG2	9429	CUX1	1523		20609354	GenomeRNAi	506	ABCG2	DASATINIB	Cancer Clinical Trials and approved for other pathologies	-	SENSITIVITY	direct-target	Bcr-Abl kinase inhibitor(Cmap)|KIT inhibitor(Cmap)|PDGFR tyrosine kinase receptor inhibitor(Cmap)|SRC inhibitor(Cmap)|ephrin inhibitor(Cmap)|tyrosine kinase inhibitor(Cmap)	DTC|DrugBank|PharmGKB|TEND|TdgClinicalTrial	744	0.4874	-
11137	ABCG2	9429	AURKA	6790		17000754	GenomeRNAi	0.5	ABCG2	DASATINIB	Cancer Clinical Trials and approved for other pathologies	-	SENSITIVITY	direct-target	Bcr-Abl kinase inhibitor(Cmap)|KIT inhibitor(Cmap)|PDGFR tyrosine kinase receptor inhibitor(Cmap)|SRC inhibitor(Cmap)|ephrin inhibitor(Cmap)|tyrosine kinase inhibitor(Cmap)	DTC|DrugBank|PharmGKB|TEND|TdgClinicalTrial	744	0.4874	-
11183	ABCG2	9429	BIRC3	330		17000754	GenomeRNAi	0.5	ABCG2	DASATINIB	Cancer Clinical Trials and approved for other pathologies	-	SENSITIVITY	direct-target	Bcr-Abl kinase inhibitor(Cmap)|KIT inhibitor(Cmap)|PDGFR tyrosine kinase receptor inhibitor(Cmap)|SRC inhibitor(Cmap)|ephrin inhibitor(Cmap)|tyrosine kinase inhibitor(Cmap)	DTC|DrugBank|PharmGKB|TEND|TdgClinicalTrial	744	0.4874	-
11229	ABCG2	9429	TAP2	6891		17000754	GenomeRNAi	0.5	ABCG2	DASATINIB	Cancer Clinical Trials and approved for other pathologies	-	SENSITIVITY	direct-target	Bcr-Abl kinase inhibitor(Cmap)|KIT inhibitor(Cmap)|PDGFR tyrosine kinase receptor inhibitor(Cmap)|SRC inhibitor(Cmap)|ephrin inhibitor(Cmap)|tyrosine kinase inhibitor(Cmap)	DTC|DrugBank|PharmGKB|TEND|TdgClinicalTrial	744	0.4874	-
11275	ABCG2	9429	TLE1	7088		20609354	GenomeRNAi	509	ABCG2	DASATINIB	Cancer Clinical Trials and approved for other pathologies	-	SENSITIVITY	direct-target	Bcr-Abl kinase inhibitor(Cmap)|KIT inhibitor(Cmap)|PDGFR tyrosine kinase receptor inhibitor(Cmap)|SRC inhibitor(Cmap)|ephrin inhibitor(Cmap)|tyrosine kinase inhibitor(Cmap)	DTC|DrugBank|PharmGKB|TEND|TdgClinicalTrial	744	0.4874	-
11321	ABCG2	9429	GTSE1	51512		17000754	GenomeRNAi	0.5	ABCG2	DASATINIB	Cancer Clinical Trials and approved for other pathologies	-	SENSITIVITY	direct-target	Bcr-Abl kinase inhibitor(Cmap)|KIT inhibitor(Cmap)|PDGFR tyrosine kinase receptor inhibitor(Cmap)|SRC inhibitor(Cmap)|ephrin inhibitor(Cmap)|tyrosine kinase inhibitor(Cmap)	DTC|DrugBank|PharmGKB|TEND|TdgClinicalTrial	744	0.4874	-
11367	ABCG2	9429	CLTC	1213		20609354	GenomeRNAi	524	ABCG2	DASATINIB	Cancer Clinical Trials and approved for other pathologies	-	SENSITIVITY	direct-target	Bcr-Abl kinase inhibitor(Cmap)|KIT inhibitor(Cmap)|PDGFR tyrosine kinase receptor inhibitor(Cmap)|SRC inhibitor(Cmap)|ephrin inhibitor(Cmap)|tyrosine kinase inhibitor(Cmap)	DTC|DrugBank|PharmGKB|TEND|TdgClinicalTrial	744	0.4874	-
11413	ABCG2	9429	MBD4	8930		20609354	GenomeRNAi	0.5479999999999999	ABCG2	DASATINIB	Cancer Clinical Trials and approved for other pathologies	-	SENSITIVITY	direct-target	Bcr-Abl kinase inhibitor(Cmap)|KIT inhibitor(Cmap)|PDGFR tyrosine kinase receptor inhibitor(Cmap)|SRC inhibitor(Cmap)|ephrin inhibitor(Cmap)|tyrosine kinase inhibitor(Cmap)	DTC|DrugBank|PharmGKB|TEND|TdgClinicalTrial	744	0.4874	-
11459	ABCG2	9429	SMARCA1	6594		20609354	GenomeRNAi	506	ABCG2	DASATINIB	Cancer Clinical Trials and approved for other pathologies	-	SENSITIVITY	direct-target	Bcr-Abl kinase inhibitor(Cmap)|KIT inhibitor(Cmap)|PDGFR tyrosine kinase receptor inhibitor(Cmap)|SRC inhibitor(Cmap)|ephrin inhibitor(Cmap)|tyrosine kinase inhibitor(Cmap)	DTC|DrugBank|PharmGKB|TEND|TdgClinicalTrial	744	0.4874	-
11505	ABCG2	9429	TRIP11	9321		20609354	GenomeRNAi	509	ABCG2	DASATINIB	Cancer Clinical Trials and approved for other pathologies	-	SENSITIVITY	direct-target	Bcr-Abl kinase inhibitor(Cmap)|KIT inhibitor(Cmap)|PDGFR tyrosine kinase receptor inhibitor(Cmap)|SRC inhibitor(Cmap)|ephrin inhibitor(Cmap)|tyrosine kinase inhibitor(Cmap)	DTC|DrugBank|PharmGKB|TEND|TdgClinicalTrial	744	0.4874	-
11551	ABCG2	9429	NCOA3	8202		20609354	GenomeRNAi	503	ABCG2	DASATINIB	Cancer Clinical Trials and approved for other pathologies	-	SENSITIVITY	direct-target	Bcr-Abl kinase inhibitor(Cmap)|KIT inhibitor(Cmap)|PDGFR tyrosine kinase receptor inhibitor(Cmap)|SRC inhibitor(Cmap)|ephrin inhibitor(Cmap)|tyrosine kinase inhibitor(Cmap)	DTC|DrugBank|PharmGKB|TEND|TdgClinicalTrial	744	0.4874	-
11597	ABCG2	9429	PTPRD	5789		17000754	GenomeRNAi	0.5	ABCG2	DASATINIB	Cancer Clinical Trials and approved for other pathologies	-	SENSITIVITY	direct-target	Bcr-Abl kinase inhibitor(Cmap)|KIT inhibitor(Cmap)|PDGFR tyrosine kinase receptor inhibitor(Cmap)|SRC inhibitor(Cmap)|ephrin inhibitor(Cmap)|tyrosine kinase inhibitor(Cmap)	DTC|DrugBank|PharmGKB|TEND|TdgClinicalTrial	744	0.4874	-
11643	ABCG2	9429	KAT6A	7994		20609354	GenomeRNAi	512	ABCG2	DASATINIB	Cancer Clinical Trials and approved for other pathologies	-	SENSITIVITY	direct-target	Bcr-Abl kinase inhibitor(Cmap)|KIT inhibitor(Cmap)|PDGFR tyrosine kinase receptor inhibitor(Cmap)|SRC inhibitor(Cmap)|ephrin inhibitor(Cmap)|tyrosine kinase inhibitor(Cmap)	DTC|DrugBank|PharmGKB|TEND|TdgClinicalTrial	744	0.4874	-
11689	ABCG2	9429	SMO	6608		17000754	GenomeRNAi	0.5	ABCG2	DASATINIB	Cancer Clinical Trials and approved for other pathologies	-	SENSITIVITY	direct-target	Bcr-Abl kinase inhibitor(Cmap)|KIT inhibitor(Cmap)|PDGFR tyrosine kinase receptor inhibitor(Cmap)|SRC inhibitor(Cmap)|ephrin inhibitor(Cmap)|tyrosine kinase inhibitor(Cmap)	DTC|DrugBank|PharmGKB|TEND|TdgClinicalTrial	744	0.4874	-
11735	ABCG2	9429	PDE4DIP	9659		20609354	GenomeRNAi	0.5539999999999999	ABCG2	DASATINIB	Cancer Clinical Trials and approved for other pathologies	-	SENSITIVITY	direct-target	Bcr-Abl kinase inhibitor(Cmap)|KIT inhibitor(Cmap)|PDGFR tyrosine kinase receptor inhibitor(Cmap)|SRC inhibitor(Cmap)|ephrin inhibitor(Cmap)|tyrosine kinase inhibitor(Cmap)	DTC|DrugBank|PharmGKB|TEND|TdgClinicalTrial	744	0.4874	-
11781	ABCG2	9429	RNF213	57674		17000754	GenomeRNAi	0.5	ABCG2	DASATINIB	Cancer Clinical Trials and approved for other pathologies	-	SENSITIVITY	direct-target	Bcr-Abl kinase inhibitor(Cmap)|KIT inhibitor(Cmap)|PDGFR tyrosine kinase receptor inhibitor(Cmap)|SRC inhibitor(Cmap)|ephrin inhibitor(Cmap)|tyrosine kinase inhibitor(Cmap)	DTC|DrugBank|PharmGKB|TEND|TdgClinicalTrial	744	0.4874	-
11831	CYP3A7	1551	GTSE1	51512		17000754	GenomeRNAi	0.5	CYP3A7	CICLOSPORIN	Approved	-	SENSITIVITY	direct-target	Other	DTC|DrugBank|NCI|PharmGKB|TdgClinicalTrial	373	0.6757	-
11843	CYP3A7	1551	PTPRD	5789		17000754	GenomeRNAi	0.5	CYP3A7	CICLOSPORIN	Approved	-	SENSITIVITY	direct-target	Other	DTC|DrugBank|NCI|PharmGKB|TdgClinicalTrial	373	0.6757	-
11855	CYP3A7	1551	TRIP11	9321		20609354	GenomeRNAi	509	CYP3A7	CICLOSPORIN	Approved	-	SENSITIVITY	direct-target	Other	DTC|DrugBank|NCI|PharmGKB|TdgClinicalTrial	373	0.6757	-
11867	CYP3A7	1551	TLE1	7088		20609354	GenomeRNAi	509	CYP3A7	CICLOSPORIN	Approved	-	SENSITIVITY	direct-target	Other	DTC|DrugBank|NCI|PharmGKB|TdgClinicalTrial	373	0.6757	-
11879	CYP3A7	1551	SMO	6608		17000754	GenomeRNAi	0.5	CYP3A7	CICLOSPORIN	Approved	-	SENSITIVITY	direct-target	Other	DTC|DrugBank|NCI|PharmGKB|TdgClinicalTrial	373	0.6757	-
11891	CYP3A7	1551	SMARCA1	6594		20609354	GenomeRNAi	506	CYP3A7	CICLOSPORIN	Approved	-	SENSITIVITY	direct-target	Other	DTC|DrugBank|NCI|PharmGKB|TdgClinicalTrial	373	0.6757	-
11903	CYP3A7	1551	TAP2	6891		17000754	GenomeRNAi	0.5	CYP3A7	CICLOSPORIN	Approved	-	SENSITIVITY	direct-target	Other	DTC|DrugBank|NCI|PharmGKB|TdgClinicalTrial	373	0.6757	-
11915	CYP3A7	1551	NCOA3	8202		20609354	GenomeRNAi	503	CYP3A7	CICLOSPORIN	Approved	-	SENSITIVITY	direct-target	Other	DTC|DrugBank|NCI|PharmGKB|TdgClinicalTrial	373	0.6757	-
11927	CYP3A7	1551	KAT6A	7994		20609354	GenomeRNAi	512	CYP3A7	CICLOSPORIN	Approved	-	SENSITIVITY	direct-target	Other	DTC|DrugBank|NCI|PharmGKB|TdgClinicalTrial	373	0.6757	-
11939	CYP3A7	1551	PDE4DIP	9659		20609354	GenomeRNAi	0.5539999999999999	CYP3A7	CICLOSPORIN	Approved	-	SENSITIVITY	direct-target	Other	DTC|DrugBank|NCI|PharmGKB|TdgClinicalTrial	373	0.6757	-
11951	CYP3A7	1551	MBD4	8930		20609354	GenomeRNAi	0.5479999999999999	CYP3A7	CICLOSPORIN	Approved	-	SENSITIVITY	direct-target	Other	DTC|DrugBank|NCI|PharmGKB|TdgClinicalTrial	373	0.6757	-
11960	CASP3	836	XIAP	331		18049476	Text Mining	0.56	CASP3	ASPIRIN	Cancer Clinical Trials and approved for other pathologies	-	SENSITIVITY	direct-target	cyclooxygenase inhibitor(Cmap)	DTC|DrugBank|NCI|PharmGKB	752	0.7257	-
11969	HMGCR	3156	PRKDC	5591		31300006	CRISPR/CRISPRi	0.53	HMGCR	ATORVASTATIN	Cancer Clinical Trials and approved for other pathologies	-	SENSITIVITY	direct-target	HMGCR inhibitor(Cmap)	DrugBank|GuideToPharmacology|NCI|PharmGKB|TEND|TTD|TdgClinicalTrial	735	0.4386	-
11970	HMGCR	3156	PRKDC	5591		31300006	CRISPR/CRISPRi	0.53	HMGCR	LOVASTATIN	Cancer Clinical Trials and approved for other pathologies	-	SENSITIVITY	direct-target	HMGCR inhibitor(Cmap)	ChemblInteractions|ClearityFoundationClinicalTrial|DTC|DrugBank|GuideToPharmacology|PharmGKB|TEND|TTD|TdgClinicalTrial	728	0.4386	-
11971	HMGCR	3156	PRKDC	5591		31300006	CRISPR/CRISPRi	0.53	HMGCR	SIMVASTATIN	Cancer Clinical Trials and approved for other pathologies	-	SENSITIVITY	direct-target	HMGCR inhibitor(Cmap)	ChemblInteractions|DTC|DrugBank|GuideToPharmacology|PharmGKB|TEND|TTD|TdgClinicalTrial	727	0.4386	-
11972	HMGCR	3156	PRKDC	5591		31300006	CRISPR/CRISPRi	0.53	HMGCR	PRAVASTATIN	Cancer Clinical Trials and approved for other pathologies	-	SENSITIVITY	direct-target	HMGCR inhibitor(Cmap)	DrugBank|GuideToPharmacology|PharmGKB|TEND|TTD|TdgClinicalTrial	725	0.4386	-
11973	HMGCR	3156	PRKDC	5591		31300006	CRISPR/CRISPRi	0.53	HMGCR	ASPIRIN	Cancer Clinical Trials and approved for other pathologies	-	SENSITIVITY	direct-target	cyclooxygenase inhibitor(Cmap)	DrugBank|TTD	722	0.3618	-
11974	HMGCR	3156	PRKDC	5591		31300006	CRISPR/CRISPRi	0.53	HMGCR	ROSUVASTATIN	Cancer Clinical Trials and approved for other pathologies	-	SENSITIVITY	direct-target	HMGCR inhibitor(Cmap)	DrugBank|GuideToPharmacology|TEND|TTD|TdgClinicalTrial	715	0.3618	-
11975	HMGCR	3156	PRKDC	5591		31300006	CRISPR/CRISPRi	0.53	HMGCR	PRAVASTATIN SODIUM	Cancer Clinical Trials and approved for other pathologies	-	SENSITIVITY	direct-target	HMGCR inhibitor(Cmap)	ChemblInteractions	712	0.3618	-
11989	CYP2C8	1558	GTSE1	51512		17000754	GenomeRNAi	0.5	CYP2C8	SORAFENIB	Approved for kidney, liver and thyroid cancer	TARGETED_THERAPY	SENSITIVITY	biomarker	FLT3 inhibitor(Cmap)|KIT inhibitor(Cmap)|PDGFR tyrosine kinase receptor inhibitor(Cmap)|RAF inhibitor(Cmap)|RET tyrosine kinase inhibitor(Cmap)|VEGFR inhibitor(Cmap)	DTC|GuideToPharmacology|JAX-CKB|PharmGKB	863	0.5435	-
11991	CYP2C8	1558	GTSE1	51512		17000754	GenomeRNAi	0.5	CYP2C8	PAZOPANIB	Approved for kidney and soft tissue cancer	TARGETED_THERAPY	SENSITIVITY	biomarker	KIT inhibitor(Cmap)|PDGFR tyrosine kinase receptor inhibitor(Cmap)|VEGFR inhibitor(Cmap)	DTC|GuideToPharmacology|PharmGKB	833	0.5435	-
12001	CYP2C8	1558	GTSE1	51512		17000754	GenomeRNAi	0.5	CYP2C8	IBUPROFEN	Approved	-	SENSITIVITY	direct-target	cyclooxygenase inhibitor(Cmap)	DTC|NCI|PharmGKB|TTD	371	0.3618	-
12011	CYP2C8	1558	TAP2	6891		17000754	GenomeRNAi	0.5	CYP2C8	SORAFENIB	Approved for kidney, liver and thyroid cancer	TARGETED_THERAPY	SENSITIVITY	biomarker	FLT3 inhibitor(Cmap)|KIT inhibitor(Cmap)|PDGFR tyrosine kinase receptor inhibitor(Cmap)|RAF inhibitor(Cmap)|RET tyrosine kinase inhibitor(Cmap)|VEGFR inhibitor(Cmap)	DTC|GuideToPharmacology|JAX-CKB|PharmGKB	863	0.5435	-
12013	CYP2C8	1558	TAP2	6891		17000754	GenomeRNAi	0.5	CYP2C8	PAZOPANIB	Approved for kidney and soft tissue cancer	TARGETED_THERAPY	SENSITIVITY	biomarker	KIT inhibitor(Cmap)|PDGFR tyrosine kinase receptor inhibitor(Cmap)|VEGFR inhibitor(Cmap)	DTC|GuideToPharmacology|PharmGKB	833	0.5435	-
12023	CYP2C8	1558	TAP2	6891		17000754	GenomeRNAi	0.5	CYP2C8	IBUPROFEN	Approved	-	SENSITIVITY	direct-target	cyclooxygenase inhibitor(Cmap)	DTC|NCI|PharmGKB|TTD	371	0.3618	-
12033	CYP2C8	1558	PTPRD	5789		17000754	GenomeRNAi	0.5	CYP2C8	SORAFENIB	Approved for kidney, liver and thyroid cancer	TARGETED_THERAPY	SENSITIVITY	biomarker	FLT3 inhibitor(Cmap)|KIT inhibitor(Cmap)|PDGFR tyrosine kinase receptor inhibitor(Cmap)|RAF inhibitor(Cmap)|RET tyrosine kinase inhibitor(Cmap)|VEGFR inhibitor(Cmap)	DTC|GuideToPharmacology|JAX-CKB|PharmGKB	863	0.5435	-
12035	CYP2C8	1558	PTPRD	5789		17000754	GenomeRNAi	0.5	CYP2C8	PAZOPANIB	Approved for kidney and soft tissue cancer	TARGETED_THERAPY	SENSITIVITY	biomarker	KIT inhibitor(Cmap)|PDGFR tyrosine kinase receptor inhibitor(Cmap)|VEGFR inhibitor(Cmap)	DTC|GuideToPharmacology|PharmGKB	833	0.5435	-
12045	CYP2C8	1558	PTPRD	5789		17000754	GenomeRNAi	0.5	CYP2C8	IBUPROFEN	Approved	-	SENSITIVITY	direct-target	cyclooxygenase inhibitor(Cmap)	DTC|NCI|PharmGKB|TTD	371	0.3618	-
12055	CYP2C8	1558	SMO	6608		17000754	GenomeRNAi	0.5	CYP2C8	SORAFENIB	Approved for kidney, liver and thyroid cancer	TARGETED_THERAPY	SENSITIVITY	biomarker	FLT3 inhibitor(Cmap)|KIT inhibitor(Cmap)|PDGFR tyrosine kinase receptor inhibitor(Cmap)|RAF inhibitor(Cmap)|RET tyrosine kinase inhibitor(Cmap)|VEGFR inhibitor(Cmap)	DTC|GuideToPharmacology|JAX-CKB|PharmGKB	863	0.5435	-
12057	CYP2C8	1558	SMO	6608		17000754	GenomeRNAi	0.5	CYP2C8	PAZOPANIB	Approved for kidney and soft tissue cancer	TARGETED_THERAPY	SENSITIVITY	biomarker	KIT inhibitor(Cmap)|PDGFR tyrosine kinase receptor inhibitor(Cmap)|VEGFR inhibitor(Cmap)	DTC|GuideToPharmacology|PharmGKB	833	0.5435	-
12067	CYP2C8	1558	SMO	6608		17000754	GenomeRNAi	0.5	CYP2C8	IBUPROFEN	Approved	-	SENSITIVITY	direct-target	cyclooxygenase inhibitor(Cmap)	DTC|NCI|PharmGKB|TTD	371	0.3618	-
12079	FAAH	2166	MYC	4609		22157079	GenomeRNAi	0.5329999999999999	FAAH	FOSTAMATINIB	Cancer Clinical Trials and approved for other pathologies	-	SENSITIVITY	direct-target	SYK inhibitor(Cmap)	DrugBank	762	0.8838	-
12102	INSRR	3645	VHL	7428		18948595	Text Mining	0.6	INSRR	FOSTAMATINIB	Cancer Clinical Trials and approved for other pathologies	-	SENSITIVITY	direct-target	SYK inhibitor(Cmap)	DrugBank	772	0.6136	-
12104	MTOR	2475	PPM1D	8493		3965078	Decipher	542	MTOR	ALPELISIB	Approved for breast cancer	TARGETED_THERAPY	SENSITIVITY	direct-target	PI3K inhibitor(Cmap)	CancerCommons|GDSC|JAX-CKB	932	0.9351	-
12105	MTOR	2475	PPM1D	8493		3965078	Decipher	542	MTOR	EVEROLIMUS	Approved for brain, breast, intestine, kidney, lung, pancreas, spinal cord and stomach cancer	TARGETED_THERAPY	SENSITIVITY	direct-target	mTOR inhibitor(Cmap)	ClearityFoundationClinicalTrial|DTC|DoCM|DrugBank|GuideToPharmacology|JAX-CKB|MyCancerGenome|MyCancerGenomeClinicalTrial|PharmGKB|TALC|TEND|TTD|TdgClinicalTrial	0.93	0.7368	-
12106	MTOR	2475	PPM1D	8493		3965078	Decipher	542	MTOR	TEMSIROLIMUS	Approved for kidney cancer	TARGETED_THERAPY	SENSITIVITY	direct-target	mTOR inhibitor(Cmap)	CancerCommons|ClearityFoundationClinicalTrial|DrugBank|GuideToPharmacology|MyCancerGenome|MyCancerGenomeClinicalTrial|TALC|TEND|TTD|TdgClinicalTrial	0.92	0.7368	-
12107	MTOR	2475	PPM1D	8493		3965078	Decipher	542	MTOR	INFIGRATINIB	Approved for bile duct cancer	TARGETED_THERAPY	SENSITIVITY	direct-target	FGFR inhibitor(Cmap)	MyCancerGenome	912	0.7368	-
12108	MTOR	2475	PPM1D	8493		3965078	Decipher	542	MTOR	VANDETANIB	Approved for thyroid cancer	TARGETED_THERAPY	BOTH	biomarker	EGFR inhibitor(Cmap)|RET tyrosine kinase inhibitor(Cmap)|VEGFR inhibitor(Cmap)	DTC|PanDrugs	852	0.9351	MET amplifications may induce drug resistance
12109	MTOR	2475	PPM1D	8493		3965078	Decipher	542	MTOR	COPANLISIB	Approved for blood cancer	TARGETED_THERAPY	SENSITIVITY	biomarker	PI3K inhibitor(Cmap)	GuideToPharmacology	812	0.7368	-
12110	MTOR	2475	PPM1D	8493		3965078	Decipher	542	MTOR	FOSTAMATINIB	Cancer Clinical Trials and approved for other pathologies	-	SENSITIVITY	direct-target	SYK inhibitor(Cmap)	DrugBank	792	0.8749	-
12111	MTOR	2475	PPM1D	8493		3965078	Decipher	542	MTOR	SIROLIMUS	Cancer Clinical Trials and approved for other pathologies	-	BOTH	direct-target	mTOR inhibitor(Cmap)	ClearityFoundationClinicalTrial|DTC|DoCM|DrugBank|GDSC|MyCancerGenome|NCI|TALC|TTD|TdgClinicalTrial	738	0.7368	-
12112	MTOR	2475	PPM1D	8493		3965078	Decipher	542	MTOR	GLASDEGIB	Cancer Clinical Trials and approved for other pathologies	-	SENSITIVITY	direct-target	hedgehog pathway inhibitor(Cmap)	TTD	711	0.7368	-
12113	MTOR	2475	PPM1D	8493		3965078	Decipher	542	MTOR	IDARUBICIN	Cancer Clinical Trials and approved for other pathologies	-	SENSITIVITY	biomarker	topoisomerase inhibitor(Cmap)	DTC	622	0.7368	-
12114	MTOR	2475	PPM1D	8493		3965078	Decipher	542	MTOR	DISULFIRAM	Cancer Clinical Trials and approved for other pathologies	-	SENSITIVITY	biomarker	DNA methyltransferase inhibitor(Cmap)|TRPV agonist(Cmap)|aldehyde dehydrogenase inhibitor(Cmap)	DTC	612	0.7368	-
12115	MTOR	2475	PPM1D	8493		3965078	Decipher	542	MTOR	DOXAZOSIN	Cancer Clinical Trials and approved for other pathologies	-	SENSITIVITY	biomarker	adrenergic receptor antagonist(Cmap)	DTC	612	0.7368	-
12116	MTOR	2475	PPM1D	8493		3965078	Decipher	542	MTOR	HALOPERIDOL	Cancer Clinical Trials and approved for other pathologies	-	SENSITIVITY	biomarker	dopamine receptor antagonist(Cmap)	DTC	612	0.7368	-
12117	MTOR	2475	PPM1D	8493		3965078	Decipher	542	MTOR	LOPERAMIDE	Cancer Clinical Trials and approved for other pathologies	-	SENSITIVITY	biomarker	opioid receptor agonist(Cmap)	DTC	612	0.7368	-
12118	MTOR	2475	PPM1D	8493		3965078	Decipher	542	MTOR	METFORMIN	Cancer Clinical Trials and approved for other pathologies	-	SENSITIVITY	biomarker	insulin sensitizer(Cmap)	MyCancerGenomeClinicalTrial	612	0.7368	-
12119	MTOR	2475	PPM1D	8493		3965078	Decipher	542	MTOR	METFORMIN HYDROCHLORIDE	Cancer Clinical Trials and approved for other pathologies	-	SENSITIVITY	biomarker	insulin sensitizer(Cmap)	DTC	612	0.7368	-
12120	MTOR	2475	PPM1D	8493		3965078	Decipher	542	MTOR	MIFEPRISTONE	Cancer Clinical Trials and approved for other pathologies	-	SENSITIVITY	biomarker	glucocorticoid receptor antagonist(Cmap)|progesterone receptor antagonist(Cmap)	DTC	612	0.7368	-
12121	MTOR	2475	PPM1D	8493		3965078	Decipher	542	MTOR	PENTAMIDINE DIISETHIONATE	Cancer Clinical Trials and approved for other pathologies	-	SENSITIVITY	biomarker	anti-pneumocystis agent(Cmap)	DTC	612	0.7368	-
12176	MTOR	2475	PARP1	142		3965078	Decipher	557	MTOR	ALPELISIB	Approved for breast cancer	TARGETED_THERAPY	SENSITIVITY	direct-target	PI3K inhibitor(Cmap)	CancerCommons|GDSC|JAX-CKB	932	0.9351	-
12177	MTOR	2475	PARP1	142		3965078	Decipher	557	MTOR	EVEROLIMUS	Approved for brain, breast, intestine, kidney, lung, pancreas, spinal cord and stomach cancer	TARGETED_THERAPY	SENSITIVITY	direct-target	mTOR inhibitor(Cmap)	ClearityFoundationClinicalTrial|DTC|DoCM|DrugBank|GuideToPharmacology|JAX-CKB|MyCancerGenome|MyCancerGenomeClinicalTrial|PharmGKB|TALC|TEND|TTD|TdgClinicalTrial	0.93	0.7368	-
12178	MTOR	2475	PARP1	142		3965078	Decipher	557	MTOR	TEMSIROLIMUS	Approved for kidney cancer	TARGETED_THERAPY	SENSITIVITY	direct-target	mTOR inhibitor(Cmap)	CancerCommons|ClearityFoundationClinicalTrial|DrugBank|GuideToPharmacology|MyCancerGenome|MyCancerGenomeClinicalTrial|TALC|TEND|TTD|TdgClinicalTrial	0.92	0.7368	-
12179	MTOR	2475	PARP1	142		3965078	Decipher	557	MTOR	INFIGRATINIB	Approved for bile duct cancer	TARGETED_THERAPY	SENSITIVITY	direct-target	FGFR inhibitor(Cmap)	MyCancerGenome	912	0.7368	-
12180	MTOR	2475	PARP1	142		3965078	Decipher	557	MTOR	VANDETANIB	Approved for thyroid cancer	TARGETED_THERAPY	BOTH	biomarker	EGFR inhibitor(Cmap)|RET tyrosine kinase inhibitor(Cmap)|VEGFR inhibitor(Cmap)	DTC|PanDrugs	852	0.9351	MET amplifications may induce drug resistance
12181	MTOR	2475	PARP1	142		3965078	Decipher	557	MTOR	COPANLISIB	Approved for blood cancer	TARGETED_THERAPY	SENSITIVITY	biomarker	PI3K inhibitor(Cmap)	GuideToPharmacology	812	0.7368	-
12182	MTOR	2475	PARP1	142		3965078	Decipher	557	MTOR	FOSTAMATINIB	Cancer Clinical Trials and approved for other pathologies	-	SENSITIVITY	direct-target	SYK inhibitor(Cmap)	DrugBank	792	0.8749	-
12183	MTOR	2475	PARP1	142		3965078	Decipher	557	MTOR	SIROLIMUS	Cancer Clinical Trials and approved for other pathologies	-	BOTH	direct-target	mTOR inhibitor(Cmap)	ClearityFoundationClinicalTrial|DTC|DoCM|DrugBank|GDSC|MyCancerGenome|NCI|TALC|TTD|TdgClinicalTrial	738	0.7368	-
12184	MTOR	2475	PARP1	142		3965078	Decipher	557	MTOR	GLASDEGIB	Cancer Clinical Trials and approved for other pathologies	-	SENSITIVITY	direct-target	hedgehog pathway inhibitor(Cmap)	TTD	711	0.7368	-
12185	MTOR	2475	PARP1	142		3965078	Decipher	557	MTOR	IDARUBICIN	Cancer Clinical Trials and approved for other pathologies	-	SENSITIVITY	biomarker	topoisomerase inhibitor(Cmap)	DTC	622	0.7368	-
12186	MTOR	2475	PARP1	142		3965078	Decipher	557	MTOR	DISULFIRAM	Cancer Clinical Trials and approved for other pathologies	-	SENSITIVITY	biomarker	DNA methyltransferase inhibitor(Cmap)|TRPV agonist(Cmap)|aldehyde dehydrogenase inhibitor(Cmap)	DTC	612	0.7368	-
12187	MTOR	2475	PARP1	142		3965078	Decipher	557	MTOR	DOXAZOSIN	Cancer Clinical Trials and approved for other pathologies	-	SENSITIVITY	biomarker	adrenergic receptor antagonist(Cmap)	DTC	612	0.7368	-
12188	MTOR	2475	PARP1	142		3965078	Decipher	557	MTOR	HALOPERIDOL	Cancer Clinical Trials and approved for other pathologies	-	SENSITIVITY	biomarker	dopamine receptor antagonist(Cmap)	DTC	612	0.7368	-
12189	MTOR	2475	PARP1	142		3965078	Decipher	557	MTOR	LOPERAMIDE	Cancer Clinical Trials and approved for other pathologies	-	SENSITIVITY	biomarker	opioid receptor agonist(Cmap)	DTC	612	0.7368	-
12190	MTOR	2475	PARP1	142		3965078	Decipher	557	MTOR	METFORMIN	Cancer Clinical Trials and approved for other pathologies	-	SENSITIVITY	biomarker	insulin sensitizer(Cmap)	MyCancerGenomeClinicalTrial	612	0.7368	-
12191	MTOR	2475	PARP1	142		3965078	Decipher	557	MTOR	METFORMIN HYDROCHLORIDE	Cancer Clinical Trials and approved for other pathologies	-	SENSITIVITY	biomarker	insulin sensitizer(Cmap)	DTC	612	0.7368	-
12192	MTOR	2475	PARP1	142		3965078	Decipher	557	MTOR	MIFEPRISTONE	Cancer Clinical Trials and approved for other pathologies	-	SENSITIVITY	biomarker	glucocorticoid receptor antagonist(Cmap)|progesterone receptor antagonist(Cmap)	DTC	612	0.7368	-
12193	MTOR	2475	PARP1	142		3965078	Decipher	557	MTOR	PENTAMIDINE DIISETHIONATE	Cancer Clinical Trials and approved for other pathologies	-	SENSITIVITY	biomarker	anti-pneumocystis agent(Cmap)	DTC	612	0.7368	-
12248	MTOR	2475	MYC	4609		22157079;23803853;25564254	GenomeRNAi;Text Mining	0.7625	MTOR	ALPELISIB	Approved for breast cancer	TARGETED_THERAPY	SENSITIVITY	direct-target	PI3K inhibitor(Cmap)	CancerCommons|GDSC|JAX-CKB	932	0.9351	-
12249	MTOR	2475	MYC	4609		22157079;23803853;25564254	GenomeRNAi;Text Mining	0.7625	MTOR	EVEROLIMUS	Approved for brain, breast, intestine, kidney, lung, pancreas, spinal cord and stomach cancer	TARGETED_THERAPY	SENSITIVITY	direct-target	mTOR inhibitor(Cmap)	ClearityFoundationClinicalTrial|DTC|DoCM|DrugBank|GuideToPharmacology|JAX-CKB|MyCancerGenome|MyCancerGenomeClinicalTrial|PharmGKB|TALC|TEND|TTD|TdgClinicalTrial	0.93	0.7368	-
12250	MTOR	2475	MYC	4609		22157079;23803853;25564254	GenomeRNAi;Text Mining	0.7625	MTOR	TEMSIROLIMUS	Approved for kidney cancer	TARGETED_THERAPY	SENSITIVITY	direct-target	mTOR inhibitor(Cmap)	CancerCommons|ClearityFoundationClinicalTrial|DrugBank|GuideToPharmacology|MyCancerGenome|MyCancerGenomeClinicalTrial|TALC|TEND|TTD|TdgClinicalTrial	0.92	0.7368	-
12251	MTOR	2475	MYC	4609		22157079;23803853;25564254	GenomeRNAi;Text Mining	0.7625	MTOR	INFIGRATINIB	Approved for bile duct cancer	TARGETED_THERAPY	SENSITIVITY	direct-target	FGFR inhibitor(Cmap)	MyCancerGenome	912	0.7368	-
12252	MTOR	2475	MYC	4609		22157079;23803853;25564254	GenomeRNAi;Text Mining	0.7625	MTOR	VANDETANIB	Approved for thyroid cancer	TARGETED_THERAPY	BOTH	biomarker	EGFR inhibitor(Cmap)|RET tyrosine kinase inhibitor(Cmap)|VEGFR inhibitor(Cmap)	DTC|PanDrugs	852	0.9351	MET amplifications may induce drug resistance
12253	MTOR	2475	MYC	4609		22157079;23803853;25564254	GenomeRNAi;Text Mining	0.7625	MTOR	COPANLISIB	Approved for blood cancer	TARGETED_THERAPY	SENSITIVITY	biomarker	PI3K inhibitor(Cmap)	GuideToPharmacology	812	0.7368	-
12254	MTOR	2475	MYC	4609		22157079;23803853;25564254	GenomeRNAi;Text Mining	0.7625	MTOR	FOSTAMATINIB	Cancer Clinical Trials and approved for other pathologies	-	SENSITIVITY	direct-target	SYK inhibitor(Cmap)	DrugBank	792	0.8749	-
12255	MTOR	2475	MYC	4609		22157079;23803853;25564254	GenomeRNAi;Text Mining	0.7625	MTOR	SIROLIMUS	Cancer Clinical Trials and approved for other pathologies	-	BOTH	direct-target	mTOR inhibitor(Cmap)	ClearityFoundationClinicalTrial|DTC|DoCM|DrugBank|GDSC|MyCancerGenome|NCI|TALC|TTD|TdgClinicalTrial	738	0.7368	-
12256	MTOR	2475	MYC	4609		22157079;23803853;25564254	GenomeRNAi;Text Mining	0.7625	MTOR	GLASDEGIB	Cancer Clinical Trials and approved for other pathologies	-	SENSITIVITY	direct-target	hedgehog pathway inhibitor(Cmap)	TTD	711	0.7368	-
12257	MTOR	2475	MYC	4609		22157079;23803853;25564254	GenomeRNAi;Text Mining	0.7625	MTOR	IDARUBICIN	Cancer Clinical Trials and approved for other pathologies	-	SENSITIVITY	biomarker	topoisomerase inhibitor(Cmap)	DTC	622	0.7368	-
12258	MTOR	2475	MYC	4609		22157079;23803853;25564254	GenomeRNAi;Text Mining	0.7625	MTOR	DISULFIRAM	Cancer Clinical Trials and approved for other pathologies	-	SENSITIVITY	biomarker	DNA methyltransferase inhibitor(Cmap)|TRPV agonist(Cmap)|aldehyde dehydrogenase inhibitor(Cmap)	DTC	612	0.7368	-
12259	MTOR	2475	MYC	4609		22157079;23803853;25564254	GenomeRNAi;Text Mining	0.7625	MTOR	DOXAZOSIN	Cancer Clinical Trials and approved for other pathologies	-	SENSITIVITY	biomarker	adrenergic receptor antagonist(Cmap)	DTC	612	0.7368	-
12260	MTOR	2475	MYC	4609		22157079;23803853;25564254	GenomeRNAi;Text Mining	0.7625	MTOR	HALOPERIDOL	Cancer Clinical Trials and approved for other pathologies	-	SENSITIVITY	biomarker	dopamine receptor antagonist(Cmap)	DTC	612	0.7368	-
12261	MTOR	2475	MYC	4609		22157079;23803853;25564254	GenomeRNAi;Text Mining	0.7625	MTOR	LOPERAMIDE	Cancer Clinical Trials and approved for other pathologies	-	SENSITIVITY	biomarker	opioid receptor agonist(Cmap)	DTC	612	0.7368	-
12262	MTOR	2475	MYC	4609		22157079;23803853;25564254	GenomeRNAi;Text Mining	0.7625	MTOR	METFORMIN	Cancer Clinical Trials and approved for other pathologies	-	SENSITIVITY	biomarker	insulin sensitizer(Cmap)	MyCancerGenomeClinicalTrial	612	0.7368	-
12263	MTOR	2475	MYC	4609		22157079;23803853;25564254	GenomeRNAi;Text Mining	0.7625	MTOR	METFORMIN HYDROCHLORIDE	Cancer Clinical Trials and approved for other pathologies	-	SENSITIVITY	biomarker	insulin sensitizer(Cmap)	DTC	612	0.7368	-
12264	MTOR	2475	MYC	4609		22157079;23803853;25564254	GenomeRNAi;Text Mining	0.7625	MTOR	MIFEPRISTONE	Cancer Clinical Trials and approved for other pathologies	-	SENSITIVITY	biomarker	glucocorticoid receptor antagonist(Cmap)|progesterone receptor antagonist(Cmap)	DTC	612	0.7368	-
12265	MTOR	2475	MYC	4609		22157079;23803853;25564254	GenomeRNAi;Text Mining	0.7625	MTOR	PENTAMIDINE DIISETHIONATE	Cancer Clinical Trials and approved for other pathologies	-	SENSITIVITY	biomarker	anti-pneumocystis agent(Cmap)	DTC	612	0.7368	-
12320	MTOR	2475	PRKDC	5591		28319113	CRISPR screen	0.65	MTOR	ALPELISIB	Approved for breast cancer	TARGETED_THERAPY	SENSITIVITY	direct-target	PI3K inhibitor(Cmap)	CancerCommons|GDSC|JAX-CKB	932	0.9351	-
[truncated: 1,612 more rows]
