# Supplementary material for: The molecular basis of the anticancer effect of statins
Source: Sci Rep. 2024 Aug 31;14:20298. doi: 10.1038/s41598-024-71240-6 (PMC11365972; doi:10.1038/s41598-024-71240-6)
Supplement: Supplementary file 2 — Supplementary Table 2. [file 41598_2024_71240_MOESM2_ESM.xlsx]

## Sheet: Sheet 1 - Supplementary Table 2
Best repurposable drugs for Synthetic Lethality therapy
This table is a refined subset of Supplementary Table 1, highlighting only the top repositionable drug candidates. It specifically features drugs that are not currently used in clinical cancer treatments but have the potential to be repurposed as novel anti-cancer therapies. These drugs target genes that form synthetic lethality pairs with deleted metastatic genes.
	gene_a.name	gene_a.identifier	gene_b.name	gene_b.identifier	SL.cellline	SL.pubmed_id	SL.source	SL.statistic_score	Genes	Show Drug Name	Status Description	Therapy	Drug response	Best Interaction	Family(ies)	Source(s)	DScore	GScore	Warning(s)
5	TAOK1	57551	KRAS	3845		19490893	Text Mining	0.6	TAOK1	FOSTAMATINIB	Cancer Clinical Trials and approved for other pathologies	-	SENSITIVITY	direct-target	SYK inhibitor(Cmap)	DrugBank	792	0.4418	-
6	TAOK1	57551	KRAS	3845		19490893	Text Mining	0.6	TAOK1	DASATINIB	Cancer Clinical Trials and approved for other pathologies	-	SENSITIVITY	biomarker	Bcr-Abl kinase inhibitor(Cmap)|KIT inhibitor(Cmap)|PDGFR tyrosine kinase receptor inhibitor(Cmap)|SRC inhibitor(Cmap)|ephrin inhibitor(Cmap)|tyrosine kinase inhibitor(Cmap)	DTC	612	0.2941	-
22	CDK4	1019	PMS2	5395		3965078	Decipher	557	CDK4	NICOTINE	Cancer Clinical Trials and approved for other pathologies	-	SENSITIVITY	direct-target	acetylcholine receptor agonist(Cmap)	ChemblInteractions|DTC|DrugBank|GuideToPharmacology|NCI|PharmGKB|TEND|TTD|TdgClinicalTrial	797	0.7957	-
23	CDK4	1019	PMS2	5395		3965078	Decipher	557	CDK4	FOSTAMATINIB	Cancer Clinical Trials and approved for other pathologies	-	SENSITIVITY	direct-target	SYK inhibitor(Cmap)	DrugBank	792	0.7957	-
24	CDK4	1019	PMS2	5395		3965078	Decipher	557	CDK4	TRILACICLIB	Cancer Clinical Trials and approved for other pathologies	-	SENSITIVITY	direct-target	CDK inhibitor(Cmap)	DrugBank|GuideToPharmacology|TTD	763	0.7957	-
25	CDK4	1019	PMS2	5395		3965078	Decipher	557	CDK4	PROGESTERONE	Cancer Clinical Trials and approved for other pathologies	-	SENSITIVITY	biomarker	progesterone receptor agonist(Cmap)	DTC|NCI|PharmGKB	652	0.7957	-
45	CDK4	1019	HDAC1	3065		28319113	CRISPR screen	0.65	CDK4	NICOTINE	Cancer Clinical Trials and approved for other pathologies	-	SENSITIVITY	direct-target	acetylcholine receptor agonist(Cmap)	ChemblInteractions|DTC|DrugBank|GuideToPharmacology|NCI|PharmGKB|TEND|TTD|TdgClinicalTrial	797	0.7957	-
46	CDK4	1019	HDAC1	3065		28319113	CRISPR screen	0.65	CDK4	FOSTAMATINIB	Cancer Clinical Trials and approved for other pathologies	-	SENSITIVITY	direct-target	SYK inhibitor(Cmap)	DrugBank	792	0.7957	-
47	CDK4	1019	HDAC1	3065		28319113	CRISPR screen	0.65	CDK4	TRILACICLIB	Cancer Clinical Trials and approved for other pathologies	-	SENSITIVITY	direct-target	CDK inhibitor(Cmap)	DrugBank|GuideToPharmacology|TTD	763	0.7957	-
48	CDK4	1019	HDAC1	3065		28319113	CRISPR screen	0.65	CDK4	PROGESTERONE	Cancer Clinical Trials and approved for other pathologies	-	SENSITIVITY	biomarker	progesterone receptor agonist(Cmap)	DTC|NCI|PharmGKB	652	0.7957	-
68	CDK4	1019	EGFR	1956		3965078	Decipher	545	CDK4	NICOTINE	Cancer Clinical Trials and approved for other pathologies	-	SENSITIVITY	direct-target	acetylcholine receptor agonist(Cmap)	ChemblInteractions|DTC|DrugBank|GuideToPharmacology|NCI|PharmGKB|TEND|TTD|TdgClinicalTrial	797	0.7957	-
69	CDK4	1019	EGFR	1956		3965078	Decipher	545	CDK4	FOSTAMATINIB	Cancer Clinical Trials and approved for other pathologies	-	SENSITIVITY	direct-target	SYK inhibitor(Cmap)	DrugBank	792	0.7957	-
70	CDK4	1019	EGFR	1956		3965078	Decipher	545	CDK4	TRILACICLIB	Cancer Clinical Trials and approved for other pathologies	-	SENSITIVITY	direct-target	CDK inhibitor(Cmap)	DrugBank|GuideToPharmacology|TTD	763	0.7957	-
71	CDK4	1019	EGFR	1956		3965078	Decipher	545	CDK4	PROGESTERONE	Cancer Clinical Trials and approved for other pathologies	-	SENSITIVITY	biomarker	progesterone receptor agonist(Cmap)	DTC|NCI|PharmGKB	652	0.7957	-
91	CDK4	1019	SESN2	83667		3965078	Decipher	551	CDK4	NICOTINE	Cancer Clinical Trials and approved for other pathologies	-	SENSITIVITY	direct-target	acetylcholine receptor agonist(Cmap)	ChemblInteractions|DTC|DrugBank|GuideToPharmacology|NCI|PharmGKB|TEND|TTD|TdgClinicalTrial	797	0.7957	-
92	CDK4	1019	SESN2	83667		3965078	Decipher	551	CDK4	FOSTAMATINIB	Cancer Clinical Trials and approved for other pathologies	-	SENSITIVITY	direct-target	SYK inhibitor(Cmap)	DrugBank	792	0.7957	-
93	CDK4	1019	SESN2	83667		3965078	Decipher	551	CDK4	TRILACICLIB	Cancer Clinical Trials and approved for other pathologies	-	SENSITIVITY	direct-target	CDK inhibitor(Cmap)	DrugBank|GuideToPharmacology|TTD	763	0.7957	-
94	CDK4	1019	SESN2	83667		3965078	Decipher	551	CDK4	PROGESTERONE	Cancer Clinical Trials and approved for other pathologies	-	SENSITIVITY	biomarker	progesterone receptor agonist(Cmap)	DTC|NCI|PharmGKB	652	0.7957	-
114	CDK4	1019	PPM1D	8493		3965078	Decipher	0.5539999999999999	CDK4	NICOTINE	Cancer Clinical Trials and approved for other pathologies	-	SENSITIVITY	direct-target	acetylcholine receptor agonist(Cmap)	ChemblInteractions|DTC|DrugBank|GuideToPharmacology|NCI|PharmGKB|TEND|TTD|TdgClinicalTrial	797	0.7957	-
115	CDK4	1019	PPM1D	8493		3965078	Decipher	0.5539999999999999	CDK4	FOSTAMATINIB	Cancer Clinical Trials and approved for other pathologies	-	SENSITIVITY	direct-target	SYK inhibitor(Cmap)	DrugBank	792	0.7957	-
116	CDK4	1019	PPM1D	8493		3965078	Decipher	0.5539999999999999	CDK4	TRILACICLIB	Cancer Clinical Trials and approved for other pathologies	-	SENSITIVITY	direct-target	CDK inhibitor(Cmap)	DrugBank|GuideToPharmacology|TTD	763	0.7957	-
117	CDK4	1019	PPM1D	8493		3965078	Decipher	0.5539999999999999	CDK4	PROGESTERONE	Cancer Clinical Trials and approved for other pathologies	-	SENSITIVITY	biomarker	progesterone receptor agonist(Cmap)	DTC|NCI|PharmGKB	652	0.7957	-
137	CDK4	1019	PRKDC	5591		28319113	CRISPR screen	0.65	CDK4	NICOTINE	Cancer Clinical Trials and approved for other pathologies	-	SENSITIVITY	direct-target	acetylcholine receptor agonist(Cmap)	ChemblInteractions|DTC|DrugBank|GuideToPharmacology|NCI|PharmGKB|TEND|TTD|TdgClinicalTrial	797	0.7957	-
138	CDK4	1019	PRKDC	5591		28319113	CRISPR screen	0.65	CDK4	FOSTAMATINIB	Cancer Clinical Trials and approved for other pathologies	-	SENSITIVITY	direct-target	SYK inhibitor(Cmap)	DrugBank	792	0.7957	-
139	CDK4	1019	PRKDC	5591		28319113	CRISPR screen	0.65	CDK4	TRILACICLIB	Cancer Clinical Trials and approved for other pathologies	-	SENSITIVITY	direct-target	CDK inhibitor(Cmap)	DrugBank|GuideToPharmacology|TTD	763	0.7957	-
140	CDK4	1019	PRKDC	5591		28319113	CRISPR screen	0.65	CDK4	PROGESTERONE	Cancer Clinical Trials and approved for other pathologies	-	SENSITIVITY	biomarker	progesterone receptor agonist(Cmap)	DTC|NCI|PharmGKB	652	0.7957	-
160	CDK4	1019	PIK3CA	5290		26174628	Text Mining	0.56	CDK4	NICOTINE	Cancer Clinical Trials and approved for other pathologies	-	SENSITIVITY	direct-target	acetylcholine receptor agonist(Cmap)	ChemblInteractions|DTC|DrugBank|GuideToPharmacology|NCI|PharmGKB|TEND|TTD|TdgClinicalTrial	797	0.7957	-
161	CDK4	1019	PIK3CA	5290		26174628	Text Mining	0.56	CDK4	FOSTAMATINIB	Cancer Clinical Trials and approved for other pathologies	-	SENSITIVITY	direct-target	SYK inhibitor(Cmap)	DrugBank	792	0.7957	-
162	CDK4	1019	PIK3CA	5290		26174628	Text Mining	0.56	CDK4	TRILACICLIB	Cancer Clinical Trials and approved for other pathologies	-	SENSITIVITY	direct-target	CDK inhibitor(Cmap)	DrugBank|GuideToPharmacology|TTD	763	0.7957	-
163	CDK4	1019	PIK3CA	5290		26174628	Text Mining	0.56	CDK4	PROGESTERONE	Cancer Clinical Trials and approved for other pathologies	-	SENSITIVITY	biomarker	progesterone receptor agonist(Cmap)	DTC|NCI|PharmGKB	652	0.7957	-
183	CDK4	1019	ERBB2	2064		28319113	CRISPR screen	0.65	CDK4	NICOTINE	Cancer Clinical Trials and approved for other pathologies	-	SENSITIVITY	direct-target	acetylcholine receptor agonist(Cmap)	ChemblInteractions|DTC|DrugBank|GuideToPharmacology|NCI|PharmGKB|TEND|TTD|TdgClinicalTrial	797	0.7957	-
184	CDK4	1019	ERBB2	2064		28319113	CRISPR screen	0.65	CDK4	FOSTAMATINIB	Cancer Clinical Trials and approved for other pathologies	-	SENSITIVITY	direct-target	SYK inhibitor(Cmap)	DrugBank	792	0.7957	-
185	CDK4	1019	ERBB2	2064		28319113	CRISPR screen	0.65	CDK4	TRILACICLIB	Cancer Clinical Trials and approved for other pathologies	-	SENSITIVITY	direct-target	CDK inhibitor(Cmap)	DrugBank|GuideToPharmacology|TTD	763	0.7957	-
186	CDK4	1019	ERBB2	2064		28319113	CRISPR screen	0.65	CDK4	PROGESTERONE	Cancer Clinical Trials and approved for other pathologies	-	SENSITIVITY	biomarker	progesterone receptor agonist(Cmap)	DTC|NCI|PharmGKB	652	0.7957	-
206	CDK4	1019	POLE	5426		3965078	Decipher	524	CDK4	NICOTINE	Cancer Clinical Trials and approved for other pathologies	-	SENSITIVITY	direct-target	acetylcholine receptor agonist(Cmap)	ChemblInteractions|DTC|DrugBank|GuideToPharmacology|NCI|PharmGKB|TEND|TTD|TdgClinicalTrial	797	0.7957	-
207	CDK4	1019	POLE	5426		3965078	Decipher	524	CDK4	FOSTAMATINIB	Cancer Clinical Trials and approved for other pathologies	-	SENSITIVITY	direct-target	SYK inhibitor(Cmap)	DrugBank	792	0.7957	-
208	CDK4	1019	POLE	5426		3965078	Decipher	524	CDK4	TRILACICLIB	Cancer Clinical Trials and approved for other pathologies	-	SENSITIVITY	direct-target	CDK inhibitor(Cmap)	DrugBank|GuideToPharmacology|TTD	763	0.7957	-
209	CDK4	1019	POLE	5426		3965078	Decipher	524	CDK4	PROGESTERONE	Cancer Clinical Trials and approved for other pathologies	-	SENSITIVITY	biomarker	progesterone receptor agonist(Cmap)	DTC|NCI|PharmGKB	652	0.7957	-
229	CDK4	1019	PARP1	142		3965078;23792647	Decipher;Text Mining	0.6355	CDK4	NICOTINE	Cancer Clinical Trials and approved for other pathologies	-	SENSITIVITY	direct-target	acetylcholine receptor agonist(Cmap)	ChemblInteractions|DTC|DrugBank|GuideToPharmacology|NCI|PharmGKB|TEND|TTD|TdgClinicalTrial	797	0.7957	-
230	CDK4	1019	PARP1	142		3965078;23792647	Decipher;Text Mining	0.6355	CDK4	FOSTAMATINIB	Cancer Clinical Trials and approved for other pathologies	-	SENSITIVITY	direct-target	SYK inhibitor(Cmap)	DrugBank	792	0.7957	-
231	CDK4	1019	PARP1	142		3965078;23792647	Decipher;Text Mining	0.6355	CDK4	TRILACICLIB	Cancer Clinical Trials and approved for other pathologies	-	SENSITIVITY	direct-target	CDK inhibitor(Cmap)	DrugBank|GuideToPharmacology|TTD	763	0.7957	-
232	CDK4	1019	PARP1	142		3965078;23792647	Decipher;Text Mining	0.6355	CDK4	PROGESTERONE	Cancer Clinical Trials and approved for other pathologies	-	SENSITIVITY	biomarker	progesterone receptor agonist(Cmap)	DTC|NCI|PharmGKB	652	0.7957	-
252	CDK4	1019	VHL	7428		28319113	CRISPR screen	0.65	CDK4	NICOTINE	Cancer Clinical Trials and approved for other pathologies	-	SENSITIVITY	direct-target	acetylcholine receptor agonist(Cmap)	ChemblInteractions|DTC|DrugBank|GuideToPharmacology|NCI|PharmGKB|TEND|TTD|TdgClinicalTrial	797	0.7957	-
253	CDK4	1019	VHL	7428		28319113	CRISPR screen	0.65	CDK4	FOSTAMATINIB	Cancer Clinical Trials and approved for other pathologies	-	SENSITIVITY	direct-target	SYK inhibitor(Cmap)	DrugBank	792	0.7957	-
254	CDK4	1019	VHL	7428		28319113	CRISPR screen	0.65	CDK4	TRILACICLIB	Cancer Clinical Trials and approved for other pathologies	-	SENSITIVITY	direct-target	CDK inhibitor(Cmap)	DrugBank|GuideToPharmacology|TTD	763	0.7957	-
255	CDK4	1019	VHL	7428		28319113	CRISPR screen	0.65	CDK4	PROGESTERONE	Cancer Clinical Trials and approved for other pathologies	-	SENSITIVITY	biomarker	progesterone receptor agonist(Cmap)	DTC|NCI|PharmGKB	652	0.7957	-
273	KCNJ6	3763	KRAS	3845		22613949	Text Mining	0.6	KCNJ6	ISAVUCONAZOLE	Cancer Clinical Trials and approved for other pathologies	-	SENSITIVITY	direct-target	cytochrome P450 inhibitor(Cmap)	DrugBank	742	0.2362	-
281	ACVR1	90	AKT1	207		28319085	CRISPR/CRISPRi	0.68	ACVR1	DASATINIB	Cancer Clinical Trials and approved for other pathologies	-	SENSITIVITY	direct-target	Bcr-Abl kinase inhibitor(Cmap)|KIT inhibitor(Cmap)|PDGFR tyrosine kinase receptor inhibitor(Cmap)|SRC inhibitor(Cmap)|ephrin inhibitor(Cmap)|tyrosine kinase inhibitor(Cmap)	DTC|DrugBank|PharmGKB|TEND|TdgClinicalTrial	744	0.4874	-
282	ACVR1	90	AKT1	207		28319085	CRISPR/CRISPRi	0.68	ACVR1	FOSTAMATINIB	Cancer Clinical Trials and approved for other pathologies	-	SENSITIVITY	direct-target	SYK inhibitor(Cmap)	DrugBank	742	0.4874	-
291	ACVR1	90	ATM	472		28319085	CRISPR/CRISPRi	0.68	ACVR1	DASATINIB	Cancer Clinical Trials and approved for other pathologies	-	SENSITIVITY	direct-target	Bcr-Abl kinase inhibitor(Cmap)|KIT inhibitor(Cmap)|PDGFR tyrosine kinase receptor inhibitor(Cmap)|SRC inhibitor(Cmap)|ephrin inhibitor(Cmap)|tyrosine kinase inhibitor(Cmap)	DTC|DrugBank|PharmGKB|TEND|TdgClinicalTrial	744	0.4874	-
292	ACVR1	90	ATM	472		28319085	CRISPR/CRISPRi	0.68	ACVR1	FOSTAMATINIB	Cancer Clinical Trials and approved for other pathologies	-	SENSITIVITY	direct-target	SYK inhibitor(Cmap)	DrugBank	742	0.4874	-
300	SCN8A	6334	KRAS	3845		19490893	Text Mining	0.6	SCN8A	OXCARBAZEPINE	Cancer Clinical Trials and approved for other pathologies	-	SENSITIVITY	biomarker	sodium channel blocker(Cmap)	ChemblInteractions	612	0.2	-
301	SCN8A	6334	KRAS	3845		19490893	Text Mining	0.6	SCN8A	RILUZOLE	Cancer Clinical Trials and approved for other pathologies	-	SENSITIVITY	biomarker	glutamate inhibitor(Cmap)	ChemblInteractions	612	0.2	-
345	POLK	51426	KRAS	3845		19490893	Text Mining	0.6	POLK	IDARUBICIN HYDROCHLORIDE	Cancer Clinical Trials and approved for other pathologies	-	SENSITIVITY	biomarker	topoisomerase inhibitor(Cmap)	DTC	642	0.2162	-
346	POLK	51426	KRAS	3845		19490893	Text Mining	0.6	POLK	IDARUBICIN	Cancer Clinical Trials and approved for other pathologies	-	SENSITIVITY	biomarker	topoisomerase inhibitor(Cmap)	DTC	632	0.1099	-
347	POLK	51426	KRAS	3845		19490893	Text Mining	0.6	POLK	PENTAMIDINE DIISETHIONATE	Cancer Clinical Trials and approved for other pathologies	-	SENSITIVITY	biomarker	anti-pneumocystis agent(Cmap)	DTC	632	0.1099	-
348	POLK	51426	KRAS	3845		19490893	Text Mining	0.6	POLK	DEMECLOCYCLINE HYDROCHLORIDE	Cancer Clinical Trials and approved for other pathologies	-	SENSITIVITY	biomarker	bacterial 30S ribosomal subunit inhibitor(Cmap)	DTC	622	0.1099	-
349	POLK	51426	KRAS	3845		19490893	Text Mining	0.6	POLK	CEFIXIME	Cancer Clinical Trials and approved for other pathologies	-	SENSITIVITY	biomarker	bacterial cell wall synthesis inhibitor(Cmap)	DTC	622	0.0387	-
350	POLK	51426	KRAS	3845		19490893	Text Mining	0.6	POLK	CIMETIDINE	Cancer Clinical Trials and approved for other pathologies	-	SENSITIVITY	biomarker	histamine receptor antagonist(Cmap)	DTC	612	0.02	-
351	POLK	51426	KRAS	3845		19490893	Text Mining	0.6	POLK	DAUNORUBICIN	Cancer Clinical Trials and approved for other pathologies	-	SENSITIVITY	biomarker	RNA synthesis inhibitor(Cmap)|topoisomerase inhibitor(Cmap)	DTC	612	0.02	-
352	POLK	51426	KRAS	3845		19490893	Text Mining	0.6	POLK	FLUORESCEIN	Cancer Clinical Trials and approved for other pathologies	-	SENSITIVITY	biomarker	Other	DTC	612	0.02	-
416	NR3C1	2908	MSH2	4436		20049736	Text Mining	0.56	NR3C1	DEXAMETHASONE ACETATE	Cancer Clinical Trials and approved for other pathologies	-	SENSITIVITY	direct-target	glucocorticoid receptor agonist(Cmap)	ChemblInteractions|DrugBank	733	0.4062	-
417	NR3C1	2908	MSH2	4436		20049736	Text Mining	0.56	NR3C1	PROGESTERONE	Cancer Clinical Trials and approved for other pathologies	-	SENSITIVITY	direct-target	progesterone receptor agonist(Cmap)	DTC|DrugBank|NCI|PharmGKB	733	0.4062	-
418	NR3C1	2908	MSH2	4436		20049736	Text Mining	0.56	NR3C1	BUDESONIDE	Cancer Clinical Trials and approved for other pathologies	-	SENSITIVITY	direct-target	glucocorticoid receptor agonist(Cmap)	ChemblInteractions|DrugBank|GuideToPharmacology|PharmGKB|TEND|TTD|TdgClinicalTrial	726	0.4062	-
419	NR3C1	2908	MSH2	4436		20049736	Text Mining	0.56	NR3C1	MIFEPRISTONE	Cancer Clinical Trials and approved for other pathologies	-	SENSITIVITY	direct-target	glucocorticoid receptor antagonist(Cmap)|progesterone receptor antagonist(Cmap)	ChemblInteractions|DTC|DrugBank|GuideToPharmacology|TTD|TdgClinicalTrial	726	0.4062	-
420	NR3C1	2908	MSH2	4436		20049736	Text Mining	0.56	NR3C1	SPIRONOLACTONE	Cancer Clinical Trials and approved for other pathologies	-	SENSITIVITY	direct-target	mineralocorticoid receptor antagonist(Cmap)	DrugBank|PharmGKB	722	0.4062	-
421	NR3C1	2908	MSH2	4436		20049736	Text Mining	0.56	NR3C1	FLUTICASONE	Cancer Clinical Trials and approved for other pathologies	-	SENSITIVITY	direct-target	Other	DrugBank|GuideToPharmacology|TTD|TdgClinicalTrial	714	0.4062	-
422	NR3C1	2908	MSH2	4436		20049736	Text Mining	0.56	NR3C1	ALCLOMETASONE	Cancer Clinical Trials and approved for other pathologies	-	SENSITIVITY	direct-target	Other	DrugBank|TdgClinicalTrial	713	0.4062	-
423	NR3C1	2908	MSH2	4436		20049736	Text Mining	0.56	NR3C1	BECLOMETHASONE DIPROPIONATE	Cancer Clinical Trials and approved for other pathologies	-	SENSITIVITY	direct-target	glucocorticoid receptor agonist(Cmap)	ChemblInteractions|DrugBank	713	0.4062	-
424	NR3C1	2908	MSH2	4436		20049736	Text Mining	0.56	NR3C1	FLUTICASONE PROPIONATE	Cancer Clinical Trials and approved for other pathologies	-	SENSITIVITY	direct-target	Other	ChemblInteractions|DrugBank	713	0.4062	-
425	NR3C1	2908	MSH2	4436		20049736	Text Mining	0.56	NR3C1	HYDROCORTISONE BUTEPRATE	Cancer Clinical Trials and approved for other pathologies	-	SENSITIVITY	direct-target	glucocorticoid receptor agonist(Cmap)	ChemblInteractions|DrugBank	713	0.4062	-
426	NR3C1	2908	MSH2	4436		20049736	Text Mining	0.56	NR3C1	HYDROCORTISONE BUTYRATE	Cancer Clinical Trials and approved for other pathologies	-	SENSITIVITY	direct-target	glucocorticoid receptor agonist(Cmap)	ChemblInteractions|DrugBank	713	0.4062	-
427	NR3C1	2908	MSH2	4436		20049736	Text Mining	0.56	NR3C1	HYDROCORTISONE CYPIONATE	Cancer Clinical Trials and approved for other pathologies	-	SENSITIVITY	direct-target	glucocorticoid receptor agonist(Cmap)	ChemblInteractions|DrugBank	713	0.4062	-
428	NR3C1	2908	MSH2	4436		20049736	Text Mining	0.56	NR3C1	HYDROCORTISONE VALERATE	Cancer Clinical Trials and approved for other pathologies	-	SENSITIVITY	direct-target	glucocorticoid receptor agonist(Cmap)	ChemblInteractions|DrugBank	713	0.4062	-
429	NR3C1	2908	MSH2	4436		20049736	Text Mining	0.56	NR3C1	ALCLOMETASONE DIPROPIONATE	Cancer Clinical Trials and approved for other pathologies	-	SENSITIVITY	direct-target	Other	ChemblInteractions	712	0.4062	-
430	NR3C1	2908	MSH2	4436		20049736	Text Mining	0.56	NR3C1	HYDROCORTISONE SODIUM PHOSPHATE	Cancer Clinical Trials and approved for other pathologies	-	SENSITIVITY	direct-target	glucocorticoid receptor agonist(Cmap)	ChemblInteractions	712	0.4062	-
431	NR3C1	2908	MSH2	4436		20049736	Text Mining	0.56	NR3C1	BECLOMETASONE	Cancer Clinical Trials and approved for other pathologies	-	SENSITIVITY	biomarker	glucocorticoid receptor agonist(Cmap)	DTC|GuideToPharmacology|TdgClinicalTrial	614	0.4062	-
432	NR3C1	2908	MSH2	4436		20049736	Text Mining	0.56	NR3C1	AZACITIDINE	Cancer Clinical Trials and approved for other pathologies	-	SENSITIVITY	biomarker	DNA methyltransferase inhibitor(Cmap)	DTC	612	0.4062	-
433	NR3C1	2908	MSH2	4436		20049736	Text Mining	0.56	NR3C1	DIGOXIN	Cancer Clinical Trials and approved for other pathologies	-	SENSITIVITY	biomarker	ATPase inhibitor(Cmap)	DTC	612	0.4062	-
534	CD14	929	KRAS	3845		19490893	Text Mining	0.6	CD14	LOVASTATIN	Cancer Clinical Trials and approved for other pathologies	-	SENSITIVITY	biomarker	HMGCR inhibitor(Cmap)	DTC|NCI|PharmGKB	662	0.2262	-
548	NR1I2	8856	TAP2	6891		17000754	GenomeRNAi	0.5	NR1I2	DEXAMETHASONE ACETATE	Cancer Clinical Trials and approved for other pathologies	-	SENSITIVITY	direct-target	glucocorticoid receptor agonist(Cmap)	ChemblInteractions|DrugBank	733	0.4062	-
549	NR1I2	8856	TAP2	6891		17000754	GenomeRNAi	0.5	NR1I2	PROGESTERONE	Cancer Clinical Trials and approved for other pathologies	-	SENSITIVITY	direct-target	progesterone receptor agonist(Cmap)	DTC|DrugBank|NCI|PharmGKB	733	0.4062	-
550	NR1I2	8856	TAP2	6891		17000754	GenomeRNAi	0.5	NR1I2	KETOCONAZOLE	Cancer Clinical Trials and approved for other pathologies	-	SENSITIVITY	direct-target	sterol demethylase inhibitor(Cmap)	DTC|DrugBank	732	0.2	-
551	NR1I2	8856	TAP2	6891		17000754	GenomeRNAi	0.5	NR1I2	BUDESONIDE	Cancer Clinical Trials and approved for other pathologies	-	SENSITIVITY	direct-target	glucocorticoid receptor agonist(Cmap)	ChemblInteractions|DrugBank|GuideToPharmacology|PharmGKB|TEND|TTD|TdgClinicalTrial	726	0.4062	-
552	NR1I2	8856	TAP2	6891		17000754	GenomeRNAi	0.5	NR1I2	MIFEPRISTONE	Cancer Clinical Trials and approved for other pathologies	-	SENSITIVITY	direct-target	glucocorticoid receptor antagonist(Cmap)|progesterone receptor antagonist(Cmap)	ChemblInteractions|DTC|DrugBank|GuideToPharmacology|TTD|TdgClinicalTrial	726	0.4062	-
553	NR1I2	8856	TAP2	6891		17000754	GenomeRNAi	0.5	NR1I2	RIFAMPICIN	Cancer Clinical Trials and approved for other pathologies	-	SENSITIVITY	direct-target	RNA polymerase inhibitor(Cmap)	DTC|DrugBank|GuideToPharmacology|PharmGKB	724	0.2	-
554	NR1I2	8856	TAP2	6891		17000754	GenomeRNAi	0.5	NR1I2	ESTRADIOL ACETATE	Cancer Clinical Trials and approved for other pathologies	-	SENSITIVITY	direct-target	estrogen receptor agonist(Cmap)	DrugBank	722	0.4285	-
555	NR1I2	8856	TAP2	6891		17000754	GenomeRNAi	0.5	NR1I2	SPIRONOLACTONE	Cancer Clinical Trials and approved for other pathologies	-	SENSITIVITY	direct-target	mineralocorticoid receptor antagonist(Cmap)	DrugBank|PharmGKB	722	0.4062	-
556	NR1I2	8856	TAP2	6891		17000754	GenomeRNAi	0.5	NR1I2	MINOCYCLINE	Cancer Clinical Trials and approved for other pathologies	-	SENSITIVITY	direct-target	bacterial 30S ribosomal subunit inhibitor(Cmap)	DrugBank|PharmGKB	722	0.2	-
557	NR1I2	8856	TAP2	6891		17000754	GenomeRNAi	0.5	NR1I2	ATORVASTATIN	Cancer Clinical Trials and approved for other pathologies	-	SENSITIVITY	direct-target	HMGCR inhibitor(Cmap)	DrugBank|PharmGKB	722	0.1162	-
558	NR1I2	8856	TAP2	6891		17000754	GenomeRNAi	0.5	NR1I2	WARFARIN	Cancer Clinical Trials and approved for other pathologies	-	SENSITIVITY	direct-target	vitamin K antagonist(Cmap)	DrugBank|PharmGKB	722	0.1162	-
559	NR1I2	8856	TAP2	6891		17000754	GenomeRNAi	0.5	NR1I2	RIFAXIMIN	Cancer Clinical Trials and approved for other pathologies	-	SENSITIVITY	direct-target	RNA synthesis inhibitor(Cmap)	DTC|DrugBank	713	0.1162	-
560	NR1I2	8856	TAP2	6891		17000754	GenomeRNAi	0.5	NR1I2	FENOFIBRATE	Cancer Clinical Trials and approved for other pathologies	-	SENSITIVITY	direct-target	PPAR receptor agonist(Cmap)	DrugBank	712	0.1162	-
561	NR1I2	8856	TAP2	6891		17000754	GenomeRNAi	0.5	NR1I2	VITAMIN E ACETATE	Cancer Clinical Trials and approved for other pathologies	-	SENSITIVITY	direct-target	Other	DrugBank	712	0.1162	-
562	NR1I2	8856	TAP2	6891		17000754	GenomeRNAi	0.5	NR1I2	EFAVIRENZ	Cancer Clinical Trials and approved for other pathologies	-	SENSITIVITY	biomarker	HIV protease inhibitor(Cmap)	PharmGKB	631	0.1162	-
563	NR1I2	8856	TAP2	6891		17000754	GenomeRNAi	0.5	NR1I2	LOVASTATIN	Cancer Clinical Trials and approved for other pathologies	-	SENSITIVITY	biomarker	HMGCR inhibitor(Cmap)	GuideToPharmacology|NCI|PharmGKB	622	0.14	-
564	NR1I2	8856	TAP2	6891		17000754	GenomeRNAi	0.5	NR1I2	ISONIAZID	Cancer Clinical Trials and approved for other pathologies	-	SENSITIVITY	biomarker	FABI inhibitor(Cmap)	PharmGKB	621	0.2	-
565	NR1I2	8856	TAP2	6891		17000754	GenomeRNAi	0.5	NR1I2	BOSENTAN	Cancer Clinical Trials and approved for other pathologies	-	SENSITIVITY	biomarker	endothelin receptor antagonist(Cmap)	PharmGKB	611	0.1162	-
566	NR1I2	8856	TAP2	6891		17000754	GenomeRNAi	0.5	NR1I2	CEFALEXIN	Cancer Clinical Trials and approved for other pathologies	-	SENSITIVITY	biomarker	bacterial cell wall synthesis inhibitor(Cmap)	PharmGKB	611	0.1162	-
567	NR1I2	8856	TAP2	6891		17000754	GenomeRNAi	0.5	NR1I2	DEMECLOCYCLINE	Cancer Clinical Trials and approved for other pathologies	-	SENSITIVITY	biomarker	bacterial 30S ribosomal subunit inhibitor(Cmap)	PharmGKB	611	0.1162	-
568	NR1I2	8856	TAP2	6891		17000754	GenomeRNAi	0.5	NR1I2	ERYTHROMYCIN	Cancer Clinical Trials and approved for other pathologies	-	SENSITIVITY	biomarker	NFkB pathway inhibitor(Cmap)	PharmGKB	611	0.1162	-
569	NR1I2	8856	TAP2	6891		17000754	GenomeRNAi	0.5	NR1I2	LANSOPRAZOLE	Cancer Clinical Trials and approved for other pathologies	-	SENSITIVITY	biomarker	ATPase inhibitor(Cmap)	PharmGKB	611	0.1162	-
570	NR1I2	8856	TAP2	6891		17000754	GenomeRNAi	0.5	NR1I2	MEMANTINE	Cancer Clinical Trials and approved for other pathologies	-	SENSITIVITY	biomarker	glutamate receptor antagonist(Cmap)	PharmGKB	611	0.1162	-
571	NR1I2	8856	TAP2	6891		17000754	GenomeRNAi	0.5	NR1I2	METFORMIN	Cancer Clinical Trials and approved for other pathologies	-	SENSITIVITY	biomarker	insulin sensitizer(Cmap)	PharmGKB	611	0.1162	-
572	NR1I2	8856	TAP2	6891		17000754	GenomeRNAi	0.5	NR1I2	PIOGLITAZONE	Cancer Clinical Trials and approved for other pathologies	-	SENSITIVITY	biomarker	PPAR receptor agonist(Cmap)|insulin sensitizer(Cmap)	PharmGKB	611	0.1162	-
573	NR1I2	8856	TAP2	6891		17000754	GenomeRNAi	0.5	NR1I2	REPAGLINIDE	Cancer Clinical Trials and approved for other pathologies	-	SENSITIVITY	biomarker	insulin secretagogue(Cmap)	PharmGKB	611	0.1162	-
574	NR1I2	8856	TAP2	6891		17000754	GenomeRNAi	0.5	NR1I2	SIMVASTATIN	Cancer Clinical Trials and approved for other pathologies	-	SENSITIVITY	biomarker	HMGCR inhibitor(Cmap)	PharmGKB	611	0.1162	-
575	NR1I2	8856	TAP2	6891		17000754	GenomeRNAi	0.5	NR1I2	SIROLIMUS	Cancer Clinical Trials and approved for other pathologies	-	SENSITIVITY	biomarker	mTOR inhibitor(Cmap)	PharmGKB	611	0.1162	-
576	NR1I2	8856	TAP2	6891		17000754	GenomeRNAi	0.5	NR1I2	TACROLIMUS	Cancer Clinical Trials and approved for other pathologies	-	SENSITIVITY	biomarker	calcineurin inhibitor(Cmap)	PharmGKB	611	0.1162	-
646	NR1I2	8856	SMO	6608		17000754	GenomeRNAi	0.5	NR1I2	DEXAMETHASONE ACETATE	Cancer Clinical Trials and approved for other pathologies	-	SENSITIVITY	direct-target	glucocorticoid receptor agonist(Cmap)	ChemblInteractions|DrugBank	733	0.4062	-
647	NR1I2	8856	SMO	6608		17000754	GenomeRNAi	0.5	NR1I2	PROGESTERONE	Cancer Clinical Trials and approved for other pathologies	-	SENSITIVITY	direct-target	progesterone receptor agonist(Cmap)	DTC|DrugBank|NCI|PharmGKB	733	0.4062	-
648	NR1I2	8856	SMO	6608		17000754	GenomeRNAi	0.5	NR1I2	KETOCONAZOLE	Cancer Clinical Trials and approved for other pathologies	-	SENSITIVITY	direct-target	sterol demethylase inhibitor(Cmap)	DTC|DrugBank	732	0.2	-
649	NR1I2	8856	SMO	6608		17000754	GenomeRNAi	0.5	NR1I2	BUDESONIDE	Cancer Clinical Trials and approved for other pathologies	-	SENSITIVITY	direct-target	glucocorticoid receptor agonist(Cmap)	ChemblInteractions|DrugBank|GuideToPharmacology|PharmGKB|TEND|TTD|TdgClinicalTrial	726	0.4062	-
650	NR1I2	8856	SMO	6608		17000754	GenomeRNAi	0.5	NR1I2	MIFEPRISTONE	Cancer Clinical Trials and approved for other pathologies	-	SENSITIVITY	direct-target	glucocorticoid receptor antagonist(Cmap)|progesterone receptor antagonist(Cmap)	ChemblInteractions|DTC|DrugBank|GuideToPharmacology|TTD|TdgClinicalTrial	726	0.4062	-
651	NR1I2	8856	SMO	6608		17000754	GenomeRNAi	0.5	NR1I2	RIFAMPICIN	Cancer Clinical Trials and approved for other pathologies	-	SENSITIVITY	direct-target	RNA polymerase inhibitor(Cmap)	DTC|DrugBank|GuideToPharmacology|PharmGKB	724	0.2	-
652	NR1I2	8856	SMO	6608		17000754	GenomeRNAi	0.5	NR1I2	ESTRADIOL ACETATE	Cancer Clinical Trials and approved for other pathologies	-	SENSITIVITY	direct-target	estrogen receptor agonist(Cmap)	DrugBank	722	0.4285	-
653	NR1I2	8856	SMO	6608		17000754	GenomeRNAi	0.5	NR1I2	SPIRONOLACTONE	Cancer Clinical Trials and approved for other pathologies	-	SENSITIVITY	direct-target	mineralocorticoid receptor antagonist(Cmap)	DrugBank|PharmGKB	722	0.4062	-
654	NR1I2	8856	SMO	6608		17000754	GenomeRNAi	0.5	NR1I2	MINOCYCLINE	Cancer Clinical Trials and approved for other pathologies	-	SENSITIVITY	direct-target	bacterial 30S ribosomal subunit inhibitor(Cmap)	DrugBank|PharmGKB	722	0.2	-
655	NR1I2	8856	SMO	6608		17000754	GenomeRNAi	0.5	NR1I2	ATORVASTATIN	Cancer Clinical Trials and approved for other pathologies	-	SENSITIVITY	direct-target	HMGCR inhibitor(Cmap)	DrugBank|PharmGKB	722	0.1162	-
656	NR1I2	8856	SMO	6608		17000754	GenomeRNAi	0.5	NR1I2	WARFARIN	Cancer Clinical Trials and approved for other pathologies	-	SENSITIVITY	direct-target	vitamin K antagonist(Cmap)	DrugBank|PharmGKB	722	0.1162	-
657	NR1I2	8856	SMO	6608		17000754	GenomeRNAi	0.5	NR1I2	RIFAXIMIN	Cancer Clinical Trials and approved for other pathologies	-	SENSITIVITY	direct-target	RNA synthesis inhibitor(Cmap)	DTC|DrugBank	713	0.1162	-
658	NR1I2	8856	SMO	6608		17000754	GenomeRNAi	0.5	NR1I2	FENOFIBRATE	Cancer Clinical Trials and approved for other pathologies	-	SENSITIVITY	direct-target	PPAR receptor agonist(Cmap)	DrugBank	712	0.1162	-
659	NR1I2	8856	SMO	6608		17000754	GenomeRNAi	0.5	NR1I2	VITAMIN E ACETATE	Cancer Clinical Trials and approved for other pathologies	-	SENSITIVITY	direct-target	Other	DrugBank	712	0.1162	-
660	NR1I2	8856	SMO	6608		17000754	GenomeRNAi	0.5	NR1I2	EFAVIRENZ	Cancer Clinical Trials and approved for other pathologies	-	SENSITIVITY	biomarker	HIV protease inhibitor(Cmap)	PharmGKB	631	0.1162	-
661	NR1I2	8856	SMO	6608		17000754	GenomeRNAi	0.5	NR1I2	LOVASTATIN	Cancer Clinical Trials and approved for other pathologies	-	SENSITIVITY	biomarker	HMGCR inhibitor(Cmap)	GuideToPharmacology|NCI|PharmGKB	622	0.14	-
662	NR1I2	8856	SMO	6608		17000754	GenomeRNAi	0.5	NR1I2	ISONIAZID	Cancer Clinical Trials and approved for other pathologies	-	SENSITIVITY	biomarker	FABI inhibitor(Cmap)	PharmGKB	621	0.2	-
663	NR1I2	8856	SMO	6608		17000754	GenomeRNAi	0.5	NR1I2	BOSENTAN	Cancer Clinical Trials and approved for other pathologies	-	SENSITIVITY	biomarker	endothelin receptor antagonist(Cmap)	PharmGKB	611	0.1162	-
664	NR1I2	8856	SMO	6608		17000754	GenomeRNAi	0.5	NR1I2	CEFALEXIN	Cancer Clinical Trials and approved for other pathologies	-	SENSITIVITY	biomarker	bacterial cell wall synthesis inhibitor(Cmap)	PharmGKB	611	0.1162	-
665	NR1I2	8856	SMO	6608		17000754	GenomeRNAi	0.5	NR1I2	DEMECLOCYCLINE	Cancer Clinical Trials and approved for other pathologies	-	SENSITIVITY	biomarker	bacterial 30S ribosomal subunit inhibitor(Cmap)	PharmGKB	611	0.1162	-
666	NR1I2	8856	SMO	6608		17000754	GenomeRNAi	0.5	NR1I2	ERYTHROMYCIN	Cancer Clinical Trials and approved for other pathologies	-	SENSITIVITY	biomarker	NFkB pathway inhibitor(Cmap)	PharmGKB	611	0.1162	-
667	NR1I2	8856	SMO	6608		17000754	GenomeRNAi	0.5	NR1I2	LANSOPRAZOLE	Cancer Clinical Trials and approved for other pathologies	-	SENSITIVITY	biomarker	ATPase inhibitor(Cmap)	PharmGKB	611	0.1162	-
668	NR1I2	8856	SMO	6608		17000754	GenomeRNAi	0.5	NR1I2	MEMANTINE	Cancer Clinical Trials and approved for other pathologies	-	SENSITIVITY	biomarker	glutamate receptor antagonist(Cmap)	PharmGKB	611	0.1162	-
669	NR1I2	8856	SMO	6608		17000754	GenomeRNAi	0.5	NR1I2	METFORMIN	Cancer Clinical Trials and approved for other pathologies	-	SENSITIVITY	biomarker	insulin sensitizer(Cmap)	PharmGKB	611	0.1162	-
670	NR1I2	8856	SMO	6608		17000754	GenomeRNAi	0.5	NR1I2	PIOGLITAZONE	Cancer Clinical Trials and approved for other pathologies	-	SENSITIVITY	biomarker	PPAR receptor agonist(Cmap)|insulin sensitizer(Cmap)	PharmGKB	611	0.1162	-
671	NR1I2	8856	SMO	6608		17000754	GenomeRNAi	0.5	NR1I2	REPAGLINIDE	Cancer Clinical Trials and approved for other pathologies	-	SENSITIVITY	biomarker	insulin secretagogue(Cmap)	PharmGKB	611	0.1162	-
672	NR1I2	8856	SMO	6608		17000754	GenomeRNAi	0.5	NR1I2	SIMVASTATIN	Cancer Clinical Trials and approved for other pathologies	-	SENSITIVITY	biomarker	HMGCR inhibitor(Cmap)	PharmGKB	611	0.1162	-
673	NR1I2	8856	SMO	6608		17000754	GenomeRNAi	0.5	NR1I2	SIROLIMUS	Cancer Clinical Trials and approved for other pathologies	-	SENSITIVITY	biomarker	mTOR inhibitor(Cmap)	PharmGKB	611	0.1162	-
674	NR1I2	8856	SMO	6608		17000754	GenomeRNAi	0.5	NR1I2	TACROLIMUS	Cancer Clinical Trials and approved for other pathologies	-	SENSITIVITY	biomarker	calcineurin inhibitor(Cmap)	PharmGKB	611	0.1162	-
744	NR1I2	8856	PTPRD	5789		17000754	GenomeRNAi	0.5	NR1I2	DEXAMETHASONE ACETATE	Cancer Clinical Trials and approved for other pathologies	-	SENSITIVITY	direct-target	glucocorticoid receptor agonist(Cmap)	ChemblInteractions|DrugBank	733	0.4062	-
745	NR1I2	8856	PTPRD	5789		17000754	GenomeRNAi	0.5	NR1I2	PROGESTERONE	Cancer Clinical Trials and approved for other pathologies	-	SENSITIVITY	direct-target	progesterone receptor agonist(Cmap)	DTC|DrugBank|NCI|PharmGKB	733	0.4062	-
746	NR1I2	8856	PTPRD	5789		17000754	GenomeRNAi	0.5	NR1I2	KETOCONAZOLE	Cancer Clinical Trials and approved for other pathologies	-	SENSITIVITY	direct-target	sterol demethylase inhibitor(Cmap)	DTC|DrugBank	732	0.2	-
747	NR1I2	8856	PTPRD	5789		17000754	GenomeRNAi	0.5	NR1I2	BUDESONIDE	Cancer Clinical Trials and approved for other pathologies	-	SENSITIVITY	direct-target	glucocorticoid receptor agonist(Cmap)	ChemblInteractions|DrugBank|GuideToPharmacology|PharmGKB|TEND|TTD|TdgClinicalTrial	726	0.4062	-
748	NR1I2	8856	PTPRD	5789		17000754	GenomeRNAi	0.5	NR1I2	MIFEPRISTONE	Cancer Clinical Trials and approved for other pathologies	-	SENSITIVITY	direct-target	glucocorticoid receptor antagonist(Cmap)|progesterone receptor antagonist(Cmap)	ChemblInteractions|DTC|DrugBank|GuideToPharmacology|TTD|TdgClinicalTrial	726	0.4062	-
749	NR1I2	8856	PTPRD	5789		17000754	GenomeRNAi	0.5	NR1I2	RIFAMPICIN	Cancer Clinical Trials and approved for other pathologies	-	SENSITIVITY	direct-target	RNA polymerase inhibitor(Cmap)	DTC|DrugBank|GuideToPharmacology|PharmGKB	724	0.2	-
750	NR1I2	8856	PTPRD	5789		17000754	GenomeRNAi	0.5	NR1I2	ESTRADIOL ACETATE	Cancer Clinical Trials and approved for other pathologies	-	SENSITIVITY	direct-target	estrogen receptor agonist(Cmap)	DrugBank	722	0.4285	-
751	NR1I2	8856	PTPRD	5789		17000754	GenomeRNAi	0.5	NR1I2	SPIRONOLACTONE	Cancer Clinical Trials and approved for other pathologies	-	SENSITIVITY	direct-target	mineralocorticoid receptor antagonist(Cmap)	DrugBank|PharmGKB	722	0.4062	-
752	NR1I2	8856	PTPRD	5789		17000754	GenomeRNAi	0.5	NR1I2	MINOCYCLINE	Cancer Clinical Trials and approved for other pathologies	-	SENSITIVITY	direct-target	bacterial 30S ribosomal subunit inhibitor(Cmap)	DrugBank|PharmGKB	722	0.2	-
753	NR1I2	8856	PTPRD	5789		17000754	GenomeRNAi	0.5	NR1I2	ATORVASTATIN	Cancer Clinical Trials and approved for other pathologies	-	SENSITIVITY	direct-target	HMGCR inhibitor(Cmap)	DrugBank|PharmGKB	722	0.1162	-
754	NR1I2	8856	PTPRD	5789		17000754	GenomeRNAi	0.5	NR1I2	WARFARIN	Cancer Clinical Trials and approved for other pathologies	-	SENSITIVITY	direct-target	vitamin K antagonist(Cmap)	DrugBank|PharmGKB	722	0.1162	-
755	NR1I2	8856	PTPRD	5789		17000754	GenomeRNAi	0.5	NR1I2	RIFAXIMIN	Cancer Clinical Trials and approved for other pathologies	-	SENSITIVITY	direct-target	RNA synthesis inhibitor(Cmap)	DTC|DrugBank	713	0.1162	-
756	NR1I2	8856	PTPRD	5789		17000754	GenomeRNAi	0.5	NR1I2	FENOFIBRATE	Cancer Clinical Trials and approved for other pathologies	-	SENSITIVITY	direct-target	PPAR receptor agonist(Cmap)	DrugBank	712	0.1162	-
757	NR1I2	8856	PTPRD	5789		17000754	GenomeRNAi	0.5	NR1I2	VITAMIN E ACETATE	Cancer Clinical Trials and approved for other pathologies	-	SENSITIVITY	direct-target	Other	DrugBank	712	0.1162	-
758	NR1I2	8856	PTPRD	5789		17000754	GenomeRNAi	0.5	NR1I2	EFAVIRENZ	Cancer Clinical Trials and approved for other pathologies	-	SENSITIVITY	biomarker	HIV protease inhibitor(Cmap)	PharmGKB	631	0.1162	-
759	NR1I2	8856	PTPRD	5789		17000754	GenomeRNAi	0.5	NR1I2	LOVASTATIN	Cancer Clinical Trials and approved for other pathologies	-	SENSITIVITY	biomarker	HMGCR inhibitor(Cmap)	GuideToPharmacology|NCI|PharmGKB	622	0.14	-
760	NR1I2	8856	PTPRD	5789		17000754	GenomeRNAi	0.5	NR1I2	ISONIAZID	Cancer Clinical Trials and approved for other pathologies	-	SENSITIVITY	biomarker	FABI inhibitor(Cmap)	PharmGKB	621	0.2	-
761	NR1I2	8856	PTPRD	5789		17000754	GenomeRNAi	0.5	NR1I2	BOSENTAN	Cancer Clinical Trials and approved for other pathologies	-	SENSITIVITY	biomarker	endothelin receptor antagonist(Cmap)	PharmGKB	611	0.1162	-
762	NR1I2	8856	PTPRD	5789		17000754	GenomeRNAi	0.5	NR1I2	CEFALEXIN	Cancer Clinical Trials and approved for other pathologies	-	SENSITIVITY	biomarker	bacterial cell wall synthesis inhibitor(Cmap)	PharmGKB	611	0.1162	-
763	NR1I2	8856	PTPRD	5789		17000754	GenomeRNAi	0.5	NR1I2	DEMECLOCYCLINE	Cancer Clinical Trials and approved for other pathologies	-	SENSITIVITY	biomarker	bacterial 30S ribosomal subunit inhibitor(Cmap)	PharmGKB	611	0.1162	-
764	NR1I2	8856	PTPRD	5789		17000754	GenomeRNAi	0.5	NR1I2	ERYTHROMYCIN	Cancer Clinical Trials and approved for other pathologies	-	SENSITIVITY	biomarker	NFkB pathway inhibitor(Cmap)	PharmGKB	611	0.1162	-
765	NR1I2	8856	PTPRD	5789		17000754	GenomeRNAi	0.5	NR1I2	LANSOPRAZOLE	Cancer Clinical Trials and approved for other pathologies	-	SENSITIVITY	biomarker	ATPase inhibitor(Cmap)	PharmGKB	611	0.1162	-
766	NR1I2	8856	PTPRD	5789		17000754	GenomeRNAi	0.5	NR1I2	MEMANTINE	Cancer Clinical Trials and approved for other pathologies	-	SENSITIVITY	biomarker	glutamate receptor antagonist(Cmap)	PharmGKB	611	0.1162	-
767	NR1I2	8856	PTPRD	5789		17000754	GenomeRNAi	0.5	NR1I2	METFORMIN	Cancer Clinical Trials and approved for other pathologies	-	SENSITIVITY	biomarker	insulin sensitizer(Cmap)	PharmGKB	611	0.1162	-
768	NR1I2	8856	PTPRD	5789		17000754	GenomeRNAi	0.5	NR1I2	PIOGLITAZONE	Cancer Clinical Trials and approved for other pathologies	-	SENSITIVITY	biomarker	PPAR receptor agonist(Cmap)|insulin sensitizer(Cmap)	PharmGKB	611	0.1162	-
769	NR1I2	8856	PTPRD	5789		17000754	GenomeRNAi	0.5	NR1I2	REPAGLINIDE	Cancer Clinical Trials and approved for other pathologies	-	SENSITIVITY	biomarker	insulin secretagogue(Cmap)	PharmGKB	611	0.1162	-
770	NR1I2	8856	PTPRD	5789		17000754	GenomeRNAi	0.5	NR1I2	SIMVASTATIN	Cancer Clinical Trials and approved for other pathologies	-	SENSITIVITY	biomarker	HMGCR inhibitor(Cmap)	PharmGKB	611	0.1162	-
771	NR1I2	8856	PTPRD	5789		17000754	GenomeRNAi	0.5	NR1I2	SIROLIMUS	Cancer Clinical Trials and approved for other pathologies	-	SENSITIVITY	biomarker	mTOR inhibitor(Cmap)	PharmGKB	611	0.1162	-
772	NR1I2	8856	PTPRD	5789		17000754	GenomeRNAi	0.5	NR1I2	TACROLIMUS	Cancer Clinical Trials and approved for other pathologies	-	SENSITIVITY	biomarker	calcineurin inhibitor(Cmap)	PharmGKB	611	0.1162	-
832	BLM	641	ETV1	2115		24104479	Text Mining	0.6	BLM	DAUNORUBICIN	Cancer Clinical Trials and approved for other pathologies	-	SENSITIVITY	biomarker	RNA synthesis inhibitor(Cmap)|topoisomerase inhibitor(Cmap)	DTC	612	0.5154	-
833	BLM	641	ETV1	2115		24104479	Text Mining	0.6	BLM	FLUORESCEIN	Cancer Clinical Trials and approved for other pathologies	-	SENSITIVITY	biomarker	Other	DTC	612	0.5154	-
834	BLM	641	ETV1	2115		24104479	Text Mining	0.6	BLM	HYDROXYCARBAMIDE	Cancer Clinical Trials and approved for other pathologies	-	SENSITIVITY	biomarker	ribonucleotide reductase inhibitor(Cmap)	NCI	612	0.5154	-
835	BLM	641	ETV1	2115		24104479	Text Mining	0.6	BLM	IDARUBICIN	Cancer Clinical Trials and approved for other pathologies	-	SENSITIVITY	biomarker	topoisomerase inhibitor(Cmap)	DTC	612	0.5154	-
855	BLM	641	ARHGEF12	23365		24104479	Text Mining	0.6	BLM	DAUNORUBICIN	Cancer Clinical Trials and approved for other pathologies	-	SENSITIVITY	biomarker	RNA synthesis inhibitor(Cmap)|topoisomerase inhibitor(Cmap)	DTC	612	0.5154	-
856	BLM	641	ARHGEF12	23365		24104479	Text Mining	0.6	BLM	FLUORESCEIN	Cancer Clinical Trials and approved for other pathologies	-	SENSITIVITY	biomarker	Other	DTC	612	0.5154	-
857	BLM	641	ARHGEF12	23365		24104479	Text Mining	0.6	BLM	HYDROXYCARBAMIDE	Cancer Clinical Trials and approved for other pathologies	-	SENSITIVITY	biomarker	ribonucleotide reductase inhibitor(Cmap)	NCI	612	0.5154	-
858	BLM	641	ARHGEF12	23365		24104479	Text Mining	0.6	BLM	IDARUBICIN	Cancer Clinical Trials and approved for other pathologies	-	SENSITIVITY	biomarker	topoisomerase inhibitor(Cmap)	DTC	612	0.5154	-
878	BLM	641	NCOR2	9612		24104479	Text Mining	0.6	BLM	DAUNORUBICIN	Cancer Clinical Trials and approved for other pathologies	-	SENSITIVITY	biomarker	RNA synthesis inhibitor(Cmap)|topoisomerase inhibitor(Cmap)	DTC	612	0.5154	-
879	BLM	641	NCOR2	9612		24104479	Text Mining	0.6	BLM	FLUORESCEIN	Cancer Clinical Trials and approved for other pathologies	-	SENSITIVITY	biomarker	Other	DTC	612	0.5154	-
880	BLM	641	NCOR2	9612		24104479	Text Mining	0.6	BLM	HYDROXYCARBAMIDE	Cancer Clinical Trials and approved for other pathologies	-	SENSITIVITY	biomarker	ribonucleotide reductase inhibitor(Cmap)	NCI	612	0.5154	-
881	BLM	641	NCOR2	9612		24104479	Text Mining	0.6	BLM	IDARUBICIN	Cancer Clinical Trials and approved for other pathologies	-	SENSITIVITY	biomarker	topoisomerase inhibitor(Cmap)	DTC	612	0.5154	-
901	BLM	641	CIC	23152		24104479	Text Mining	0.6	BLM	DAUNORUBICIN	Cancer Clinical Trials and approved for other pathologies	-	SENSITIVITY	biomarker	RNA synthesis inhibitor(Cmap)|topoisomerase inhibitor(Cmap)	DTC	612	0.5154	-
902	BLM	641	CIC	23152		24104479	Text Mining	0.6	BLM	FLUORESCEIN	Cancer Clinical Trials and approved for other pathologies	-	SENSITIVITY	biomarker	Other	DTC	612	0.5154	-
903	BLM	641	CIC	23152		24104479	Text Mining	0.6	BLM	HYDROXYCARBAMIDE	Cancer Clinical Trials and approved for other pathologies	-	SENSITIVITY	biomarker	ribonucleotide reductase inhibitor(Cmap)	NCI	612	0.5154	-
904	BLM	641	CIC	23152		24104479	Text Mining	0.6	BLM	IDARUBICIN	Cancer Clinical Trials and approved for other pathologies	-	SENSITIVITY	biomarker	topoisomerase inhibitor(Cmap)	DTC	612	0.5154	-
924	BLM	641	DNAJB1	3337		24104479	Text Mining	0.6	BLM	DAUNORUBICIN	Cancer Clinical Trials and approved for other pathologies	-	SENSITIVITY	biomarker	RNA synthesis inhibitor(Cmap)|topoisomerase inhibitor(Cmap)	DTC	612	0.5154	-
925	BLM	641	DNAJB1	3337		24104479	Text Mining	0.6	BLM	FLUORESCEIN	Cancer Clinical Trials and approved for other pathologies	-	SENSITIVITY	biomarker	Other	DTC	612	0.5154	-
926	BLM	641	DNAJB1	3337		24104479	Text Mining	0.6	BLM	HYDROXYCARBAMIDE	Cancer Clinical Trials and approved for other pathologies	-	SENSITIVITY	biomarker	ribonucleotide reductase inhibitor(Cmap)	NCI	612	0.5154	-
927	BLM	641	DNAJB1	3337		24104479	Text Mining	0.6	BLM	IDARUBICIN	Cancer Clinical Trials and approved for other pathologies	-	SENSITIVITY	biomarker	topoisomerase inhibitor(Cmap)	DTC	612	0.5154	-
947	BLM	641	EGFR	1956		24104479	Text Mining	0.6	BLM	DAUNORUBICIN	Cancer Clinical Trials and approved for other pathologies	-	SENSITIVITY	biomarker	RNA synthesis inhibitor(Cmap)|topoisomerase inhibitor(Cmap)	DTC	612	0.5154	-
948	BLM	641	EGFR	1956		24104479	Text Mining	0.6	BLM	FLUORESCEIN	Cancer Clinical Trials and approved for other pathologies	-	SENSITIVITY	biomarker	Other	DTC	612	0.5154	-
949	BLM	641	EGFR	1956		24104479	Text Mining	0.6	BLM	HYDROXYCARBAMIDE	Cancer Clinical Trials and approved for other pathologies	-	SENSITIVITY	biomarker	ribonucleotide reductase inhibitor(Cmap)	NCI	612	0.5154	-
950	BLM	641	EGFR	1956		24104479	Text Mining	0.6	BLM	IDARUBICIN	Cancer Clinical Trials and approved for other pathologies	-	SENSITIVITY	biomarker	topoisomerase inhibitor(Cmap)	DTC	612	0.5154	-
970	BLM	641	MYH9	4627		24104479	Text Mining	0.6	BLM	DAUNORUBICIN	Cancer Clinical Trials and approved for other pathologies	-	SENSITIVITY	biomarker	RNA synthesis inhibitor(Cmap)|topoisomerase inhibitor(Cmap)	DTC	612	0.5154	-
971	BLM	641	MYH9	4627		24104479	Text Mining	0.6	BLM	FLUORESCEIN	Cancer Clinical Trials and approved for other pathologies	-	SENSITIVITY	biomarker	Other	DTC	612	0.5154	-
972	BLM	641	MYH9	4627		24104479	Text Mining	0.6	BLM	HYDROXYCARBAMIDE	Cancer Clinical Trials and approved for other pathologies	-	SENSITIVITY	biomarker	ribonucleotide reductase inhibitor(Cmap)	NCI	612	0.5154	-
973	BLM	641	MYH9	4627		24104479	Text Mining	0.6	BLM	IDARUBICIN	Cancer Clinical Trials and approved for other pathologies	-	SENSITIVITY	biomarker	topoisomerase inhibitor(Cmap)	DTC	612	0.5154	-
993	BLM	641	SOCS1	8651		24104479	Text Mining	0.6	BLM	DAUNORUBICIN	Cancer Clinical Trials and approved for other pathologies	-	SENSITIVITY	biomarker	RNA synthesis inhibitor(Cmap)|topoisomerase inhibitor(Cmap)	DTC	612	0.5154	-
994	BLM	641	SOCS1	8651		24104479	Text Mining	0.6	BLM	FLUORESCEIN	Cancer Clinical Trials and approved for other pathologies	-	SENSITIVITY	biomarker	Other	DTC	612	0.5154	-
995	BLM	641	SOCS1	8651		24104479	Text Mining	0.6	BLM	HYDROXYCARBAMIDE	Cancer Clinical Trials and approved for other pathologies	-	SENSITIVITY	biomarker	ribonucleotide reductase inhibitor(Cmap)	NCI	612	0.5154	-
996	BLM	641	SOCS1	8651		24104479	Text Mining	0.6	BLM	IDARUBICIN	Cancer Clinical Trials and approved for other pathologies	-	SENSITIVITY	biomarker	topoisomerase inhibitor(Cmap)	DTC	612	0.5154	-
1016	BLM	641	PIK3C3	5289		24104479	Text Mining	0.6	BLM	DAUNORUBICIN	Cancer Clinical Trials and approved for other pathologies	-	SENSITIVITY	biomarker	RNA synthesis inhibitor(Cmap)|topoisomerase inhibitor(Cmap)	DTC	612	0.5154	-
1017	BLM	641	PIK3C3	5289		24104479	Text Mining	0.6	BLM	FLUORESCEIN	Cancer Clinical Trials and approved for other pathologies	-	SENSITIVITY	biomarker	Other	DTC	612	0.5154	-
1018	BLM	641	PIK3C3	5289		24104479	Text Mining	0.6	BLM	HYDROXYCARBAMIDE	Cancer Clinical Trials and approved for other pathologies	-	SENSITIVITY	biomarker	ribonucleotide reductase inhibitor(Cmap)	NCI	612	0.5154	-
1019	BLM	641	PIK3C3	5289		24104479	Text Mining	0.6	BLM	IDARUBICIN	Cancer Clinical Trials and approved for other pathologies	-	SENSITIVITY	biomarker	topoisomerase inhibitor(Cmap)	DTC	612	0.5154	-
1039	BLM	641	LMNA	4000		24104479	Text Mining	0.6	BLM	DAUNORUBICIN	Cancer Clinical Trials and approved for other pathologies	-	SENSITIVITY	biomarker	RNA synthesis inhibitor(Cmap)|topoisomerase inhibitor(Cmap)	DTC	612	0.5154	-
1040	BLM	641	LMNA	4000		24104479	Text Mining	0.6	BLM	FLUORESCEIN	Cancer Clinical Trials and approved for other pathologies	-	SENSITIVITY	biomarker	Other	DTC	612	0.5154	-
1041	BLM	641	LMNA	4000		24104479	Text Mining	0.6	BLM	HYDROXYCARBAMIDE	Cancer Clinical Trials and approved for other pathologies	-	SENSITIVITY	biomarker	ribonucleotide reductase inhibitor(Cmap)	NCI	612	0.5154	-
1042	BLM	641	LMNA	4000		24104479	Text Mining	0.6	BLM	IDARUBICIN	Cancer Clinical Trials and approved for other pathologies	-	SENSITIVITY	biomarker	topoisomerase inhibitor(Cmap)	DTC	612	0.5154	-
1062	BLM	641	RASGEF1A	221002		24104479	Text Mining	0.6	BLM	DAUNORUBICIN	Cancer Clinical Trials and approved for other pathologies	-	SENSITIVITY	biomarker	RNA synthesis inhibitor(Cmap)|topoisomerase inhibitor(Cmap)	DTC	612	0.5154	-
1063	BLM	641	RASGEF1A	221002		24104479	Text Mining	0.6	BLM	FLUORESCEIN	Cancer Clinical Trials and approved for other pathologies	-	SENSITIVITY	biomarker	Other	DTC	612	0.5154	-
1064	BLM	641	RASGEF1A	221002		24104479	Text Mining	0.6	BLM	HYDROXYCARBAMIDE	Cancer Clinical Trials and approved for other pathologies	-	SENSITIVITY	biomarker	ribonucleotide reductase inhibitor(Cmap)	NCI	612	0.5154	-
1065	BLM	641	RASGEF1A	221002		24104479	Text Mining	0.6	BLM	IDARUBICIN	Cancer Clinical Trials and approved for other pathologies	-	SENSITIVITY	biomarker	topoisomerase inhibitor(Cmap)	DTC	612	0.5154	-
1085	BLM	641	TYRO3	7301		24104479	Text Mining	0.6	BLM	DAUNORUBICIN	Cancer Clinical Trials and approved for other pathologies	-	SENSITIVITY	biomarker	RNA synthesis inhibitor(Cmap)|topoisomerase inhibitor(Cmap)	DTC	612	0.5154	-
1086	BLM	641	TYRO3	7301		24104479	Text Mining	0.6	BLM	FLUORESCEIN	Cancer Clinical Trials and approved for other pathologies	-	SENSITIVITY	biomarker	Other	DTC	612	0.5154	-
1087	BLM	641	TYRO3	7301		24104479	Text Mining	0.6	BLM	HYDROXYCARBAMIDE	Cancer Clinical Trials and approved for other pathologies	-	SENSITIVITY	biomarker	ribonucleotide reductase inhibitor(Cmap)	NCI	612	0.5154	-
1088	BLM	641	TYRO3	7301		24104479	Text Mining	0.6	BLM	IDARUBICIN	Cancer Clinical Trials and approved for other pathologies	-	SENSITIVITY	biomarker	topoisomerase inhibitor(Cmap)	DTC	612	0.5154	-
1108	BLM	641	KRAS	3845		24104479	Text Mining	0.6	BLM	DAUNORUBICIN	Cancer Clinical Trials and approved for other pathologies	-	SENSITIVITY	biomarker	RNA synthesis inhibitor(Cmap)|topoisomerase inhibitor(Cmap)	DTC	612	0.5154	-
1109	BLM	641	KRAS	3845		24104479	Text Mining	0.6	BLM	FLUORESCEIN	Cancer Clinical Trials and approved for other pathologies	-	SENSITIVITY	biomarker	Other	DTC	612	0.5154	-
1110	BLM	641	KRAS	3845		24104479	Text Mining	0.6	BLM	HYDROXYCARBAMIDE	Cancer Clinical Trials and approved for other pathologies	-	SENSITIVITY	biomarker	ribonucleotide reductase inhibitor(Cmap)	NCI	612	0.5154	-
1111	BLM	641	KRAS	3845		24104479	Text Mining	0.6	BLM	IDARUBICIN	Cancer Clinical Trials and approved for other pathologies	-	SENSITIVITY	biomarker	topoisomerase inhibitor(Cmap)	DTC	612	0.5154	-
1131	BLM	641	HOXA3	3200		24104479	Text Mining	0.6	BLM	DAUNORUBICIN	Cancer Clinical Trials and approved for other pathologies	-	SENSITIVITY	biomarker	RNA synthesis inhibitor(Cmap)|topoisomerase inhibitor(Cmap)	DTC	612	0.5154	-
1132	BLM	641	HOXA3	3200		24104479	Text Mining	0.6	BLM	FLUORESCEIN	Cancer Clinical Trials and approved for other pathologies	-	SENSITIVITY	biomarker	Other	DTC	612	0.5154	-
1133	BLM	641	HOXA3	3200		24104479	Text Mining	0.6	BLM	HYDROXYCARBAMIDE	Cancer Clinical Trials and approved for other pathologies	-	SENSITIVITY	biomarker	ribonucleotide reductase inhibitor(Cmap)	NCI	612	0.5154	-
1134	BLM	641	HOXA3	3200		24104479	Text Mining	0.6	BLM	IDARUBICIN	Cancer Clinical Trials and approved for other pathologies	-	SENSITIVITY	biomarker	topoisomerase inhibitor(Cmap)	DTC	612	0.5154	-
1154	BLM	641	APOBEC3B	9582		24104479	Text Mining	0.6	BLM	DAUNORUBICIN	Cancer Clinical Trials and approved for other pathologies	-	SENSITIVITY	biomarker	RNA synthesis inhibitor(Cmap)|topoisomerase inhibitor(Cmap)	DTC	612	0.5154	-
1155	BLM	641	APOBEC3B	9582		24104479	Text Mining	0.6	BLM	FLUORESCEIN	Cancer Clinical Trials and approved for other pathologies	-	SENSITIVITY	biomarker	Other	DTC	612	0.5154	-
1156	BLM	641	APOBEC3B	9582		24104479	Text Mining	0.6	BLM	HYDROXYCARBAMIDE	Cancer Clinical Trials and approved for other pathologies	-	SENSITIVITY	biomarker	ribonucleotide reductase inhibitor(Cmap)	NCI	612	0.5154	-
1157	BLM	641	APOBEC3B	9582		24104479	Text Mining	0.6	BLM	IDARUBICIN	Cancer Clinical Trials and approved for other pathologies	-	SENSITIVITY	biomarker	topoisomerase inhibitor(Cmap)	DTC	612	0.5154	-
1177	BLM	641	EIF4A2	1974		24104479	Text Mining	0.6	BLM	DAUNORUBICIN	Cancer Clinical Trials and approved for other pathologies	-	SENSITIVITY	biomarker	RNA synthesis inhibitor(Cmap)|topoisomerase inhibitor(Cmap)	DTC	612	0.5154	-
1178	BLM	641	EIF4A2	1974		24104479	Text Mining	0.6	BLM	FLUORESCEIN	Cancer Clinical Trials and approved for other pathologies	-	SENSITIVITY	biomarker	Other	DTC	612	0.5154	-
1179	BLM	641	EIF4A2	1974		24104479	Text Mining	0.6	BLM	HYDROXYCARBAMIDE	Cancer Clinical Trials and approved for other pathologies	-	SENSITIVITY	biomarker	ribonucleotide reductase inhibitor(Cmap)	NCI	612	0.5154	-
1180	BLM	641	EIF4A2	1974		24104479	Text Mining	0.6	BLM	IDARUBICIN	Cancer Clinical Trials and approved for other pathologies	-	SENSITIVITY	biomarker	topoisomerase inhibitor(Cmap)	DTC	612	0.5154	-
1200	BLM	641	JAK2	3717		24104479	Text Mining	0.6	BLM	DAUNORUBICIN	Cancer Clinical Trials and approved for other pathologies	-	SENSITIVITY	biomarker	RNA synthesis inhibitor(Cmap)|topoisomerase inhibitor(Cmap)	DTC	612	0.5154	-
1201	BLM	641	JAK2	3717		24104479	Text Mining	0.6	BLM	FLUORESCEIN	Cancer Clinical Trials and approved for other pathologies	-	SENSITIVITY	biomarker	Other	DTC	612	0.5154	-
1202	BLM	641	JAK2	3717		24104479	Text Mining	0.6	BLM	HYDROXYCARBAMIDE	Cancer Clinical Trials and approved for other pathologies	-	SENSITIVITY	biomarker	ribonucleotide reductase inhibitor(Cmap)	NCI	612	0.5154	-
1203	BLM	641	JAK2	3717		24104479	Text Mining	0.6	BLM	IDARUBICIN	Cancer Clinical Trials and approved for other pathologies	-	SENSITIVITY	biomarker	topoisomerase inhibitor(Cmap)	DTC	612	0.5154	-
1223	BLM	641	AXL	558		24104479	Text Mining	0.6	BLM	DAUNORUBICIN	Cancer Clinical Trials and approved for other pathologies	-	SENSITIVITY	biomarker	RNA synthesis inhibitor(Cmap)|topoisomerase inhibitor(Cmap)	DTC	612	0.5154	-
1224	BLM	641	AXL	558		24104479	Text Mining	0.6	BLM	FLUORESCEIN	Cancer Clinical Trials and approved for other pathologies	-	SENSITIVITY	biomarker	Other	DTC	612	0.5154	-
1225	BLM	641	AXL	558		24104479	Text Mining	0.6	BLM	HYDROXYCARBAMIDE	Cancer Clinical Trials and approved for other pathologies	-	SENSITIVITY	biomarker	ribonucleotide reductase inhibitor(Cmap)	NCI	612	0.5154	-
1226	BLM	641	AXL	558		24104479	Text Mining	0.6	BLM	IDARUBICIN	Cancer Clinical Trials and approved for other pathologies	-	SENSITIVITY	biomarker	topoisomerase inhibitor(Cmap)	DTC	612	0.5154	-
1246	BLM	641	NOTCH1	4851		24104479	Text Mining	0.6	BLM	DAUNORUBICIN	Cancer Clinical Trials and approved for other pathologies	-	SENSITIVITY	biomarker	RNA synthesis inhibitor(Cmap)|topoisomerase inhibitor(Cmap)	DTC	612	0.5154	-
1247	BLM	641	NOTCH1	4851		24104479	Text Mining	0.6	BLM	FLUORESCEIN	Cancer Clinical Trials and approved for other pathologies	-	SENSITIVITY	biomarker	Other	DTC	612	0.5154	-
1248	BLM	641	NOTCH1	4851		24104479	Text Mining	0.6	BLM	HYDROXYCARBAMIDE	Cancer Clinical Trials and approved for other pathologies	-	SENSITIVITY	biomarker	ribonucleotide reductase inhibitor(Cmap)	NCI	612	0.5154	-
1249	BLM	641	NOTCH1	4851		24104479	Text Mining	0.6	BLM	IDARUBICIN	Cancer Clinical Trials and approved for other pathologies	-	SENSITIVITY	biomarker	topoisomerase inhibitor(Cmap)	DTC	612	0.5154	-
1269	BLM	641	GOPC	57120		24104479	Text Mining	0.6	BLM	DAUNORUBICIN	Cancer Clinical Trials and approved for other pathologies	-	SENSITIVITY	biomarker	RNA synthesis inhibitor(Cmap)|topoisomerase inhibitor(Cmap)	DTC	612	0.5154	-
1270	BLM	641	GOPC	57120		24104479	Text Mining	0.6	BLM	FLUORESCEIN	Cancer Clinical Trials and approved for other pathologies	-	SENSITIVITY	biomarker	Other	DTC	612	0.5154	-
1271	BLM	641	GOPC	57120		24104479	Text Mining	0.6	BLM	HYDROXYCARBAMIDE	Cancer Clinical Trials and approved for other pathologies	-	SENSITIVITY	biomarker	ribonucleotide reductase inhibitor(Cmap)	NCI	612	0.5154	-
1272	BLM	641	GOPC	57120		24104479	Text Mining	0.6	BLM	IDARUBICIN	Cancer Clinical Trials and approved for other pathologies	-	SENSITIVITY	biomarker	topoisomerase inhibitor(Cmap)	DTC	612	0.5154	-
1292	BLM	641	PTCH1	5727		24104479	Text Mining	0.6	BLM	DAUNORUBICIN	Cancer Clinical Trials and approved for other pathologies	-	SENSITIVITY	biomarker	RNA synthesis inhibitor(Cmap)|topoisomerase inhibitor(Cmap)	DTC	612	0.5154	-
1293	BLM	641	PTCH1	5727		24104479	Text Mining	0.6	BLM	FLUORESCEIN	Cancer Clinical Trials and approved for other pathologies	-	SENSITIVITY	biomarker	Other	DTC	612	0.5154	-
1294	BLM	641	PTCH1	5727		24104479	Text Mining	0.6	BLM	HYDROXYCARBAMIDE	Cancer Clinical Trials and approved for other pathologies	-	SENSITIVITY	biomarker	ribonucleotide reductase inhibitor(Cmap)	NCI	612	0.5154	-
1295	BLM	641	PTCH1	5727		24104479	Text Mining	0.6	BLM	IDARUBICIN	Cancer Clinical Trials and approved for other pathologies	-	SENSITIVITY	biomarker	topoisomerase inhibitor(Cmap)	DTC	612	0.5154	-
1315	BLM	641	ELK4	2005		24104479	Text Mining	0.6	BLM	DAUNORUBICIN	Cancer Clinical Trials and approved for other pathologies	-	SENSITIVITY	biomarker	RNA synthesis inhibitor(Cmap)|topoisomerase inhibitor(Cmap)	DTC	612	0.5154	-
1316	BLM	641	ELK4	2005		24104479	Text Mining	0.6	BLM	FLUORESCEIN	Cancer Clinical Trials and approved for other pathologies	-	SENSITIVITY	biomarker	Other	DTC	612	0.5154	-
1317	BLM	641	ELK4	2005		24104479	Text Mining	0.6	BLM	HYDROXYCARBAMIDE	Cancer Clinical Trials and approved for other pathologies	-	SENSITIVITY	biomarker	ribonucleotide reductase inhibitor(Cmap)	NCI	612	0.5154	-
1318	BLM	641	ELK4	2005		24104479	Text Mining	0.6	BLM	IDARUBICIN	Cancer Clinical Trials and approved for other pathologies	-	SENSITIVITY	biomarker	topoisomerase inhibitor(Cmap)	DTC	612	0.5154	-
1339	ABCC2	1244	BIRC3	330		17000754	GenomeRNAi	0.5	ABCC2	TENOFOVIR	Cancer Clinical Trials and approved for other pathologies	-	SENSITIVITY	biomarker	HIV integrase inhibitor(Cmap)|nucleoside reverse transcriptase inhibitor(Cmap)	DTC|PharmGKB	642	0.1562	-
1340	ABCC2	1244	BIRC3	330		17000754	GenomeRNAi	0.5	ABCC2	EFAVIRENZ	Cancer Clinical Trials and approved for other pathologies	-	SENSITIVITY	biomarker	HIV protease inhibitor(Cmap)	DTC|PharmGKB	622	0.1562	-
1341	ABCC2	1244	BIRC3	330		17000754	GenomeRNAi	0.5	ABCC2	PRAVASTATIN	Cancer Clinical Trials and approved for other pathologies	-	SENSITIVITY	biomarker	HMGCR inhibitor(Cmap)	NCI|PharmGKB	622	0.1562	-
1342	ABCC2	1244	BIRC3	330		17000754	GenomeRNAi	0.5	ABCC2	TACROLIMUS	Cancer Clinical Trials and approved for other pathologies	-	SENSITIVITY	biomarker	calcineurin inhibitor(Cmap)	NCI|PharmGKB	622	0.1562	-
1343	ABCC2	1244	BIRC3	330		17000754	GenomeRNAi	0.5	ABCC2	ATORVASTATIN	Cancer Clinical Trials and approved for other pathologies	-	SENSITIVITY	biomarker	HMGCR inhibitor(Cmap)	PharmGKB	621	0.1562	-
1344	ABCC2	1244	BIRC3	330		17000754	GenomeRNAi	0.5	ABCC2	DEFERASIROX	Cancer Clinical Trials and approved for other pathologies	-	SENSITIVITY	biomarker	chelating agent(Cmap)	PharmGKB	621	0.1562	-
1345	ABCC2	1244	BIRC3	330		17000754	GenomeRNAi	0.5	ABCC2	ROSUVASTATIN	Cancer Clinical Trials and approved for other pathologies	-	SENSITIVITY	biomarker	HMGCR inhibitor(Cmap)	PharmGKB	621	0.1562	-
1346	ABCC2	1244	BIRC3	330		17000754	GenomeRNAi	0.5	ABCC2	SIMVASTATIN	Cancer Clinical Trials and approved for other pathologies	-	SENSITIVITY	biomarker	HMGCR inhibitor(Cmap)	PharmGKB	621	0.1562	-
1347	ABCC2	1244	BIRC3	330		17000754	GenomeRNAi	0.5	ABCC2	CEFALEXIN	Cancer Clinical Trials and approved for other pathologies	-	SENSITIVITY	biomarker	bacterial cell wall synthesis inhibitor(Cmap)	DTC	612	0.05	-
1348	ABCC2	1244	BIRC3	330		17000754	GenomeRNAi	0.5	ABCC2	ERYTHROMYCIN	Cancer Clinical Trials and approved for other pathologies	-	SENSITIVITY	biomarker	NFkB pathway inhibitor(Cmap)	PharmGKB	611	0.05	-
1349	ABCC2	1244	BIRC3	330		17000754	GenomeRNAi	0.5	ABCC2	LOVASTATIN	Cancer Clinical Trials and approved for other pathologies	-	SENSITIVITY	biomarker	HMGCR inhibitor(Cmap)	PharmGKB	611	0.05	-
1350	ABCC2	1244	BIRC3	330		17000754	GenomeRNAi	0.5	ABCC2	OXCARBAZEPINE	Cancer Clinical Trials and approved for other pathologies	-	SENSITIVITY	biomarker	sodium channel blocker(Cmap)	PharmGKB	611	0.05	-
1371	ABCC2	1244	SMO	6608		17000754	GenomeRNAi	0.5	ABCC2	TENOFOVIR	Cancer Clinical Trials and approved for other pathologies	-	SENSITIVITY	biomarker	HIV integrase inhibitor(Cmap)|nucleoside reverse transcriptase inhibitor(Cmap)	DTC|PharmGKB	642	0.1562	-
1372	ABCC2	1244	SMO	6608		17000754	GenomeRNAi	0.5	ABCC2	EFAVIRENZ	Cancer Clinical Trials and approved for other pathologies	-	SENSITIVITY	biomarker	HIV protease inhibitor(Cmap)	DTC|PharmGKB	622	0.1562	-
1373	ABCC2	1244	SMO	6608		17000754	GenomeRNAi	0.5	ABCC2	PRAVASTATIN	Cancer Clinical Trials and approved for other pathologies	-	SENSITIVITY	biomarker	HMGCR inhibitor(Cmap)	NCI|PharmGKB	622	0.1562	-
1374	ABCC2	1244	SMO	6608		17000754	GenomeRNAi	0.5	ABCC2	TACROLIMUS	Cancer Clinical Trials and approved for other pathologies	-	SENSITIVITY	biomarker	calcineurin inhibitor(Cmap)	NCI|PharmGKB	622	0.1562	-
1375	ABCC2	1244	SMO	6608		17000754	GenomeRNAi	0.5	ABCC2	ATORVASTATIN	Cancer Clinical Trials and approved for other pathologies	-	SENSITIVITY	biomarker	HMGCR inhibitor(Cmap)	PharmGKB	621	0.1562	-
1376	ABCC2	1244	SMO	6608		17000754	GenomeRNAi	0.5	ABCC2	DEFERASIROX	Cancer Clinical Trials and approved for other pathologies	-	SENSITIVITY	biomarker	chelating agent(Cmap)	PharmGKB	621	0.1562	-
1377	ABCC2	1244	SMO	6608		17000754	GenomeRNAi	0.5	ABCC2	ROSUVASTATIN	Cancer Clinical Trials and approved for other pathologies	-	SENSITIVITY	biomarker	HMGCR inhibitor(Cmap)	PharmGKB	621	0.1562	-
1378	ABCC2	1244	SMO	6608		17000754	GenomeRNAi	0.5	ABCC2	SIMVASTATIN	Cancer Clinical Trials and approved for other pathologies	-	SENSITIVITY	biomarker	HMGCR inhibitor(Cmap)	PharmGKB	621	0.1562	-
1379	ABCC2	1244	SMO	6608		17000754	GenomeRNAi	0.5	ABCC2	CEFALEXIN	Cancer Clinical Trials and approved for other pathologies	-	SENSITIVITY	biomarker	bacterial cell wall synthesis inhibitor(Cmap)	DTC	612	0.05	-
1380	ABCC2	1244	SMO	6608		17000754	GenomeRNAi	0.5	ABCC2	ERYTHROMYCIN	Cancer Clinical Trials and approved for other pathologies	-	SENSITIVITY	biomarker	NFkB pathway inhibitor(Cmap)	PharmGKB	611	0.05	-
1381	ABCC2	1244	SMO	6608		17000754	GenomeRNAi	0.5	ABCC2	LOVASTATIN	Cancer Clinical Trials and approved for other pathologies	-	SENSITIVITY	biomarker	HMGCR inhibitor(Cmap)	PharmGKB	611	0.05	-
1382	ABCC2	1244	SMO	6608		17000754	GenomeRNAi	0.5	ABCC2	OXCARBAZEPINE	Cancer Clinical Trials and approved for other pathologies	-	SENSITIVITY	biomarker	sodium channel blocker(Cmap)	PharmGKB	611	0.05	-
1403	ABCC2	1244	AURKA	6790		17000754	GenomeRNAi	0.5	ABCC2	TENOFOVIR	Cancer Clinical Trials and approved for other pathologies	-	SENSITIVITY	biomarker	HIV integrase inhibitor(Cmap)|nucleoside reverse transcriptase inhibitor(Cmap)	DTC|PharmGKB	642	0.1562	-
1404	ABCC2	1244	AURKA	6790		17000754	GenomeRNAi	0.5	ABCC2	EFAVIRENZ	Cancer Clinical Trials and approved for other pathologies	-	SENSITIVITY	biomarker	HIV protease inhibitor(Cmap)	DTC|PharmGKB	622	0.1562	-
1405	ABCC2	1244	AURKA	6790		17000754	GenomeRNAi	0.5	ABCC2	PRAVASTATIN	Cancer Clinical Trials and approved for other pathologies	-	SENSITIVITY	biomarker	HMGCR inhibitor(Cmap)	NCI|PharmGKB	622	0.1562	-
1406	ABCC2	1244	AURKA	6790		17000754	GenomeRNAi	0.5	ABCC2	TACROLIMUS	Cancer Clinical Trials and approved for other pathologies	-	SENSITIVITY	biomarker	calcineurin inhibitor(Cmap)	NCI|PharmGKB	622	0.1562	-
1407	ABCC2	1244	AURKA	6790		17000754	GenomeRNAi	0.5	ABCC2	ATORVASTATIN	Cancer Clinical Trials and approved for other pathologies	-	SENSITIVITY	biomarker	HMGCR inhibitor(Cmap)	PharmGKB	621	0.1562	-
1408	ABCC2	1244	AURKA	6790		17000754	GenomeRNAi	0.5	ABCC2	DEFERASIROX	Cancer Clinical Trials and approved for other pathologies	-	SENSITIVITY	biomarker	chelating agent(Cmap)	PharmGKB	621	0.1562	-
1409	ABCC2	1244	AURKA	6790		17000754	GenomeRNAi	0.5	ABCC2	ROSUVASTATIN	Cancer Clinical Trials and approved for other pathologies	-	SENSITIVITY	biomarker	HMGCR inhibitor(Cmap)	PharmGKB	621	0.1562	-
1410	ABCC2	1244	AURKA	6790		17000754	GenomeRNAi	0.5	ABCC2	SIMVASTATIN	Cancer Clinical Trials and approved for other pathologies	-	SENSITIVITY	biomarker	HMGCR inhibitor(Cmap)	PharmGKB	621	0.1562	-
1411	ABCC2	1244	AURKA	6790		17000754	GenomeRNAi	0.5	ABCC2	CEFALEXIN	Cancer Clinical Trials and approved for other pathologies	-	SENSITIVITY	biomarker	bacterial cell wall synthesis inhibitor(Cmap)	DTC	612	0.05	-
1412	ABCC2	1244	AURKA	6790		17000754	GenomeRNAi	0.5	ABCC2	ERYTHROMYCIN	Cancer Clinical Trials and approved for other pathologies	-	SENSITIVITY	biomarker	NFkB pathway inhibitor(Cmap)	PharmGKB	611	0.05	-
1413	ABCC2	1244	AURKA	6790		17000754	GenomeRNAi	0.5	ABCC2	LOVASTATIN	Cancer Clinical Trials and approved for other pathologies	-	SENSITIVITY	biomarker	HMGCR inhibitor(Cmap)	PharmGKB	611	0.05	-
1414	ABCC2	1244	AURKA	6790		17000754	GenomeRNAi	0.5	ABCC2	OXCARBAZEPINE	Cancer Clinical Trials and approved for other pathologies	-	SENSITIVITY	biomarker	sodium channel blocker(Cmap)	PharmGKB	611	0.05	-
1435	ABCC2	1244	GTSE1	51512		17000754	GenomeRNAi	0.5	ABCC2	TENOFOVIR	Cancer Clinical Trials and approved for other pathologies	-	SENSITIVITY	biomarker	HIV integrase inhibitor(Cmap)|nucleoside reverse transcriptase inhibitor(Cmap)	DTC|PharmGKB	642	0.1562	-
1436	ABCC2	1244	GTSE1	51512		17000754	GenomeRNAi	0.5	ABCC2	EFAVIRENZ	Cancer Clinical Trials and approved for other pathologies	-	SENSITIVITY	biomarker	HIV protease inhibitor(Cmap)	DTC|PharmGKB	622	0.1562	-
1437	ABCC2	1244	GTSE1	51512		17000754	GenomeRNAi	0.5	ABCC2	PRAVASTATIN	Cancer Clinical Trials and approved for other pathologies	-	SENSITIVITY	biomarker	HMGCR inhibitor(Cmap)	NCI|PharmGKB	622	0.1562	-
1438	ABCC2	1244	GTSE1	51512		17000754	GenomeRNAi	0.5	ABCC2	TACROLIMUS	Cancer Clinical Trials and approved for other pathologies	-	SENSITIVITY	biomarker	calcineurin inhibitor(Cmap)	NCI|PharmGKB	622	0.1562	-
1439	ABCC2	1244	GTSE1	51512		17000754	GenomeRNAi	0.5	ABCC2	ATORVASTATIN	Cancer Clinical Trials and approved for other pathologies	-	SENSITIVITY	biomarker	HMGCR inhibitor(Cmap)	PharmGKB	621	0.1562	-
1440	ABCC2	1244	GTSE1	51512		17000754	GenomeRNAi	0.5	ABCC2	DEFERASIROX	Cancer Clinical Trials and approved for other pathologies	-	SENSITIVITY	biomarker	chelating agent(Cmap)	PharmGKB	621	0.1562	-
1441	ABCC2	1244	GTSE1	51512		17000754	GenomeRNAi	0.5	ABCC2	ROSUVASTATIN	Cancer Clinical Trials and approved for other pathologies	-	SENSITIVITY	biomarker	HMGCR inhibitor(Cmap)	PharmGKB	621	0.1562	-
1442	ABCC2	1244	GTSE1	51512		17000754	GenomeRNAi	0.5	ABCC2	SIMVASTATIN	Cancer Clinical Trials and approved for other pathologies	-	SENSITIVITY	biomarker	HMGCR inhibitor(Cmap)	PharmGKB	621	0.1562	-
1443	ABCC2	1244	GTSE1	51512		17000754	GenomeRNAi	0.5	ABCC2	CEFALEXIN	Cancer Clinical Trials and approved for other pathologies	-	SENSITIVITY	biomarker	bacterial cell wall synthesis inhibitor(Cmap)	DTC	612	0.05	-
1444	ABCC2	1244	GTSE1	51512		17000754	GenomeRNAi	0.5	ABCC2	ERYTHROMYCIN	Cancer Clinical Trials and approved for other pathologies	-	SENSITIVITY	biomarker	NFkB pathway inhibitor(Cmap)	PharmGKB	611	0.05	-
1445	ABCC2	1244	GTSE1	51512		17000754	GenomeRNAi	0.5	ABCC2	LOVASTATIN	Cancer Clinical Trials and approved for other pathologies	-	SENSITIVITY	biomarker	HMGCR inhibitor(Cmap)	PharmGKB	611	0.05	-
1446	ABCC2	1244	GTSE1	51512		17000754	GenomeRNAi	0.5	ABCC2	OXCARBAZEPINE	Cancer Clinical Trials and approved for other pathologies	-	SENSITIVITY	biomarker	sodium channel blocker(Cmap)	PharmGKB	611	0.05	-
1467	ABCC2	1244	TAP2	6891		17000754	GenomeRNAi	0.5	ABCC2	TENOFOVIR	Cancer Clinical Trials and approved for other pathologies	-	SENSITIVITY	biomarker	HIV integrase inhibitor(Cmap)|nucleoside reverse transcriptase inhibitor(Cmap)	DTC|PharmGKB	642	0.1562	-
1468	ABCC2	1244	TAP2	6891		17000754	GenomeRNAi	0.5	ABCC2	EFAVIRENZ	Cancer Clinical Trials and approved for other pathologies	-	SENSITIVITY	biomarker	HIV protease inhibitor(Cmap)	DTC|PharmGKB	622	0.1562	-
1469	ABCC2	1244	TAP2	6891		17000754	GenomeRNAi	0.5	ABCC2	PRAVASTATIN	Cancer Clinical Trials and approved for other pathologies	-	SENSITIVITY	biomarker	HMGCR inhibitor(Cmap)	NCI|PharmGKB	622	0.1562	-
1470	ABCC2	1244	TAP2	6891		17000754	GenomeRNAi	0.5	ABCC2	TACROLIMUS	Cancer Clinical Trials and approved for other pathologies	-	SENSITIVITY	biomarker	calcineurin inhibitor(Cmap)	NCI|PharmGKB	622	0.1562	-
1471	ABCC2	1244	TAP2	6891		17000754	GenomeRNAi	0.5	ABCC2	ATORVASTATIN	Cancer Clinical Trials and approved for other pathologies	-	SENSITIVITY	biomarker	HMGCR inhibitor(Cmap)	PharmGKB	621	0.1562	-
1472	ABCC2	1244	TAP2	6891		17000754	GenomeRNAi	0.5	ABCC2	DEFERASIROX	Cancer Clinical Trials and approved for other pathologies	-	SENSITIVITY	biomarker	chelating agent(Cmap)	PharmGKB	621	0.1562	-
1473	ABCC2	1244	TAP2	6891		17000754	GenomeRNAi	0.5	ABCC2	ROSUVASTATIN	Cancer Clinical Trials and approved for other pathologies	-	SENSITIVITY	biomarker	HMGCR inhibitor(Cmap)	PharmGKB	621	0.1562	-
1474	ABCC2	1244	TAP2	6891		17000754	GenomeRNAi	0.5	ABCC2	SIMVASTATIN	Cancer Clinical Trials and approved for other pathologies	-	SENSITIVITY	biomarker	HMGCR inhibitor(Cmap)	PharmGKB	621	0.1562	-
1475	ABCC2	1244	TAP2	6891		17000754	GenomeRNAi	0.5	ABCC2	CEFALEXIN	Cancer Clinical Trials and approved for other pathologies	-	SENSITIVITY	biomarker	bacterial cell wall synthesis inhibitor(Cmap)	DTC	612	0.05	-
1476	ABCC2	1244	TAP2	6891		17000754	GenomeRNAi	0.5	ABCC2	ERYTHROMYCIN	Cancer Clinical Trials and approved for other pathologies	-	SENSITIVITY	biomarker	NFkB pathway inhibitor(Cmap)	PharmGKB	611	0.05	-
1477	ABCC2	1244	TAP2	6891		17000754	GenomeRNAi	0.5	ABCC2	LOVASTATIN	Cancer Clinical Trials and approved for other pathologies	-	SENSITIVITY	biomarker	HMGCR inhibitor(Cmap)	PharmGKB	611	0.05	-
1478	ABCC2	1244	TAP2	6891		17000754	GenomeRNAi	0.5	ABCC2	OXCARBAZEPINE	Cancer Clinical Trials and approved for other pathologies	-	SENSITIVITY	biomarker	sodium channel blocker(Cmap)	PharmGKB	611	0.05	-
1499	ABCC2	1244	RNF213	57674		17000754	GenomeRNAi	0.5	ABCC2	TENOFOVIR	Cancer Clinical Trials and approved for other pathologies	-	SENSITIVITY	biomarker	HIV integrase inhibitor(Cmap)|nucleoside reverse transcriptase inhibitor(Cmap)	DTC|PharmGKB	642	0.1562	-
1500	ABCC2	1244	RNF213	57674		17000754	GenomeRNAi	0.5	ABCC2	EFAVIRENZ	Cancer Clinical Trials and approved for other pathologies	-	SENSITIVITY	biomarker	HIV protease inhibitor(Cmap)	DTC|PharmGKB	622	0.1562	-
1501	ABCC2	1244	RNF213	57674		17000754	GenomeRNAi	0.5	ABCC2	PRAVASTATIN	Cancer Clinical Trials and approved for other pathologies	-	SENSITIVITY	biomarker	HMGCR inhibitor(Cmap)	NCI|PharmGKB	622	0.1562	-
1502	ABCC2	1244	RNF213	57674		17000754	GenomeRNAi	0.5	ABCC2	TACROLIMUS	Cancer Clinical Trials and approved for other pathologies	-	SENSITIVITY	biomarker	calcineurin inhibitor(Cmap)	NCI|PharmGKB	622	0.1562	-
1503	ABCC2	1244	RNF213	57674		17000754	GenomeRNAi	0.5	ABCC2	ATORVASTATIN	Cancer Clinical Trials and approved for other pathologies	-	SENSITIVITY	biomarker	HMGCR inhibitor(Cmap)	PharmGKB	621	0.1562	-
1504	ABCC2	1244	RNF213	57674		17000754	GenomeRNAi	0.5	ABCC2	DEFERASIROX	Cancer Clinical Trials and approved for other pathologies	-	SENSITIVITY	biomarker	chelating agent(Cmap)	PharmGKB	621	0.1562	-
1505	ABCC2	1244	RNF213	57674		17000754	GenomeRNAi	0.5	ABCC2	ROSUVASTATIN	Cancer Clinical Trials and approved for other pathologies	-	SENSITIVITY	biomarker	HMGCR inhibitor(Cmap)	PharmGKB	621	0.1562	-
1506	ABCC2	1244	RNF213	57674		17000754	GenomeRNAi	0.5	ABCC2	SIMVASTATIN	Cancer Clinical Trials and approved for other pathologies	-	SENSITIVITY	biomarker	HMGCR inhibitor(Cmap)	PharmGKB	621	0.1562	-
1507	ABCC2	1244	RNF213	57674		17000754	GenomeRNAi	0.5	ABCC2	CEFALEXIN	Cancer Clinical Trials and approved for other pathologies	-	SENSITIVITY	biomarker	bacterial cell wall synthesis inhibitor(Cmap)	DTC	612	0.05	-
1508	ABCC2	1244	RNF213	57674		17000754	GenomeRNAi	0.5	ABCC2	ERYTHROMYCIN	Cancer Clinical Trials and approved for other pathologies	-	SENSITIVITY	biomarker	NFkB pathway inhibitor(Cmap)	PharmGKB	611	0.05	-
1509	ABCC2	1244	RNF213	57674		17000754	GenomeRNAi	0.5	ABCC2	LOVASTATIN	Cancer Clinical Trials and approved for other pathologies	-	SENSITIVITY	biomarker	HMGCR inhibitor(Cmap)	PharmGKB	611	0.05	-
1510	ABCC2	1244	RNF213	57674		17000754	GenomeRNAi	0.5	ABCC2	OXCARBAZEPINE	Cancer Clinical Trials and approved for other pathologies	-	SENSITIVITY	biomarker	sodium channel blocker(Cmap)	PharmGKB	611	0.05	-
1531	ABCC2	1244	PTPRD	5789		17000754	GenomeRNAi	0.5	ABCC2	TENOFOVIR	Cancer Clinical Trials and approved for other pathologies	-	SENSITIVITY	biomarker	HIV integrase inhibitor(Cmap)|nucleoside reverse transcriptase inhibitor(Cmap)	DTC|PharmGKB	642	0.1562	-
1532	ABCC2	1244	PTPRD	5789		17000754	GenomeRNAi	0.5	ABCC2	EFAVIRENZ	Cancer Clinical Trials and approved for other pathologies	-	SENSITIVITY	biomarker	HIV protease inhibitor(Cmap)	DTC|PharmGKB	622	0.1562	-
1533	ABCC2	1244	PTPRD	5789		17000754	GenomeRNAi	0.5	ABCC2	PRAVASTATIN	Cancer Clinical Trials and approved for other pathologies	-	SENSITIVITY	biomarker	HMGCR inhibitor(Cmap)	NCI|PharmGKB	622	0.1562	-
1534	ABCC2	1244	PTPRD	5789		17000754	GenomeRNAi	0.5	ABCC2	TACROLIMUS	Cancer Clinical Trials and approved for other pathologies	-	SENSITIVITY	biomarker	calcineurin inhibitor(Cmap)	NCI|PharmGKB	622	0.1562	-
1535	ABCC2	1244	PTPRD	5789		17000754	GenomeRNAi	0.5	ABCC2	ATORVASTATIN	Cancer Clinical Trials and approved for other pathologies	-	SENSITIVITY	biomarker	HMGCR inhibitor(Cmap)	PharmGKB	621	0.1562	-
1536	ABCC2	1244	PTPRD	5789		17000754	GenomeRNAi	0.5	ABCC2	DEFERASIROX	Cancer Clinical Trials and approved for other pathologies	-	SENSITIVITY	biomarker	chelating agent(Cmap)	PharmGKB	621	0.1562	-
1537	ABCC2	1244	PTPRD	5789		17000754	GenomeRNAi	0.5	ABCC2	ROSUVASTATIN	Cancer Clinical Trials and approved for other pathologies	-	SENSITIVITY	biomarker	HMGCR inhibitor(Cmap)	PharmGKB	621	0.1562	-
1538	ABCC2	1244	PTPRD	5789		17000754	GenomeRNAi	0.5	ABCC2	SIMVASTATIN	Cancer Clinical Trials and approved for other pathologies	-	SENSITIVITY	biomarker	HMGCR inhibitor(Cmap)	PharmGKB	621	0.1562	-
1539	ABCC2	1244	PTPRD	5789		17000754	GenomeRNAi	0.5	ABCC2	CEFALEXIN	Cancer Clinical Trials and approved for other pathologies	-	SENSITIVITY	biomarker	bacterial cell wall synthesis inhibitor(Cmap)	DTC	612	0.05	-
1540	ABCC2	1244	PTPRD	5789		17000754	GenomeRNAi	0.5	ABCC2	ERYTHROMYCIN	Cancer Clinical Trials and approved for other pathologies	-	SENSITIVITY	biomarker	NFkB pathway inhibitor(Cmap)	PharmGKB	611	0.05	-
1541	ABCC2	1244	PTPRD	5789		17000754	GenomeRNAi	0.5	ABCC2	LOVASTATIN	Cancer Clinical Trials and approved for other pathologies	-	SENSITIVITY	biomarker	HMGCR inhibitor(Cmap)	PharmGKB	611	0.05	-
1542	ABCC2	1244	PTPRD	5789		17000754	GenomeRNAi	0.5	ABCC2	OXCARBAZEPINE	Cancer Clinical Trials and approved for other pathologies	-	SENSITIVITY	biomarker	sodium channel blocker(Cmap)	PharmGKB	611	0.05	-
1560	MAPK3	5595	PARP1	142		31300006	CRISPR/CRISPRi	0.64	MAPK3	ARSENIC TRIOXIDE	Cancer Clinical Trials and approved for other pathologies	-	SENSITIVITY	direct-target	Other	DrugBank	712	0.3622	-
1561	MAPK3	5595	PARP1	142		31300006	CRISPR/CRISPRi	0.64	MAPK3	SULINDAC	Cancer Clinical Trials and approved for other pathologies	-	SENSITIVITY	direct-target	cyclooxygenase inhibitor(Cmap)	DrugBank	712	0.3622	-
1577	SLC29A1	2030	STAT4	6775		17000754	GenomeRNAi	0.5	SLC29A1	FOSTAMATINIB	Cancer Clinical Trials and approved for other pathologies	-	SENSITIVITY	direct-target	SYK inhibitor(Cmap)	DrugBank	792	0.6519	-
1578	SLC29A1	2030	STAT4	6775		17000754	GenomeRNAi	0.5	SLC29A1	FLUDARABINE	Cancer Clinical Trials and approved for other pathologies	-	SENSITIVITY	biomarker	ribonucleotide reductase inhibitor(Cmap)	DTC|PharmGKB	622	0.2	-
1585	SLC29A1	2030	SMAD4	4089		17000754	GenomeRNAi	0.5	SLC29A1	FOSTAMATINIB	Cancer Clinical Trials and approved for other pathologies	-	SENSITIVITY	direct-target	SYK inhibitor(Cmap)	DrugBank	792	0.6519	-
1586	SLC29A1	2030	SMAD4	4089		17000754	GenomeRNAi	0.5	SLC29A1	FLUDARABINE	Cancer Clinical Trials and approved for other pathologies	-	SENSITIVITY	biomarker	ribonucleotide reductase inhibitor(Cmap)	DTC|PharmGKB	622	0.2	-
1600	ICMT	23463	KRAS	3845		19490893	Text Mining	0.6	ICMT	SIMVASTATIN	Cancer Clinical Trials and approved for other pathologies	-	SENSITIVITY	biomarker	HMGCR inhibitor(Cmap)	DTC	612	0.1498	-
1602	CAMK1G	57172	PIK3CA	5290		28319085	CRISPR/CRISPRi	0.68	CAMK1G	FOSTAMATINIB	Cancer Clinical Trials and approved for other pathologies	-	SENSITIVITY	direct-target	SYK inhibitor(Cmap)	DrugBank	792	0.7957	-
1604	CAMK1G	57172	XIAP	331		28319085	CRISPR/CRISPRi	0.68	CAMK1G	FOSTAMATINIB	Cancer Clinical Trials and approved for other pathologies	-	SENSITIVITY	direct-target	SYK inhibitor(Cmap)	DrugBank	792	0.7957	-
1606	TSSK1B	83942	KRAS	3845		19490893	Text Mining	0.6	TSSK1B	FOSTAMATINIB	Cancer Clinical Trials and approved for other pathologies	-	SENSITIVITY	direct-target	SYK inhibitor(Cmap)	DrugBank	792	0.4418	-
1647	E2F1	1869	KRAS	3845		22613949	Text Mining	0.6	E2F1	NICOTINE	Cancer Clinical Trials and approved for other pathologies	-	SENSITIVITY	biomarker	acetylcholine receptor agonist(Cmap)	NCI	622	0.22	-
1653	E2F1	1869	TP53	7157		20675184;17616632	Text Mining	0.56	E2F1	NICOTINE	Cancer Clinical Trials and approved for other pathologies	-	SENSITIVITY	biomarker	acetylcholine receptor agonist(Cmap)	NCI	622	0.22	-
1659	ORM1	5004	TLE1	7088		20609354	GenomeRNAi	509	ORM1	PROGESTERONE	Cancer Clinical Trials and approved for other pathologies	-	SENSITIVITY	direct-target	progesterone receptor agonist(Cmap)	DrugBank|NCI	722	0.2528	-
1664	ORM1	5004	PDE4DIP	9659		20609354	GenomeRNAi	0.5539999999999999	ORM1	PROGESTERONE	Cancer Clinical Trials and approved for other pathologies	-	SENSITIVITY	direct-target	progesterone receptor agonist(Cmap)	DrugBank|NCI	722	0.2528	-
1669	ORM1	5004	SMARCA1	6594		20609354	GenomeRNAi	506	ORM1	PROGESTERONE	Cancer Clinical Trials and approved for other pathologies	-	SENSITIVITY	direct-target	progesterone receptor agonist(Cmap)	DrugBank|NCI	722	0.2528	-
1674	ORM1	5004	TRIP11	9321		20609354	GenomeRNAi	509	ORM1	PROGESTERONE	Cancer Clinical Trials and approved for other pathologies	-	SENSITIVITY	direct-target	progesterone receptor agonist(Cmap)	DrugBank|NCI	722	0.2528	-
1708	ADORA2A	135	KRAS	3845		19490893	Text Mining	0.6	ADORA2A	CAFFEINE	Cancer Clinical Trials and approved for other pathologies	-	SENSITIVITY	direct-target	adenosine receptor antagonist(Cmap)|phosphodiesterase inhibitor(Cmap)	ChemblInteractions|DrugBank|GuideToPharmacology|PharmGKB|TEND|TTD	715	0.2762	-
1709	ADORA2A	135	KRAS	3845		19490893	Text Mining	0.6	ADORA2A	THEOPHYLLINE	Cancer Clinical Trials and approved for other pathologies	-	SENSITIVITY	direct-target	Other	ChemblInteractions|DrugBank|GuideToPharmacology|TEND	715	0.2762	-
1710	ADORA2A	135	KRAS	3845		19490893	Text Mining	0.6	ADORA2A	PENTOXIFYLLINE	Cancer Clinical Trials and approved for other pathologies	-	SENSITIVITY	direct-target	phosphodiesterase inhibitor(Cmap)	ChemblInteractions|DrugBank	713	0.2762	-
1711	ADORA2A	135	KRAS	3845		19490893	Text Mining	0.6	ADORA2A	DEFIBROTIDE	Cancer Clinical Trials and approved for other pathologies	-	SENSITIVITY	direct-target	Other	DrugBank	712	0.2762	-
1712	ADORA2A	135	KRAS	3845		19490893	Text Mining	0.6	ADORA2A	AMINOPHYLLINE	Cancer Clinical Trials and approved for other pathologies	-	SENSITIVITY	biomarker	adenosine receptor antagonist(Cmap)	ChemblInteractions	612	0.2762	-
1750	NDUFA9	4704	KRAS	3845		19490893	Text Mining	0.6	NDUFA9	METFORMIN HYDROCHLORIDE	Cancer Clinical Trials and approved for other pathologies	-	SENSITIVITY	biomarker	insulin sensitizer(Cmap)	ChemblInteractions	692	0.3818	-
1752	KDM5D	8284	MYC	4609		22157079	GenomeRNAi	545	KDM5D	ASCORBIC ACID	Cancer Clinical Trials and approved for other pathologies	-	SENSITIVITY	direct-target	Other	DrugBank	712	0.05	-
1754	PLA2G2A	5320	KRAS	3845		19490893	Text Mining	0.6	PLA2G2A	SEMULOPARIN	Cancer Clinical Trials and approved for other pathologies	-	SENSITIVITY	direct-target	thrombin inhibitor(Cmap)	DrugBank|NCI	732	0.4731	-
1774	SRD5A3	79644	KRAS	3845		19490893	Text Mining	0.6	SRD5A3	DUTASTERIDE	Cancer Clinical Trials and approved for other pathologies	-	SENSITIVITY	direct-target	5 alpha reductase inhibitor(Cmap)	ChemblInteractions|DrugBank|TEND|TdgClinicalTrial	735	0.2254	-
1781	BIRC5	332	PIK3C2B	5287		28319085	CRISPR/CRISPRi	0.68	BIRC5	OMACETAXINE MEPESUCCINATE	Cancer Clinical Trials and approved for other pathologies	-	SENSITIVITY	biomarker	protein synthesis inhibitor(Cmap)	NCI	612	0.2162	-
1782	BIRC5	332	PIK3C2B	5287		28319085	CRISPR/CRISPRi	0.68	BIRC5	SULINDAC	Cancer Clinical Trials and approved for other pathologies	-	SENSITIVITY	biomarker	cyclooxygenase inhibitor(Cmap)	NCI	612	0.2162	-
1801	BIRC5	332	HRAS	3265		12833149	Synlethality	0.9	BIRC5	OMACETAXINE MEPESUCCINATE	Cancer Clinical Trials and approved for other pathologies	-	SENSITIVITY	biomarker	protein synthesis inhibitor(Cmap)	NCI	612	0.2162	-
1802	BIRC5	332	HRAS	3265		12833149	Synlethality	0.9	BIRC5	SULINDAC	Cancer Clinical Trials and approved for other pathologies	-	SENSITIVITY	biomarker	cyclooxygenase inhibitor(Cmap)	NCI	612	0.2162	-
1821	BIRC5	332	ERBB2	2064		28319085	CRISPR/CRISPRi	0.68	BIRC5	OMACETAXINE MEPESUCCINATE	Cancer Clinical Trials and approved for other pathologies	-	SENSITIVITY	biomarker	protein synthesis inhibitor(Cmap)	NCI	612	0.2162	-
1822	BIRC5	332	ERBB2	2064		28319085	CRISPR/CRISPRi	0.68	BIRC5	SULINDAC	Cancer Clinical Trials and approved for other pathologies	-	SENSITIVITY	biomarker	cyclooxygenase inhibitor(Cmap)	NCI	612	0.2162	-
1841	BIRC5	332	DNMT1	1786		28319085	CRISPR/CRISPRi	0.68	BIRC5	OMACETAXINE MEPESUCCINATE	Cancer Clinical Trials and approved for other pathologies	-	SENSITIVITY	biomarker	protein synthesis inhibitor(Cmap)	NCI	612	0.2162	-
1842	BIRC5	332	DNMT1	1786		28319085	CRISPR/CRISPRi	0.68	BIRC5	SULINDAC	Cancer Clinical Trials and approved for other pathologies	-	SENSITIVITY	biomarker	cyclooxygenase inhibitor(Cmap)	NCI	612	0.2162	-
1876	CYP1A2	1544	TRIP11	9321		20609354	GenomeRNAi	509	CYP1A2	CLOZAPINE	Cancer Clinical Trials and approved for other pathologies	-	SENSITIVITY	direct-target	dopamine receptor antagonist(Cmap)|serotonin receptor antagonist(Cmap)	DTC|DrugBank|GuideToPharmacology|PharmGKB	753	0.2	-
1877	CYP1A2	1544	TRIP11	9321		20609354	GenomeRNAi	509	CYP1A2	IMIPRAMINE	Cancer Clinical Trials and approved for other pathologies	-	SENSITIVITY	direct-target	norepinephrine reputake inhibitor(Cmap)|serotonin reuptake inhibitor(Cmap)	DTC|DrugBank|GuideToPharmacology|PharmGKB	753	0.2	-
1878	CYP1A2	1544	TRIP11	9321		20609354	GenomeRNAi	509	CYP1A2	ASPIRIN	Cancer Clinical Trials and approved for other pathologies	-	SENSITIVITY	direct-target	cyclooxygenase inhibitor(Cmap)	DTC|DrugBank|NCI|PharmGKB	752	0.7257	-
1879	CYP1A2	1544	TRIP11	9321		20609354	GenomeRNAi	509	CYP1A2	DANAZOL	Cancer Clinical Trials and approved for other pathologies	-	SENSITIVITY	direct-target	estrogen receptor antagonist(Cmap)|progesterone receptor agonist(Cmap)	DTC|DrugBank|NCI|PharmGKB	752	0.2	-
1880	CYP1A2	1544	TRIP11	9321		20609354	GenomeRNAi	509	CYP1A2	ISONIAZID	Cancer Clinical Trials and approved for other pathologies	-	SENSITIVITY	direct-target	FABI inhibitor(Cmap)	DTC|DrugBank|PharmGKB	743	0.2118	-
1881	CYP1A2	1544	TRIP11	9321		20609354	GenomeRNAi	509	CYP1A2	METOCLOPRAMIDE	Cancer Clinical Trials and approved for other pathologies	-	SENSITIVITY	direct-target	dopamine receptor antagonist(Cmap)|serotonin receptor antagonist(Cmap)	DrugBank|NCI|PharmGKB|TdgClinicalTrial	743	0.2	-
1882	CYP1A2	1544	TRIP11	9321		20609354	GenomeRNAi	509	CYP1A2	MINOCYCLINE	Cancer Clinical Trials and approved for other pathologies	-	SENSITIVITY	direct-target	bacterial 30S ribosomal subunit inhibitor(Cmap)	DTC|DrugBank	732	0.3418	-
1883	CYP1A2	1544	TRIP11	9321		20609354	GenomeRNAi	509	CYP1A2	ESCITALOPRAM	Cancer Clinical Trials and approved for other pathologies	-	SENSITIVITY	direct-target	selective serotonin reuptake inhibitor (SSRI)(Cmap)	DTC|DrugBank|PharmGKB	732	0.2	-
1884	CYP1A2	1544	TRIP11	9321		20609354	GenomeRNAi	509	CYP1A2	SPIRONOLACTONE	Cancer Clinical Trials and approved for other pathologies	-	SENSITIVITY	direct-target	mineralocorticoid receptor antagonist(Cmap)	DrugBank|NCI	732	0.1	-
1885	CYP1A2	1544	TRIP11	9321		20609354	GenomeRNAi	509	CYP1A2	THEOPHYLLINE	Cancer Clinical Trials and approved for other pathologies	-	SENSITIVITY	direct-target	Other	DrugBank|PharmGKB	722	0.1	-
1886	CYP1A2	1544	TRIP11	9321		20609354	GenomeRNAi	509	CYP1A2	LOVASTATIN	Cancer Clinical Trials and approved for other pathologies	-	SENSITIVITY	biomarker	HMGCR inhibitor(Cmap)	DTC|NCI|PharmGKB	662	0.2262	-
1887	CYP1A2	1544	TRIP11	9321		20609354	GenomeRNAi	509	CYP1A2	PROGESTERONE	Cancer Clinical Trials and approved for other pathologies	-	SENSITIVITY	biomarker	progesterone receptor agonist(Cmap)	DTC|NCI|PharmGKB	652	0.7957	-
1888	CYP1A2	1544	TRIP11	9321		20609354	GenomeRNAi	509	CYP1A2	RIFAMPICIN	Cancer Clinical Trials and approved for other pathologies	-	SENSITIVITY	biomarker	RNA polymerase inhibitor(Cmap)	DTC|NCI|PharmGKB	652	0.2262	-
1889	CYP1A2	1544	TRIP11	9321		20609354	GenomeRNAi	509	CYP1A2	WARFARIN	Cancer Clinical Trials and approved for other pathologies	-	SENSITIVITY	biomarker	vitamin K antagonist(Cmap)	FDA|NCI|PharmGKB	643	0.2519	-
1890	CYP1A2	1544	TRIP11	9321		20609354	GenomeRNAi	509	CYP1A2	CLARITHROMYCIN	Cancer Clinical Trials and approved for other pathologies	-	SENSITIVITY	biomarker	bacterial 50S ribosomal subunit inhibitor(Cmap)	DTC|NCI|PharmGKB	642	0.2262	-
1891	CYP1A2	1544	TRIP11	9321		20609354	GenomeRNAi	509	CYP1A2	FENOFIBRATE	Cancer Clinical Trials and approved for other pathologies	-	SENSITIVITY	biomarker	PPAR receptor agonist(Cmap)	DTC|PharmGKB	642	0.2262	-
1892	CYP1A2	1544	TRIP11	9321		20609354	GenomeRNAi	509	CYP1A2	MONTELUKAST	Cancer Clinical Trials and approved for other pathologies	-	SENSITIVITY	biomarker	leukotriene receptor antagonist(Cmap)	DTC|PharmGKB	642	0.2262	-
1893	CYP1A2	1544	TRIP11	9321		20609354	GenomeRNAi	509	CYP1A2	SIMVASTATIN	Cancer Clinical Trials and approved for other pathologies	-	SENSITIVITY	biomarker	HMGCR inhibitor(Cmap)	DTC|NCI|PharmGKB	642	0.2262	-
1894	CYP1A2	1544	TRIP11	9321		20609354	GenomeRNAi	509	CYP1A2	COLCHICINE	Cancer Clinical Trials and approved for other pathologies	-	SENSITIVITY	biomarker	microtubule inhibitor(Cmap)	DTC|NCI	642	0.2	-
1895	CYP1A2	1544	TRIP11	9321		20609354	GenomeRNAi	509	CYP1A2	ZIDOVUDINE	Cancer Clinical Trials and approved for other pathologies	-	SENSITIVITY	biomarker	nucleoside reverse transcriptase inhibitor(Cmap)	DTC|NCI|PharmGKB	642	0.1008	-
1896	CYP1A2	1544	TRIP11	9321		20609354	GenomeRNAi	509	CYP1A2	DIGOXIN	Cancer Clinical Trials and approved for other pathologies	-	SENSITIVITY	biomarker	ATPase inhibitor(Cmap)	DTC|NCI	642	0.1	-
1897	CYP1A2	1544	TRIP11	9321		20609354	GenomeRNAi	509	CYP1A2	ERYTHROMYCIN	Cancer Clinical Trials and approved for other pathologies	-	SENSITIVITY	biomarker	NFkB pathway inhibitor(Cmap)	DTC|PharmGKB	632	0.2262	-
1898	CYP1A2	1544	TRIP11	9321		20609354	GenomeRNAi	509	CYP1A2	LANSOPRAZOLE	Cancer Clinical Trials and approved for other pathologies	-	SENSITIVITY	biomarker	ATPase inhibitor(Cmap)	NCI|PharmGKB	632	0.2262	-
1899	CYP1A2	1544	TRIP11	9321		20609354	GenomeRNAi	509	CYP1A2	CAFFEINE	Cancer Clinical Trials and approved for other pathologies	-	SENSITIVITY	biomarker	adenosine receptor antagonist(Cmap)|phosphodiesterase inhibitor(Cmap)	DTC|NCI	632	0.2	-
1900	CYP1A2	1544	TRIP11	9321		20609354	GenomeRNAi	509	CYP1A2	DACARBAZINE	Cancer Clinical Trials and approved for other pathologies	-	SENSITIVITY	biomarker	DNA alkylating agent(Cmap)	DTC|PharmGKB	632	0.2	-
1901	CYP1A2	1544	TRIP11	9321		20609354	GenomeRNAi	509	CYP1A2	FINASTERIDE	Cancer Clinical Trials and approved for other pathologies	-	SENSITIVITY	biomarker	5 alpha reductase inhibitor(Cmap)	DTC|NCI	632	0.1651	-
1902	CYP1A2	1544	TRIP11	9321		20609354	GenomeRNAi	509	CYP1A2	BUSULFAN	Cancer Clinical Trials and approved for other pathologies	-	SENSITIVITY	biomarker	DNA inhibitor(Cmap)	DTC|PharmGKB	632	0.1008	-
1903	CYP1A2	1544	TRIP11	9321		20609354	GenomeRNAi	509	CYP1A2	PROPRANOLOL	Cancer Clinical Trials and approved for other pathologies	-	SENSITIVITY	biomarker	adrenergic receptor antagonist(Cmap)	DTC|NCI	632	0.1	-
1904	CYP1A2	1544	TRIP11	9321		20609354	GenomeRNAi	509	CYP1A2	SULFASALAZINE	Cancer Clinical Trials and approved for other pathologies	-	SENSITIVITY	biomarker	cyclooxygenase inhibitor(Cmap)	DTC|NCI	632	0.1	-
1905	CYP1A2	1544	TRIP11	9321		20609354	GenomeRNAi	509	CYP1A2	PHENELZINE	Cancer Clinical Trials and approved for other pathologies	-	SENSITIVITY	biomarker	monoamine oxidase inhibitor(Cmap)	DTC|GuideToPharmacology	622	0.2118	-
1906	CYP1A2	1544	TRIP11	9321		20609354	GenomeRNAi	509	CYP1A2	LEFLUNOMIDE	Cancer Clinical Trials and approved for other pathologies	-	SENSITIVITY	biomarker	PDGFR tyrosine kinase receptor inhibitor(Cmap)|dihydroorotate dehydrogenase inhibitor(Cmap)	DTC|NCI|PharmGKB	622	0.2	-
1907	CYP1A2	1544	TRIP11	9321		20609354	GenomeRNAi	509	CYP1A2	ALLOPURINOL	Cancer Clinical Trials and approved for other pathologies	-	SENSITIVITY	biomarker	xanthine oxidase inhibitor(Cmap)	DTC	622	0.1	-
1908	CYP1A2	1544	TRIP11	9321		20609354	GenomeRNAi	509	CYP1A2	AMPHOTERICIN B	Cancer Clinical Trials and approved for other pathologies	-	SENSITIVITY	biomarker	Other	DTC	622	0.1	-
1909	CYP1A2	1544	TRIP11	9321		20609354	GenomeRNAi	509	CYP1A2	AZITHROMYCIN	Cancer Clinical Trials and approved for other pathologies	-	SENSITIVITY	biomarker	bacterial 50S ribosomal subunit inhibitor(Cmap)	DTC	622	0.1	-
1910	CYP1A2	1544	TRIP11	9321		20609354	GenomeRNAi	509	CYP1A2	BECLOMETASONE	Cancer Clinical Trials and approved for other pathologies	-	SENSITIVITY	biomarker	glucocorticoid receptor agonist(Cmap)	DTC	622	0.1	-
1911	CYP1A2	1544	TRIP11	9321		20609354	GenomeRNAi	509	CYP1A2	BUDESONIDE	Cancer Clinical Trials and approved for other pathologies	-	SENSITIVITY	biomarker	glucocorticoid receptor agonist(Cmap)	DTC	622	0.1	-
1912	CYP1A2	1544	TRIP11	9321		20609354	GenomeRNAi	509	CYP1A2	CHLOROQUINE	Cancer Clinical Trials and approved for other pathologies	-	SENSITIVITY	biomarker	antimalarial agent(Cmap)	DTC	622	0.1	-
1913	CYP1A2	1544	TRIP11	9321		20609354	GenomeRNAi	509	CYP1A2	CIPROFLOXACIN	Cancer Clinical Trials and approved for other pathologies	-	SENSITIVITY	biomarker	bacterial DNA gyrase inhibitor(Cmap)	DTC	622	0.1	-
1914	CYP1A2	1544	TRIP11	9321		20609354	GenomeRNAi	509	CYP1A2	DISULFIRAM	Cancer Clinical Trials and approved for other pathologies	-	SENSITIVITY	biomarker	DNA methyltransferase inhibitor(Cmap)|TRPV agonist(Cmap)|aldehyde dehydrogenase inhibitor(Cmap)	DTC	622	0.1	-
1915	CYP1A2	1544	TRIP11	9321		20609354	GenomeRNAi	509	CYP1A2	FLUCONAZOLE	Cancer Clinical Trials and approved for other pathologies	-	SENSITIVITY	biomarker	sterol demethylase inhibitor(Cmap)	DTC|PharmGKB	622	0.1	-
1916	CYP1A2	1544	TRIP11	9321		20609354	GenomeRNAi	509	CYP1A2	FLUVOXAMINE	Cancer Clinical Trials and approved for other pathologies	-	SENSITIVITY	biomarker	selective serotonin reuptake inhibitor (SSRI)(Cmap)	DTC|PharmGKB	622	0.1	-
1917	CYP1A2	1544	TRIP11	9321		20609354	GenomeRNAi	509	CYP1A2	HYDRALAZINE	Cancer Clinical Trials and approved for other pathologies	-	SENSITIVITY	biomarker	vasodilator(Cmap)	DTC	622	0.1	-
1918	CYP1A2	1544	TRIP11	9321		20609354	GenomeRNAi	509	CYP1A2	INDINAVIR	Cancer Clinical Trials and approved for other pathologies	-	SENSITIVITY	biomarker	HIV protease inhibitor(Cmap)	DTC	622	0.1	-
1919	CYP1A2	1544	TRIP11	9321		20609354	GenomeRNAi	509	CYP1A2	KETOCONAZOLE	Cancer Clinical Trials and approved for other pathologies	-	SENSITIVITY	biomarker	sterol demethylase inhibitor(Cmap)	DTC	622	0.1	-
1920	CYP1A2	1544	TRIP11	9321		20609354	GenomeRNAi	509	CYP1A2	LANSOPRAZOLE SULFIDE	Cancer Clinical Trials and approved for other pathologies	-	SENSITIVITY	biomarker	ATPase inhibitor(Cmap)	DTC	622	0.1	-
1921	CYP1A2	1544	TRIP11	9321		20609354	GenomeRNAi	509	CYP1A2	MERCAPTOPURINE	Cancer Clinical Trials and approved for other pathologies	-	SENSITIVITY	biomarker	immunosuppressant(Cmap)|protein synthesis inhibitor(Cmap)|purine antagonist(Cmap)	DTC	622	0.1	-
1922	CYP1A2	1544	TRIP11	9321		20609354	GenomeRNAi	509	CYP1A2	NICOTINIC ACID	Cancer Clinical Trials and approved for other pathologies	-	SENSITIVITY	biomarker	NAD precursor(Cmap)|vitamin B(Cmap)	DTC	622	0.1	-
1923	CYP1A2	1544	TRIP11	9321		20609354	GenomeRNAi	509	CYP1A2	SULINDAC	Cancer Clinical Trials and approved for other pathologies	-	SENSITIVITY	biomarker	cyclooxygenase inhibitor(Cmap)	DTC	622	0.1	-
1924	CYP1A2	1544	TRIP11	9321		20609354	GenomeRNAi	509	CYP1A2	VALPROIC ACID	Cancer Clinical Trials and approved for other pathologies	-	SENSITIVITY	biomarker	Other	DTC	622	0.1	-
1925	CYP1A2	1544	TRIP11	9321		20609354	GenomeRNAi	509	CYP1A2	ZAFIRLUKAST	Cancer Clinical Trials and approved for other pathologies	-	SENSITIVITY	biomarker	leukotriene receptor antagonist(Cmap)	DTC|PharmGKB	622	0.1	-
1926	CYP1A2	1544	TRIP11	9321		20609354	GenomeRNAi	509	CYP1A2	DEFERASIROX	Cancer Clinical Trials and approved for other pathologies	-	SENSITIVITY	biomarker	chelating agent(Cmap)	PharmGKB	621	0.1058	-
1927	CYP1A2	1544	TRIP11	9321		20609354	GenomeRNAi	509	CYP1A2	(S)-ONDANSETRON	Cancer Clinical Trials and approved for other pathologies	-	SENSITIVITY	biomarker	Other	DTC	612	0.1	-
1928	CYP1A2	1544	TRIP11	9321		20609354	GenomeRNAi	509	CYP1A2	CARVEDILOL	Cancer Clinical Trials and approved for other pathologies	-	SENSITIVITY	biomarker	adrenergic receptor antagonist(Cmap)	NCI	612	0.1	-
1929	CYP1A2	1544	TRIP11	9321		20609354	GenomeRNAi	509	CYP1A2	CIMETIDINE	Cancer Clinical Trials and approved for other pathologies	-	SENSITIVITY	biomarker	histamine receptor antagonist(Cmap)	DTC	612	0.1	-
1930	CYP1A2	1544	TRIP11	9321		20609354	GenomeRNAi	509	CYP1A2	FLUPHENAZINE	Cancer Clinical Trials and approved for other pathologies	-	SENSITIVITY	biomarker	dopamine receptor antagonist(Cmap)	DTC|PharmGKB	612	0.1	-
1931	CYP1A2	1544	TRIP11	9321		20609354	GenomeRNAi	509	CYP1A2	MEBENDAZOLE	Cancer Clinical Trials and approved for other pathologies	-	SENSITIVITY	biomarker	tubulin polymerization inhibitor(Cmap)	DTC	612	0.1	-
1932	CYP1A2	1544	TRIP11	9321		20609354	GenomeRNAi	509	CYP1A2	PIRFENIDONE	Cancer Clinical Trials and approved for other pathologies	-	SENSITIVITY	biomarker	TGF beta receptor inhibitor(Cmap)	DTC	612	0.1	-
1933	CYP1A2	1544	TRIP11	9321		20609354	GenomeRNAi	509	CYP1A2	RILUZOLE	Cancer Clinical Trials and approved for other pathologies	-	SENSITIVITY	biomarker	glutamate inhibitor(Cmap)	DTC	612	0.1	-
2102	CYP1A2	1544	MBD4	8930		20609354	GenomeRNAi	0.5479999999999999	CYP1A2	CLOZAPINE	Cancer Clinical Trials and approved for other pathologies	-	SENSITIVITY	direct-target	dopamine receptor antagonist(Cmap)|serotonin receptor antagonist(Cmap)	DTC|DrugBank|GuideToPharmacology|PharmGKB	753	0.2	-
2103	CYP1A2	1544	MBD4	8930		20609354	GenomeRNAi	0.5479999999999999	CYP1A2	IMIPRAMINE	Cancer Clinical Trials and approved for other pathologies	-	SENSITIVITY	direct-target	norepinephrine reputake inhibitor(Cmap)|serotonin reuptake inhibitor(Cmap)	DTC|DrugBank|GuideToPharmacology|PharmGKB	753	0.2	-
2104	CYP1A2	1544	MBD4	8930		20609354	GenomeRNAi	0.5479999999999999	CYP1A2	ASPIRIN	Cancer Clinical Trials and approved for other pathologies	-	SENSITIVITY	direct-target	cyclooxygenase inhibitor(Cmap)	DTC|DrugBank|NCI|PharmGKB	752	0.7257	-
2105	CYP1A2	1544	MBD4	8930		20609354	GenomeRNAi	0.5479999999999999	CYP1A2	DANAZOL	Cancer Clinical Trials and approved for other pathologies	-	SENSITIVITY	direct-target	estrogen receptor antagonist(Cmap)|progesterone receptor agonist(Cmap)	DTC|DrugBank|NCI|PharmGKB	752	0.2	-
2106	CYP1A2	1544	MBD4	8930		20609354	GenomeRNAi	0.5479999999999999	CYP1A2	ISONIAZID	Cancer Clinical Trials and approved for other pathologies	-	SENSITIVITY	direct-target	FABI inhibitor(Cmap)	DTC|DrugBank|PharmGKB	743	0.2118	-
2107	CYP1A2	1544	MBD4	8930		20609354	GenomeRNAi	0.5479999999999999	CYP1A2	METOCLOPRAMIDE	Cancer Clinical Trials and approved for other pathologies	-	SENSITIVITY	direct-target	dopamine receptor antagonist(Cmap)|serotonin receptor antagonist(Cmap)	DrugBank|NCI|PharmGKB|TdgClinicalTrial	743	0.2	-
2108	CYP1A2	1544	MBD4	8930		20609354	GenomeRNAi	0.5479999999999999	CYP1A2	MINOCYCLINE	Cancer Clinical Trials and approved for other pathologies	-	SENSITIVITY	direct-target	bacterial 30S ribosomal subunit inhibitor(Cmap)	DTC|DrugBank	732	0.3418	-
2109	CYP1A2	1544	MBD4	8930		20609354	GenomeRNAi	0.5479999999999999	CYP1A2	ESCITALOPRAM	Cancer Clinical Trials and approved for other pathologies	-	SENSITIVITY	direct-target	selective serotonin reuptake inhibitor (SSRI)(Cmap)	DTC|DrugBank|PharmGKB	732	0.2	-
2110	CYP1A2	1544	MBD4	8930		20609354	GenomeRNAi	0.5479999999999999	CYP1A2	SPIRONOLACTONE	Cancer Clinical Trials and approved for other pathologies	-	SENSITIVITY	direct-target	mineralocorticoid receptor antagonist(Cmap)	DrugBank|NCI	732	0.1	-
2111	CYP1A2	1544	MBD4	8930		20609354	GenomeRNAi	0.5479999999999999	CYP1A2	THEOPHYLLINE	Cancer Clinical Trials and approved for other pathologies	-	SENSITIVITY	direct-target	Other	DrugBank|PharmGKB	722	0.1	-
2112	CYP1A2	1544	MBD4	8930		20609354	GenomeRNAi	0.5479999999999999	CYP1A2	LOVASTATIN	Cancer Clinical Trials and approved for other pathologies	-	SENSITIVITY	biomarker	HMGCR inhibitor(Cmap)	DTC|NCI|PharmGKB	662	0.2262	-
2113	CYP1A2	1544	MBD4	8930		20609354	GenomeRNAi	0.5479999999999999	CYP1A2	PROGESTERONE	Cancer Clinical Trials and approved for other pathologies	-	SENSITIVITY	biomarker	progesterone receptor agonist(Cmap)	DTC|NCI|PharmGKB	652	0.7957	-
2114	CYP1A2	1544	MBD4	8930		20609354	GenomeRNAi	0.5479999999999999	CYP1A2	RIFAMPICIN	Cancer Clinical Trials and approved for other pathologies	-	SENSITIVITY	biomarker	RNA polymerase inhibitor(Cmap)	DTC|NCI|PharmGKB	652	0.2262	-
2115	CYP1A2	1544	MBD4	8930		20609354	GenomeRNAi	0.5479999999999999	CYP1A2	WARFARIN	Cancer Clinical Trials and approved for other pathologies	-	SENSITIVITY	biomarker	vitamin K antagonist(Cmap)	FDA|NCI|PharmGKB	643	0.2519	-
2116	CYP1A2	1544	MBD4	8930		20609354	GenomeRNAi	0.5479999999999999	CYP1A2	CLARITHROMYCIN	Cancer Clinical Trials and approved for other pathologies	-	SENSITIVITY	biomarker	bacterial 50S ribosomal subunit inhibitor(Cmap)	DTC|NCI|PharmGKB	642	0.2262	-
2117	CYP1A2	1544	MBD4	8930		20609354	GenomeRNAi	0.5479999999999999	CYP1A2	FENOFIBRATE	Cancer Clinical Trials and approved for other pathologies	-	SENSITIVITY	biomarker	PPAR receptor agonist(Cmap)	DTC|PharmGKB	642	0.2262	-
2118	CYP1A2	1544	MBD4	8930		20609354	GenomeRNAi	0.5479999999999999	CYP1A2	MONTELUKAST	Cancer Clinical Trials and approved for other pathologies	-	SENSITIVITY	biomarker	leukotriene receptor antagonist(Cmap)	DTC|PharmGKB	642	0.2262	-
2119	CYP1A2	1544	MBD4	8930		20609354	GenomeRNAi	0.5479999999999999	CYP1A2	SIMVASTATIN	Cancer Clinical Trials and approved for other pathologies	-	SENSITIVITY	biomarker	HMGCR inhibitor(Cmap)	DTC|NCI|PharmGKB	642	0.2262	-
2120	CYP1A2	1544	MBD4	8930		20609354	GenomeRNAi	0.5479999999999999	CYP1A2	COLCHICINE	Cancer Clinical Trials and approved for other pathologies	-	SENSITIVITY	biomarker	microtubule inhibitor(Cmap)	DTC|NCI	642	0.2	-
2121	CYP1A2	1544	MBD4	8930		20609354	GenomeRNAi	0.5479999999999999	CYP1A2	ZIDOVUDINE	Cancer Clinical Trials and approved for other pathologies	-	SENSITIVITY	biomarker	nucleoside reverse transcriptase inhibitor(Cmap)	DTC|NCI|PharmGKB	642	0.1008	-
2122	CYP1A2	1544	MBD4	8930		20609354	GenomeRNAi	0.5479999999999999	CYP1A2	DIGOXIN	Cancer Clinical Trials and approved for other pathologies	-	SENSITIVITY	biomarker	ATPase inhibitor(Cmap)	DTC|NCI	642	0.1	-
2123	CYP1A2	1544	MBD4	8930		20609354	GenomeRNAi	0.5479999999999999	CYP1A2	ERYTHROMYCIN	Cancer Clinical Trials and approved for other pathologies	-	SENSITIVITY	biomarker	NFkB pathway inhibitor(Cmap)	DTC|PharmGKB	632	0.2262	-
2124	CYP1A2	1544	MBD4	8930		20609354	GenomeRNAi	0.5479999999999999	CYP1A2	LANSOPRAZOLE	Cancer Clinical Trials and approved for other pathologies	-	SENSITIVITY	biomarker	ATPase inhibitor(Cmap)	NCI|PharmGKB	632	0.2262	-
2125	CYP1A2	1544	MBD4	8930		20609354	GenomeRNAi	0.5479999999999999	CYP1A2	CAFFEINE	Cancer Clinical Trials and approved for other pathologies	-	SENSITIVITY	biomarker	adenosine receptor antagonist(Cmap)|phosphodiesterase inhibitor(Cmap)	DTC|NCI	632	0.2	-
2126	CYP1A2	1544	MBD4	8930		20609354	GenomeRNAi	0.5479999999999999	CYP1A2	DACARBAZINE	Cancer Clinical Trials and approved for other pathologies	-	SENSITIVITY	biomarker	DNA alkylating agent(Cmap)	DTC|PharmGKB	632	0.2	-
2127	CYP1A2	1544	MBD4	8930		20609354	GenomeRNAi	0.5479999999999999	CYP1A2	FINASTERIDE	Cancer Clinical Trials and approved for other pathologies	-	SENSITIVITY	biomarker	5 alpha reductase inhibitor(Cmap)	DTC|NCI	632	0.1651	-
2128	CYP1A2	1544	MBD4	8930		20609354	GenomeRNAi	0.5479999999999999	CYP1A2	BUSULFAN	Cancer Clinical Trials and approved for other pathologies	-	SENSITIVITY	biomarker	DNA inhibitor(Cmap)	DTC|PharmGKB	632	0.1008	-
2129	CYP1A2	1544	MBD4	8930		20609354	GenomeRNAi	0.5479999999999999	CYP1A2	PROPRANOLOL	Cancer Clinical Trials and approved for other pathologies	-	SENSITIVITY	biomarker	adrenergic receptor antagonist(Cmap)	DTC|NCI	632	0.1	-
2130	CYP1A2	1544	MBD4	8930		20609354	GenomeRNAi	0.5479999999999999	CYP1A2	SULFASALAZINE	Cancer Clinical Trials and approved for other pathologies	-	SENSITIVITY	biomarker	cyclooxygenase inhibitor(Cmap)	DTC|NCI	632	0.1	-
2131	CYP1A2	1544	MBD4	8930		20609354	GenomeRNAi	0.5479999999999999	CYP1A2	PHENELZINE	Cancer Clinical Trials and approved for other pathologies	-	SENSITIVITY	biomarker	monoamine oxidase inhibitor(Cmap)	DTC|GuideToPharmacology	622	0.2118	-
2132	CYP1A2	1544	MBD4	8930		20609354	GenomeRNAi	0.5479999999999999	CYP1A2	LEFLUNOMIDE	Cancer Clinical Trials and approved for other pathologies	-	SENSITIVITY	biomarker	PDGFR tyrosine kinase receptor inhibitor(Cmap)|dihydroorotate dehydrogenase inhibitor(Cmap)	DTC|NCI|PharmGKB	622	0.2	-
2133	CYP1A2	1544	MBD4	8930		20609354	GenomeRNAi	0.5479999999999999	CYP1A2	ALLOPURINOL	Cancer Clinical Trials and approved for other pathologies	-	SENSITIVITY	biomarker	xanthine oxidase inhibitor(Cmap)	DTC	622	0.1	-
2134	CYP1A2	1544	MBD4	8930		20609354	GenomeRNAi	0.5479999999999999	CYP1A2	AMPHOTERICIN B	Cancer Clinical Trials and approved for other pathologies	-	SENSITIVITY	biomarker	Other	DTC	622	0.1	-
2135	CYP1A2	1544	MBD4	8930		20609354	GenomeRNAi	0.5479999999999999	CYP1A2	AZITHROMYCIN	Cancer Clinical Trials and approved for other pathologies	-	SENSITIVITY	biomarker	bacterial 50S ribosomal subunit inhibitor(Cmap)	DTC	622	0.1	-
2136	CYP1A2	1544	MBD4	8930		20609354	GenomeRNAi	0.5479999999999999	CYP1A2	BECLOMETASONE	Cancer Clinical Trials and approved for other pathologies	-	SENSITIVITY	biomarker	glucocorticoid receptor agonist(Cmap)	DTC	622	0.1	-
2137	CYP1A2	1544	MBD4	8930		20609354	GenomeRNAi	0.5479999999999999	CYP1A2	BUDESONIDE	Cancer Clinical Trials and approved for other pathologies	-	SENSITIVITY	biomarker	glucocorticoid receptor agonist(Cmap)	DTC	622	0.1	-
2138	CYP1A2	1544	MBD4	8930		20609354	GenomeRNAi	0.5479999999999999	CYP1A2	CHLOROQUINE	Cancer Clinical Trials and approved for other pathologies	-	SENSITIVITY	biomarker	antimalarial agent(Cmap)	DTC	622	0.1	-
2139	CYP1A2	1544	MBD4	8930		20609354	GenomeRNAi	0.5479999999999999	CYP1A2	CIPROFLOXACIN	Cancer Clinical Trials and approved for other pathologies	-	SENSITIVITY	biomarker	bacterial DNA gyrase inhibitor(Cmap)	DTC	622	0.1	-
2140	CYP1A2	1544	MBD4	8930		20609354	GenomeRNAi	0.5479999999999999	CYP1A2	DISULFIRAM	Cancer Clinical Trials and approved for other pathologies	-	SENSITIVITY	biomarker	DNA methyltransferase inhibitor(Cmap)|TRPV agonist(Cmap)|aldehyde dehydrogenase inhibitor(Cmap)	DTC	622	0.1	-
2141	CYP1A2	1544	MBD4	8930		20609354	GenomeRNAi	0.5479999999999999	CYP1A2	FLUCONAZOLE	Cancer Clinical Trials and approved for other pathologies	-	SENSITIVITY	biomarker	sterol demethylase inhibitor(Cmap)	DTC|PharmGKB	622	0.1	-
2142	CYP1A2	1544	MBD4	8930		20609354	GenomeRNAi	0.5479999999999999	CYP1A2	FLUVOXAMINE	Cancer Clinical Trials and approved for other pathologies	-	SENSITIVITY	biomarker	selective serotonin reuptake inhibitor (SSRI)(Cmap)	DTC|PharmGKB	622	0.1	-
2143	CYP1A2	1544	MBD4	8930		20609354	GenomeRNAi	0.5479999999999999	CYP1A2	HYDRALAZINE	Cancer Clinical Trials and approved for other pathologies	-	SENSITIVITY	biomarker	vasodilator(Cmap)	DTC	622	0.1	-
2144	CYP1A2	1544	MBD4	8930		20609354	GenomeRNAi	0.5479999999999999	CYP1A2	INDINAVIR	Cancer Clinical Trials and approved for other pathologies	-	SENSITIVITY	biomarker	HIV protease inhibitor(Cmap)	DTC	622	0.1	-
2145	CYP1A2	1544	MBD4	8930		20609354	GenomeRNAi	0.5479999999999999	CYP1A2	KETOCONAZOLE	Cancer Clinical Trials and approved for other pathologies	-	SENSITIVITY	biomarker	sterol demethylase inhibitor(Cmap)	DTC	622	0.1	-
2146	CYP1A2	1544	MBD4	8930		20609354	GenomeRNAi	0.5479999999999999	CYP1A2	LANSOPRAZOLE SULFIDE	Cancer Clinical Trials and approved for other pathologies	-	SENSITIVITY	biomarker	ATPase inhibitor(Cmap)	DTC	622	0.1	-
2147	CYP1A2	1544	MBD4	8930		20609354	GenomeRNAi	0.5479999999999999	CYP1A2	MERCAPTOPURINE	Cancer Clinical Trials and approved for other pathologies	-	SENSITIVITY	biomarker	immunosuppressant(Cmap)|protein synthesis inhibitor(Cmap)|purine antagonist(Cmap)	DTC	622	0.1	-
2148	CYP1A2	1544	MBD4	8930		20609354	GenomeRNAi	0.5479999999999999	CYP1A2	NICOTINIC ACID	Cancer Clinical Trials and approved for other pathologies	-	SENSITIVITY	biomarker	NAD precursor(Cmap)|vitamin B(Cmap)	DTC	622	0.1	-
2149	CYP1A2	1544	MBD4	8930		20609354	GenomeRNAi	0.5479999999999999	CYP1A2	SULINDAC	Cancer Clinical Trials and approved for other pathologies	-	SENSITIVITY	biomarker	cyclooxygenase inhibitor(Cmap)	DTC	622	0.1	-
2150	CYP1A2	1544	MBD4	8930		20609354	GenomeRNAi	0.5479999999999999	CYP1A2	VALPROIC ACID	Cancer Clinical Trials and approved for other pathologies	-	SENSITIVITY	biomarker	Other	DTC	622	0.1	-
2151	CYP1A2	1544	MBD4	8930		20609354	GenomeRNAi	0.5479999999999999	CYP1A2	ZAFIRLUKAST	Cancer Clinical Trials and approved for other pathologies	-	SENSITIVITY	biomarker	leukotriene receptor antagonist(Cmap)	DTC|PharmGKB	622	0.1	-
2152	CYP1A2	1544	MBD4	8930		20609354	GenomeRNAi	0.5479999999999999	CYP1A2	DEFERASIROX	Cancer Clinical Trials and approved for other pathologies	-	SENSITIVITY	biomarker	chelating agent(Cmap)	PharmGKB	621	0.1058	-
2153	CYP1A2	1544	MBD4	8930		20609354	GenomeRNAi	0.5479999999999999	CYP1A2	(S)-ONDANSETRON	Cancer Clinical Trials and approved for other pathologies	-	SENSITIVITY	biomarker	Other	DTC	612	0.1	-
2154	CYP1A2	1544	MBD4	8930		20609354	GenomeRNAi	0.5479999999999999	CYP1A2	CARVEDILOL	Cancer Clinical Trials and approved for other pathologies	-	SENSITIVITY	biomarker	adrenergic receptor antagonist(Cmap)	NCI	612	0.1	-
2155	CYP1A2	1544	MBD4	8930		20609354	GenomeRNAi	0.5479999999999999	CYP1A2	CIMETIDINE	Cancer Clinical Trials and approved for other pathologies	-	SENSITIVITY	biomarker	histamine receptor antagonist(Cmap)	DTC	612	0.1	-
2156	CYP1A2	1544	MBD4	8930		20609354	GenomeRNAi	0.5479999999999999	CYP1A2	FLUPHENAZINE	Cancer Clinical Trials and approved for other pathologies	-	SENSITIVITY	biomarker	dopamine receptor antagonist(Cmap)	DTC|PharmGKB	612	0.1	-
2157	CYP1A2	1544	MBD4	8930		20609354	GenomeRNAi	0.5479999999999999	CYP1A2	MEBENDAZOLE	Cancer Clinical Trials and approved for other pathologies	-	SENSITIVITY	biomarker	tubulin polymerization inhibitor(Cmap)	DTC	612	0.1	-
2158	CYP1A2	1544	MBD4	8930		20609354	GenomeRNAi	0.5479999999999999	CYP1A2	PIRFENIDONE	Cancer Clinical Trials and approved for other pathologies	-	SENSITIVITY	biomarker	TGF beta receptor inhibitor(Cmap)	DTC	612	0.1	-
2159	CYP1A2	1544	MBD4	8930		20609354	GenomeRNAi	0.5479999999999999	CYP1A2	RILUZOLE	Cancer Clinical Trials and approved for other pathologies	-	SENSITIVITY	biomarker	glutamate inhibitor(Cmap)	DTC	612	0.1	-
2328	CYP1A2	1544	SMARCA1	6594		20609354	GenomeRNAi	506	CYP1A2	CLOZAPINE	Cancer Clinical Trials and approved for other pathologies	-	SENSITIVITY	direct-target	dopamine receptor antagonist(Cmap)|serotonin receptor antagonist(Cmap)	DTC|DrugBank|GuideToPharmacology|PharmGKB	753	0.2	-
2329	CYP1A2	1544	SMARCA1	6594		20609354	GenomeRNAi	506	CYP1A2	IMIPRAMINE	Cancer Clinical Trials and approved for other pathologies	-	SENSITIVITY	direct-target	norepinephrine reputake inhibitor(Cmap)|serotonin reuptake inhibitor(Cmap)	DTC|DrugBank|GuideToPharmacology|PharmGKB	753	0.2	-
2330	CYP1A2	1544	SMARCA1	6594		20609354	GenomeRNAi	506	CYP1A2	ASPIRIN	Cancer Clinical Trials and approved for other pathologies	-	SENSITIVITY	direct-target	cyclooxygenase inhibitor(Cmap)	DTC|DrugBank|NCI|PharmGKB	752	0.7257	-
2331	CYP1A2	1544	SMARCA1	6594		20609354	GenomeRNAi	506	CYP1A2	DANAZOL	Cancer Clinical Trials and approved for other pathologies	-	SENSITIVITY	direct-target	estrogen receptor antagonist(Cmap)|progesterone receptor agonist(Cmap)	DTC|DrugBank|NCI|PharmGKB	752	0.2	-
2332	CYP1A2	1544	SMARCA1	6594		20609354	GenomeRNAi	506	CYP1A2	ISONIAZID	Cancer Clinical Trials and approved for other pathologies	-	SENSITIVITY	direct-target	FABI inhibitor(Cmap)	DTC|DrugBank|PharmGKB	743	0.2118	-
2333	CYP1A2	1544	SMARCA1	6594		20609354	GenomeRNAi	506	CYP1A2	METOCLOPRAMIDE	Cancer Clinical Trials and approved for other pathologies	-	SENSITIVITY	direct-target	dopamine receptor antagonist(Cmap)|serotonin receptor antagonist(Cmap)	DrugBank|NCI|PharmGKB|TdgClinicalTrial	743	0.2	-
2334	CYP1A2	1544	SMARCA1	6594		20609354	GenomeRNAi	506	CYP1A2	MINOCYCLINE	Cancer Clinical Trials and approved for other pathologies	-	SENSITIVITY	direct-target	bacterial 30S ribosomal subunit inhibitor(Cmap)	DTC|DrugBank	732	0.3418	-
2335	CYP1A2	1544	SMARCA1	6594		20609354	GenomeRNAi	506	CYP1A2	ESCITALOPRAM	Cancer Clinical Trials and approved for other pathologies	-	SENSITIVITY	direct-target	selective serotonin reuptake inhibitor (SSRI)(Cmap)	DTC|DrugBank|PharmGKB	732	0.2	-
2336	CYP1A2	1544	SMARCA1	6594		20609354	GenomeRNAi	506	CYP1A2	SPIRONOLACTONE	Cancer Clinical Trials and approved for other pathologies	-	SENSITIVITY	direct-target	mineralocorticoid receptor antagonist(Cmap)	DrugBank|NCI	732	0.1	-
2337	CYP1A2	1544	SMARCA1	6594		20609354	GenomeRNAi	506	CYP1A2	THEOPHYLLINE	Cancer Clinical Trials and approved for other pathologies	-	SENSITIVITY	direct-target	Other	DrugBank|PharmGKB	722	0.1	-
2338	CYP1A2	1544	SMARCA1	6594		20609354	GenomeRNAi	506	CYP1A2	LOVASTATIN	Cancer Clinical Trials and approved for other pathologies	-	SENSITIVITY	biomarker	HMGCR inhibitor(Cmap)	DTC|NCI|PharmGKB	662	0.2262	-
2339	CYP1A2	1544	SMARCA1	6594		20609354	GenomeRNAi	506	CYP1A2	PROGESTERONE	Cancer Clinical Trials and approved for other pathologies	-	SENSITIVITY	biomarker	progesterone receptor agonist(Cmap)	DTC|NCI|PharmGKB	652	0.7957	-
2340	CYP1A2	1544	SMARCA1	6594		20609354	GenomeRNAi	506	CYP1A2	RIFAMPICIN	Cancer Clinical Trials and approved for other pathologies	-	SENSITIVITY	biomarker	RNA polymerase inhibitor(Cmap)	DTC|NCI|PharmGKB	652	0.2262	-
2341	CYP1A2	1544	SMARCA1	6594		20609354	GenomeRNAi	506	CYP1A2	WARFARIN	Cancer Clinical Trials and approved for other pathologies	-	SENSITIVITY	biomarker	vitamin K antagonist(Cmap)	FDA|NCI|PharmGKB	643	0.2519	-
2342	CYP1A2	1544	SMARCA1	6594		20609354	GenomeRNAi	506	CYP1A2	CLARITHROMYCIN	Cancer Clinical Trials and approved for other pathologies	-	SENSITIVITY	biomarker	bacterial 50S ribosomal subunit inhibitor(Cmap)	DTC|NCI|PharmGKB	642	0.2262	-
2343	CYP1A2	1544	SMARCA1	6594		20609354	GenomeRNAi	506	CYP1A2	FENOFIBRATE	Cancer Clinical Trials and approved for other pathologies	-	SENSITIVITY	biomarker	PPAR receptor agonist(Cmap)	DTC|PharmGKB	642	0.2262	-
2344	CYP1A2	1544	SMARCA1	6594		20609354	GenomeRNAi	506	CYP1A2	MONTELUKAST	Cancer Clinical Trials and approved for other pathologies	-	SENSITIVITY	biomarker	leukotriene receptor antagonist(Cmap)	DTC|PharmGKB	642	0.2262	-
2345	CYP1A2	1544	SMARCA1	6594		20609354	GenomeRNAi	506	CYP1A2	SIMVASTATIN	Cancer Clinical Trials and approved for other pathologies	-	SENSITIVITY	biomarker	HMGCR inhibitor(Cmap)	DTC|NCI|PharmGKB	642	0.2262	-
2346	CYP1A2	1544	SMARCA1	6594		20609354	GenomeRNAi	506	CYP1A2	COLCHICINE	Cancer Clinical Trials and approved for other pathologies	-	SENSITIVITY	biomarker	microtubule inhibitor(Cmap)	DTC|NCI	642	0.2	-
2347	CYP1A2	1544	SMARCA1	6594		20609354	GenomeRNAi	506	CYP1A2	ZIDOVUDINE	Cancer Clinical Trials and approved for other pathologies	-	SENSITIVITY	biomarker	nucleoside reverse transcriptase inhibitor(Cmap)	DTC|NCI|PharmGKB	642	0.1008	-
2348	CYP1A2	1544	SMARCA1	6594		20609354	GenomeRNAi	506	CYP1A2	DIGOXIN	Cancer Clinical Trials and approved for other pathologies	-	SENSITIVITY	biomarker	ATPase inhibitor(Cmap)	DTC|NCI	642	0.1	-
2349	CYP1A2	1544	SMARCA1	6594		20609354	GenomeRNAi	506	CYP1A2	ERYTHROMYCIN	Cancer Clinical Trials and approved for other pathologies	-	SENSITIVITY	biomarker	NFkB pathway inhibitor(Cmap)	DTC|PharmGKB	632	0.2262	-
2350	CYP1A2	1544	SMARCA1	6594		20609354	GenomeRNAi	506	CYP1A2	LANSOPRAZOLE	Cancer Clinical Trials and approved for other pathologies	-	SENSITIVITY	biomarker	ATPase inhibitor(Cmap)	NCI|PharmGKB	632	0.2262	-
2351	CYP1A2	1544	SMARCA1	6594		20609354	GenomeRNAi	506	CYP1A2	CAFFEINE	Cancer Clinical Trials and approved for other pathologies	-	SENSITIVITY	biomarker	adenosine receptor antagonist(Cmap)|phosphodiesterase inhibitor(Cmap)	DTC|NCI	632	0.2	-
2352	CYP1A2	1544	SMARCA1	6594		20609354	GenomeRNAi	506	CYP1A2	DACARBAZINE	Cancer Clinical Trials and approved for other pathologies	-	SENSITIVITY	biomarker	DNA alkylating agent(Cmap)	DTC|PharmGKB	632	0.2	-
2353	CYP1A2	1544	SMARCA1	6594		20609354	GenomeRNAi	506	CYP1A2	FINASTERIDE	Cancer Clinical Trials and approved for other pathologies	-	SENSITIVITY	biomarker	5 alpha reductase inhibitor(Cmap)	DTC|NCI	632	0.1651	-
2354	CYP1A2	1544	SMARCA1	6594		20609354	GenomeRNAi	506	CYP1A2	BUSULFAN	Cancer Clinical Trials and approved for other pathologies	-	SENSITIVITY	biomarker	DNA inhibitor(Cmap)	DTC|PharmGKB	632	0.1008	-
2355	CYP1A2	1544	SMARCA1	6594		20609354	GenomeRNAi	506	CYP1A2	PROPRANOLOL	Cancer Clinical Trials and approved for other pathologies	-	SENSITIVITY	biomarker	adrenergic receptor antagonist(Cmap)	DTC|NCI	632	0.1	-
2356	CYP1A2	1544	SMARCA1	6594		20609354	GenomeRNAi	506	CYP1A2	SULFASALAZINE	Cancer Clinical Trials and approved for other pathologies	-	SENSITIVITY	biomarker	cyclooxygenase inhibitor(Cmap)	DTC|NCI	632	0.1	-
2357	CYP1A2	1544	SMARCA1	6594		20609354	GenomeRNAi	506	CYP1A2	PHENELZINE	Cancer Clinical Trials and approved for other pathologies	-	SENSITIVITY	biomarker	monoamine oxidase inhibitor(Cmap)	DTC|GuideToPharmacology	622	0.2118	-
2358	CYP1A2	1544	SMARCA1	6594		20609354	GenomeRNAi	506	CYP1A2	LEFLUNOMIDE	Cancer Clinical Trials and approved for other pathologies	-	SENSITIVITY	biomarker	PDGFR tyrosine kinase receptor inhibitor(Cmap)|dihydroorotate dehydrogenase inhibitor(Cmap)	DTC|NCI|PharmGKB	622	0.2	-
2359	CYP1A2	1544	SMARCA1	6594		20609354	GenomeRNAi	506	CYP1A2	ALLOPURINOL	Cancer Clinical Trials and approved for other pathologies	-	SENSITIVITY	biomarker	xanthine oxidase inhibitor(Cmap)	DTC	622	0.1	-
2360	CYP1A2	1544	SMARCA1	6594		20609354	GenomeRNAi	506	CYP1A2	AMPHOTERICIN B	Cancer Clinical Trials and approved for other pathologies	-	SENSITIVITY	biomarker	Other	DTC	622	0.1	-
2361	CYP1A2	1544	SMARCA1	6594		20609354	GenomeRNAi	506	CYP1A2	AZITHROMYCIN	Cancer Clinical Trials and approved for other pathologies	-	SENSITIVITY	biomarker	bacterial 50S ribosomal subunit inhibitor(Cmap)	DTC	622	0.1	-
2362	CYP1A2	1544	SMARCA1	6594		20609354	GenomeRNAi	506	CYP1A2	BECLOMETASONE	Cancer Clinical Trials and approved for other pathologies	-	SENSITIVITY	biomarker	glucocorticoid receptor agonist(Cmap)	DTC	622	0.1	-
2363	CYP1A2	1544	SMARCA1	6594		20609354	GenomeRNAi	506	CYP1A2	BUDESONIDE	Cancer Clinical Trials and approved for other pathologies	-	SENSITIVITY	biomarker	glucocorticoid receptor agonist(Cmap)	DTC	622	0.1	-
2364	CYP1A2	1544	SMARCA1	6594		20609354	GenomeRNAi	506	CYP1A2	CHLOROQUINE	Cancer Clinical Trials and approved for other pathologies	-	SENSITIVITY	biomarker	antimalarial agent(Cmap)	DTC	622	0.1	-
2365	CYP1A2	1544	SMARCA1	6594		20609354	GenomeRNAi	506	CYP1A2	CIPROFLOXACIN	Cancer Clinical Trials and approved for other pathologies	-	SENSITIVITY	biomarker	bacterial DNA gyrase inhibitor(Cmap)	DTC	622	0.1	-
2366	CYP1A2	1544	SMARCA1	6594		20609354	GenomeRNAi	506	CYP1A2	DISULFIRAM	Cancer Clinical Trials and approved for other pathologies	-	SENSITIVITY	biomarker	DNA methyltransferase inhibitor(Cmap)|TRPV agonist(Cmap)|aldehyde dehydrogenase inhibitor(Cmap)	DTC	622	0.1	-
2367	CYP1A2	1544	SMARCA1	6594		20609354	GenomeRNAi	506	CYP1A2	FLUCONAZOLE	Cancer Clinical Trials and approved for other pathologies	-	SENSITIVITY	biomarker	sterol demethylase inhibitor(Cmap)	DTC|PharmGKB	622	0.1	-
2368	CYP1A2	1544	SMARCA1	6594		20609354	GenomeRNAi	506	CYP1A2	FLUVOXAMINE	Cancer Clinical Trials and approved for other pathologies	-	SENSITIVITY	biomarker	selective serotonin reuptake inhibitor (SSRI)(Cmap)	DTC|PharmGKB	622	0.1	-
2369	CYP1A2	1544	SMARCA1	6594		20609354	GenomeRNAi	506	CYP1A2	HYDRALAZINE	Cancer Clinical Trials and approved for other pathologies	-	SENSITIVITY	biomarker	vasodilator(Cmap)	DTC	622	0.1	-
2370	CYP1A2	1544	SMARCA1	6594		20609354	GenomeRNAi	506	CYP1A2	INDINAVIR	Cancer Clinical Trials and approved for other pathologies	-	SENSITIVITY	biomarker	HIV protease inhibitor(Cmap)	DTC	622	0.1	-
2371	CYP1A2	1544	SMARCA1	6594		20609354	GenomeRNAi	506	CYP1A2	KETOCONAZOLE	Cancer Clinical Trials and approved for other pathologies	-	SENSITIVITY	biomarker	sterol demethylase inhibitor(Cmap)	DTC	622	0.1	-
2372	CYP1A2	1544	SMARCA1	6594		20609354	GenomeRNAi	506	CYP1A2	LANSOPRAZOLE SULFIDE	Cancer Clinical Trials and approved for other pathologies	-	SENSITIVITY	biomarker	ATPase inhibitor(Cmap)	DTC	622	0.1	-
2373	CYP1A2	1544	SMARCA1	6594		20609354	GenomeRNAi	506	CYP1A2	MERCAPTOPURINE	Cancer Clinical Trials and approved for other pathologies	-	SENSITIVITY	biomarker	immunosuppressant(Cmap)|protein synthesis inhibitor(Cmap)|purine antagonist(Cmap)	DTC	622	0.1	-
2374	CYP1A2	1544	SMARCA1	6594		20609354	GenomeRNAi	506	CYP1A2	NICOTINIC ACID	Cancer Clinical Trials and approved for other pathologies	-	SENSITIVITY	biomarker	NAD precursor(Cmap)|vitamin B(Cmap)	DTC	622	0.1	-
2375	CYP1A2	1544	SMARCA1	6594		20609354	GenomeRNAi	506	CYP1A2	SULINDAC	Cancer Clinical Trials and approved for other pathologies	-	SENSITIVITY	biomarker	cyclooxygenase inhibitor(Cmap)	DTC	622	0.1	-
2376	CYP1A2	1544	SMARCA1	6594		20609354	GenomeRNAi	506	CYP1A2	VALPROIC ACID	Cancer Clinical Trials and approved for other pathologies	-	SENSITIVITY	biomarker	Other	DTC	622	0.1	-
2377	CYP1A2	1544	SMARCA1	6594		20609354	GenomeRNAi	506	CYP1A2	ZAFIRLUKAST	Cancer Clinical Trials and approved for other pathologies	-	SENSITIVITY	biomarker	leukotriene receptor antagonist(Cmap)	DTC|PharmGKB	622	0.1	-
2378	CYP1A2	1544	SMARCA1	6594		20609354	GenomeRNAi	506	CYP1A2	DEFERASIROX	Cancer Clinical Trials and approved for other pathologies	-	SENSITIVITY	biomarker	chelating agent(Cmap)	PharmGKB	621	0.1058	-
2379	CYP1A2	1544	SMARCA1	6594		20609354	GenomeRNAi	506	CYP1A2	(S)-ONDANSETRON	Cancer Clinical Trials and approved for other pathologies	-	SENSITIVITY	biomarker	Other	DTC	612	0.1	-
2380	CYP1A2	1544	SMARCA1	6594		20609354	GenomeRNAi	506	CYP1A2	CARVEDILOL	Cancer Clinical Trials and approved for other pathologies	-	SENSITIVITY	biomarker	adrenergic receptor antagonist(Cmap)	NCI	612	0.1	-
2381	CYP1A2	1544	SMARCA1	6594		20609354	GenomeRNAi	506	CYP1A2	CIMETIDINE	Cancer Clinical Trials and approved for other pathologies	-	SENSITIVITY	biomarker	histamine receptor antagonist(Cmap)	DTC	612	0.1	-
2382	CYP1A2	1544	SMARCA1	6594		20609354	GenomeRNAi	506	CYP1A2	FLUPHENAZINE	Cancer Clinical Trials and approved for other pathologies	-	SENSITIVITY	biomarker	dopamine receptor antagonist(Cmap)	DTC|PharmGKB	612	0.1	-
2383	CYP1A2	1544	SMARCA1	6594		20609354	GenomeRNAi	506	CYP1A2	MEBENDAZOLE	Cancer Clinical Trials and approved for other pathologies	-	SENSITIVITY	biomarker	tubulin polymerization inhibitor(Cmap)	DTC	612	0.1	-
2384	CYP1A2	1544	SMARCA1	6594		20609354	GenomeRNAi	506	CYP1A2	PIRFENIDONE	Cancer Clinical Trials and approved for other pathologies	-	SENSITIVITY	biomarker	TGF beta receptor inhibitor(Cmap)	DTC	612	0.1	-
2385	CYP1A2	1544	SMARCA1	6594		20609354	GenomeRNAi	506	CYP1A2	RILUZOLE	Cancer Clinical Trials and approved for other pathologies	-	SENSITIVITY	biomarker	glutamate inhibitor(Cmap)	DTC	612	0.1	-
2554	CYP1A2	1544	KAT6A	7994		20609354	GenomeRNAi	512	CYP1A2	CLOZAPINE	Cancer Clinical Trials and approved for other pathologies	-	SENSITIVITY	direct-target	dopamine receptor antagonist(Cmap)|serotonin receptor antagonist(Cmap)	DTC|DrugBank|GuideToPharmacology|PharmGKB	753	0.2	-
2555	CYP1A2	1544	KAT6A	7994		20609354	GenomeRNAi	512	CYP1A2	IMIPRAMINE	Cancer Clinical Trials and approved for other pathologies	-	SENSITIVITY	direct-target	norepinephrine reputake inhibitor(Cmap)|serotonin reuptake inhibitor(Cmap)	DTC|DrugBank|GuideToPharmacology|PharmGKB	753	0.2	-
2556	CYP1A2	1544	KAT6A	7994		20609354	GenomeRNAi	512	CYP1A2	ASPIRIN	Cancer Clinical Trials and approved for other pathologies	-	SENSITIVITY	direct-target	cyclooxygenase inhibitor(Cmap)	DTC|DrugBank|NCI|PharmGKB	752	0.7257	-
2557	CYP1A2	1544	KAT6A	7994		20609354	GenomeRNAi	512	CYP1A2	DANAZOL	Cancer Clinical Trials and approved for other pathologies	-	SENSITIVITY	direct-target	estrogen receptor antagonist(Cmap)|progesterone receptor agonist(Cmap)	DTC|DrugBank|NCI|PharmGKB	752	0.2	-
2558	CYP1A2	1544	KAT6A	7994		20609354	GenomeRNAi	512	CYP1A2	ISONIAZID	Cancer Clinical Trials and approved for other pathologies	-	SENSITIVITY	direct-target	FABI inhibitor(Cmap)	DTC|DrugBank|PharmGKB	743	0.2118	-
2559	CYP1A2	1544	KAT6A	7994		20609354	GenomeRNAi	512	CYP1A2	METOCLOPRAMIDE	Cancer Clinical Trials and approved for other pathologies	-	SENSITIVITY	direct-target	dopamine receptor antagonist(Cmap)|serotonin receptor antagonist(Cmap)	DrugBank|NCI|PharmGKB|TdgClinicalTrial	743	0.2	-
2560	CYP1A2	1544	KAT6A	7994		20609354	GenomeRNAi	512	CYP1A2	MINOCYCLINE	Cancer Clinical Trials and approved for other pathologies	-	SENSITIVITY	direct-target	bacterial 30S ribosomal subunit inhibitor(Cmap)	DTC|DrugBank	732	0.3418	-
2561	CYP1A2	1544	KAT6A	7994		20609354	GenomeRNAi	512	CYP1A2	ESCITALOPRAM	Cancer Clinical Trials and approved for other pathologies	-	SENSITIVITY	direct-target	selective serotonin reuptake inhibitor (SSRI)(Cmap)	DTC|DrugBank|PharmGKB	732	0.2	-
2562	CYP1A2	1544	KAT6A	7994		20609354	GenomeRNAi	512	CYP1A2	SPIRONOLACTONE	Cancer Clinical Trials and approved for other pathologies	-	SENSITIVITY	direct-target	mineralocorticoid receptor antagonist(Cmap)	DrugBank|NCI	732	0.1	-
2563	CYP1A2	1544	KAT6A	7994		20609354	GenomeRNAi	512	CYP1A2	THEOPHYLLINE	Cancer Clinical Trials and approved for other pathologies	-	SENSITIVITY	direct-target	Other	DrugBank|PharmGKB	722	0.1	-
2564	CYP1A2	1544	KAT6A	7994		20609354	GenomeRNAi	512	CYP1A2	LOVASTATIN	Cancer Clinical Trials and approved for other pathologies	-	SENSITIVITY	biomarker	HMGCR inhibitor(Cmap)	DTC|NCI|PharmGKB	662	0.2262	-
2565	CYP1A2	1544	KAT6A	7994		20609354	GenomeRNAi	512	CYP1A2	PROGESTERONE	Cancer Clinical Trials and approved for other pathologies	-	SENSITIVITY	biomarker	progesterone receptor agonist(Cmap)	DTC|NCI|PharmGKB	652	0.7957	-
2566	CYP1A2	1544	KAT6A	7994		20609354	GenomeRNAi	512	CYP1A2	RIFAMPICIN	Cancer Clinical Trials and approved for other pathologies	-	SENSITIVITY	biomarker	RNA polymerase inhibitor(Cmap)	DTC|NCI|PharmGKB	652	0.2262	-
2567	CYP1A2	1544	KAT6A	7994		20609354	GenomeRNAi	512	CYP1A2	WARFARIN	Cancer Clinical Trials and approved for other pathologies	-	SENSITIVITY	biomarker	vitamin K antagonist(Cmap)	FDA|NCI|PharmGKB	643	0.2519	-
2568	CYP1A2	1544	KAT6A	7994		20609354	GenomeRNAi	512	CYP1A2	CLARITHROMYCIN	Cancer Clinical Trials and approved for other pathologies	-	SENSITIVITY	biomarker	bacterial 50S ribosomal subunit inhibitor(Cmap)	DTC|NCI|PharmGKB	642	0.2262	-
2569	CYP1A2	1544	KAT6A	7994		20609354	GenomeRNAi	512	CYP1A2	FENOFIBRATE	Cancer Clinical Trials and approved for other pathologies	-	SENSITIVITY	biomarker	PPAR receptor agonist(Cmap)	DTC|PharmGKB	642	0.2262	-
2570	CYP1A2	1544	KAT6A	7994		20609354	GenomeRNAi	512	CYP1A2	MONTELUKAST	Cancer Clinical Trials and approved for other pathologies	-	SENSITIVITY	biomarker	leukotriene receptor antagonist(Cmap)	DTC|PharmGKB	642	0.2262	-
2571	CYP1A2	1544	KAT6A	7994		20609354	GenomeRNAi	512	CYP1A2	SIMVASTATIN	Cancer Clinical Trials and approved for other pathologies	-	SENSITIVITY	biomarker	HMGCR inhibitor(Cmap)	DTC|NCI|PharmGKB	642	0.2262	-
2572	CYP1A2	1544	KAT6A	7994		20609354	GenomeRNAi	512	CYP1A2	COLCHICINE	Cancer Clinical Trials and approved for other pathologies	-	SENSITIVITY	biomarker	microtubule inhibitor(Cmap)	DTC|NCI	642	0.2	-
2573	CYP1A2	1544	KAT6A	7994		20609354	GenomeRNAi	512	CYP1A2	ZIDOVUDINE	Cancer Clinical Trials and approved for other pathologies	-	SENSITIVITY	biomarker	nucleoside reverse transcriptase inhibitor(Cmap)	DTC|NCI|PharmGKB	642	0.1008	-
2574	CYP1A2	1544	KAT6A	7994		20609354	GenomeRNAi	512	CYP1A2	DIGOXIN	Cancer Clinical Trials and approved for other pathologies	-	SENSITIVITY	biomarker	ATPase inhibitor(Cmap)	DTC|NCI	642	0.1	-
2575	CYP1A2	1544	KAT6A	7994		20609354	GenomeRNAi	512	CYP1A2	ERYTHROMYCIN	Cancer Clinical Trials and approved for other pathologies	-	SENSITIVITY	biomarker	NFkB pathway inhibitor(Cmap)	DTC|PharmGKB	632	0.2262	-
2576	CYP1A2	1544	KAT6A	7994		20609354	GenomeRNAi	512	CYP1A2	LANSOPRAZOLE	Cancer Clinical Trials and approved for other pathologies	-	SENSITIVITY	biomarker	ATPase inhibitor(Cmap)	NCI|PharmGKB	632	0.2262	-
2577	CYP1A2	1544	KAT6A	7994		20609354	GenomeRNAi	512	CYP1A2	CAFFEINE	Cancer Clinical Trials and approved for other pathologies	-	SENSITIVITY	biomarker	adenosine receptor antagonist(Cmap)|phosphodiesterase inhibitor(Cmap)	DTC|NCI	632	0.2	-
2578	CYP1A2	1544	KAT6A	7994		20609354	GenomeRNAi	512	CYP1A2	DACARBAZINE	Cancer Clinical Trials and approved for other pathologies	-	SENSITIVITY	biomarker	DNA alkylating agent(Cmap)	DTC|PharmGKB	632	0.2	-
2579	CYP1A2	1544	KAT6A	7994		20609354	GenomeRNAi	512	CYP1A2	FINASTERIDE	Cancer Clinical Trials and approved for other pathologies	-	SENSITIVITY	biomarker	5 alpha reductase inhibitor(Cmap)	DTC|NCI	632	0.1651	-
2580	CYP1A2	1544	KAT6A	7994		20609354	GenomeRNAi	512	CYP1A2	BUSULFAN	Cancer Clinical Trials and approved for other pathologies	-	SENSITIVITY	biomarker	DNA inhibitor(Cmap)	DTC|PharmGKB	632	0.1008	-
2581	CYP1A2	1544	KAT6A	7994		20609354	GenomeRNAi	512	CYP1A2	PROPRANOLOL	Cancer Clinical Trials and approved for other pathologies	-	SENSITIVITY	biomarker	adrenergic receptor antagonist(Cmap)	DTC|NCI	632	0.1	-
2582	CYP1A2	1544	KAT6A	7994		20609354	GenomeRNAi	512	CYP1A2	SULFASALAZINE	Cancer Clinical Trials and approved for other pathologies	-	SENSITIVITY	biomarker	cyclooxygenase inhibitor(Cmap)	DTC|NCI	632	0.1	-
2583	CYP1A2	1544	KAT6A	7994		20609354	GenomeRNAi	512	CYP1A2	PHENELZINE	Cancer Clinical Trials and approved for other pathologies	-	SENSITIVITY	biomarker	monoamine oxidase inhibitor(Cmap)	DTC|GuideToPharmacology	622	0.2118	-
2584	CYP1A2	1544	KAT6A	7994		20609354	GenomeRNAi	512	CYP1A2	LEFLUNOMIDE	Cancer Clinical Trials and approved for other pathologies	-	SENSITIVITY	biomarker	PDGFR tyrosine kinase receptor inhibitor(Cmap)|dihydroorotate dehydrogenase inhibitor(Cmap)	DTC|NCI|PharmGKB	622	0.2	-
2585	CYP1A2	1544	KAT6A	7994		20609354	GenomeRNAi	512	CYP1A2	ALLOPURINOL	Cancer Clinical Trials and approved for other pathologies	-	SENSITIVITY	biomarker	xanthine oxidase inhibitor(Cmap)	DTC	622	0.1	-
2586	CYP1A2	1544	KAT6A	7994		20609354	GenomeRNAi	512	CYP1A2	AMPHOTERICIN B	Cancer Clinical Trials and approved for other pathologies	-	SENSITIVITY	biomarker	Other	DTC	622	0.1	-
2587	CYP1A2	1544	KAT6A	7994		20609354	GenomeRNAi	512	CYP1A2	AZITHROMYCIN	Cancer Clinical Trials and approved for other pathologies	-	SENSITIVITY	biomarker	bacterial 50S ribosomal subunit inhibitor(Cmap)	DTC	622	0.1	-
2588	CYP1A2	1544	KAT6A	7994		20609354	GenomeRNAi	512	CYP1A2	BECLOMETASONE	Cancer Clinical Trials and approved for other pathologies	-	SENSITIVITY	biomarker	glucocorticoid receptor agonist(Cmap)	DTC	622	0.1	-
2589	CYP1A2	1544	KAT6A	7994		20609354	GenomeRNAi	512	CYP1A2	BUDESONIDE	Cancer Clinical Trials and approved for other pathologies	-	SENSITIVITY	biomarker	glucocorticoid receptor agonist(Cmap)	DTC	622	0.1	-
2590	CYP1A2	1544	KAT6A	7994		20609354	GenomeRNAi	512	CYP1A2	CHLOROQUINE	Cancer Clinical Trials and approved for other pathologies	-	SENSITIVITY	biomarker	antimalarial agent(Cmap)	DTC	622	0.1	-
2591	CYP1A2	1544	KAT6A	7994		20609354	GenomeRNAi	512	CYP1A2	CIPROFLOXACIN	Cancer Clinical Trials and approved for other pathologies	-	SENSITIVITY	biomarker	bacterial DNA gyrase inhibitor(Cmap)	DTC	622	0.1	-
2592	CYP1A2	1544	KAT6A	7994		20609354	GenomeRNAi	512	CYP1A2	DISULFIRAM	Cancer Clinical Trials and approved for other pathologies	-	SENSITIVITY	biomarker	DNA methyltransferase inhibitor(Cmap)|TRPV agonist(Cmap)|aldehyde dehydrogenase inhibitor(Cmap)	DTC	622	0.1	-
2593	CYP1A2	1544	KAT6A	7994		20609354	GenomeRNAi	512	CYP1A2	FLUCONAZOLE	Cancer Clinical Trials and approved for other pathologies	-	SENSITIVITY	biomarker	sterol demethylase inhibitor(Cmap)	DTC|PharmGKB	622	0.1	-
2594	CYP1A2	1544	KAT6A	7994		20609354	GenomeRNAi	512	CYP1A2	FLUVOXAMINE	Cancer Clinical Trials and approved for other pathologies	-	SENSITIVITY	biomarker	selective serotonin reuptake inhibitor (SSRI)(Cmap)	DTC|PharmGKB	622	0.1	-
2595	CYP1A2	1544	KAT6A	7994		20609354	GenomeRNAi	512	CYP1A2	HYDRALAZINE	Cancer Clinical Trials and approved for other pathologies	-	SENSITIVITY	biomarker	vasodilator(Cmap)	DTC	622	0.1	-
2596	CYP1A2	1544	KAT6A	7994		20609354	GenomeRNAi	512	CYP1A2	INDINAVIR	Cancer Clinical Trials and approved for other pathologies	-	SENSITIVITY	biomarker	HIV protease inhibitor(Cmap)	DTC	622	0.1	-
2597	CYP1A2	1544	KAT6A	7994		20609354	GenomeRNAi	512	CYP1A2	KETOCONAZOLE	Cancer Clinical Trials and approved for other pathologies	-	SENSITIVITY	biomarker	sterol demethylase inhibitor(Cmap)	DTC	622	0.1	-
2598	CYP1A2	1544	KAT6A	7994		20609354	GenomeRNAi	512	CYP1A2	LANSOPRAZOLE SULFIDE	Cancer Clinical Trials and approved for other pathologies	-	SENSITIVITY	biomarker	ATPase inhibitor(Cmap)	DTC	622	0.1	-
2599	CYP1A2	1544	KAT6A	7994		20609354	GenomeRNAi	512	CYP1A2	MERCAPTOPURINE	Cancer Clinical Trials and approved for other pathologies	-	SENSITIVITY	biomarker	immunosuppressant(Cmap)|protein synthesis inhibitor(Cmap)|purine antagonist(Cmap)	DTC	622	0.1	-
2600	CYP1A2	1544	KAT6A	7994		20609354	GenomeRNAi	512	CYP1A2	NICOTINIC ACID	Cancer Clinical Trials and approved for other pathologies	-	SENSITIVITY	biomarker	NAD precursor(Cmap)|vitamin B(Cmap)	DTC	622	0.1	-
2601	CYP1A2	1544	KAT6A	7994		20609354	GenomeRNAi	512	CYP1A2	SULINDAC	Cancer Clinical Trials and approved for other pathologies	-	SENSITIVITY	biomarker	cyclooxygenase inhibitor(Cmap)	DTC	622	0.1	-
2602	CYP1A2	1544	KAT6A	7994		20609354	GenomeRNAi	512	CYP1A2	VALPROIC ACID	Cancer Clinical Trials and approved for other pathologies	-	SENSITIVITY	biomarker	Other	DTC	622	0.1	-
2603	CYP1A2	1544	KAT6A	7994		20609354	GenomeRNAi	512	CYP1A2	ZAFIRLUKAST	Cancer Clinical Trials and approved for other pathologies	-	SENSITIVITY	biomarker	leukotriene receptor antagonist(Cmap)	DTC|PharmGKB	622	0.1	-
2604	CYP1A2	1544	KAT6A	7994		20609354	GenomeRNAi	512	CYP1A2	DEFERASIROX	Cancer Clinical Trials and approved for other pathologies	-	SENSITIVITY	biomarker	chelating agent(Cmap)	PharmGKB	621	0.1058	-
2605	CYP1A2	1544	KAT6A	7994		20609354	GenomeRNAi	512	CYP1A2	(S)-ONDANSETRON	Cancer Clinical Trials and approved for other pathologies	-	SENSITIVITY	biomarker	Other	DTC	612	0.1	-
2606	CYP1A2	1544	KAT6A	7994		20609354	GenomeRNAi	512	CYP1A2	CARVEDILOL	Cancer Clinical Trials and approved for other pathologies	-	SENSITIVITY	biomarker	adrenergic receptor antagonist(Cmap)	NCI	612	0.1	-
2607	CYP1A2	1544	KAT6A	7994		20609354	GenomeRNAi	512	CYP1A2	CIMETIDINE	Cancer Clinical Trials and approved for other pathologies	-	SENSITIVITY	biomarker	histamine receptor antagonist(Cmap)	DTC	612	0.1	-
2608	CYP1A2	1544	KAT6A	7994		20609354	GenomeRNAi	512	CYP1A2	FLUPHENAZINE	Cancer Clinical Trials and approved for other pathologies	-	SENSITIVITY	biomarker	dopamine receptor antagonist(Cmap)	DTC|PharmGKB	612	0.1	-
2609	CYP1A2	1544	KAT6A	7994		20609354	GenomeRNAi	512	CYP1A2	MEBENDAZOLE	Cancer Clinical Trials and approved for other pathologies	-	SENSITIVITY	biomarker	tubulin polymerization inhibitor(Cmap)	DTC	612	0.1	-
2610	CYP1A2	1544	KAT6A	7994		20609354	GenomeRNAi	512	CYP1A2	PIRFENIDONE	Cancer Clinical Trials and approved for other pathologies	-	SENSITIVITY	biomarker	TGF beta receptor inhibitor(Cmap)	DTC	612	0.1	-
2611	CYP1A2	1544	KAT6A	7994		20609354	GenomeRNAi	512	CYP1A2	RILUZOLE	Cancer Clinical Trials and approved for other pathologies	-	SENSITIVITY	biomarker	glutamate inhibitor(Cmap)	DTC	612	0.1	-
2780	CYP1A2	1544	TLE1	7088		20609354	GenomeRNAi	509	CYP1A2	CLOZAPINE	Cancer Clinical Trials and approved for other pathologies	-	SENSITIVITY	direct-target	dopamine receptor antagonist(Cmap)|serotonin receptor antagonist(Cmap)	DTC|DrugBank|GuideToPharmacology|PharmGKB	753	0.2	-
2781	CYP1A2	1544	TLE1	7088		20609354	GenomeRNAi	509	CYP1A2	IMIPRAMINE	Cancer Clinical Trials and approved for other pathologies	-	SENSITIVITY	direct-target	norepinephrine reputake inhibitor(Cmap)|serotonin reuptake inhibitor(Cmap)	DTC|DrugBank|GuideToPharmacology|PharmGKB	753	0.2	-
2782	CYP1A2	1544	TLE1	7088		20609354	GenomeRNAi	509	CYP1A2	ASPIRIN	Cancer Clinical Trials and approved for other pathologies	-	SENSITIVITY	direct-target	cyclooxygenase inhibitor(Cmap)	DTC|DrugBank|NCI|PharmGKB	752	0.7257	-
2783	CYP1A2	1544	TLE1	7088		20609354	GenomeRNAi	509	CYP1A2	DANAZOL	Cancer Clinical Trials and approved for other pathologies	-	SENSITIVITY	direct-target	estrogen receptor antagonist(Cmap)|progesterone receptor agonist(Cmap)	DTC|DrugBank|NCI|PharmGKB	752	0.2	-
2784	CYP1A2	1544	TLE1	7088		20609354	GenomeRNAi	509	CYP1A2	ISONIAZID	Cancer Clinical Trials and approved for other pathologies	-	SENSITIVITY	direct-target	FABI inhibitor(Cmap)	DTC|DrugBank|PharmGKB	743	0.2118	-
2785	CYP1A2	1544	TLE1	7088		20609354	GenomeRNAi	509	CYP1A2	METOCLOPRAMIDE	Cancer Clinical Trials and approved for other pathologies	-	SENSITIVITY	direct-target	dopamine receptor antagonist(Cmap)|serotonin receptor antagonist(Cmap)	DrugBank|NCI|PharmGKB|TdgClinicalTrial	743	0.2	-
2786	CYP1A2	1544	TLE1	7088		20609354	GenomeRNAi	509	CYP1A2	MINOCYCLINE	Cancer Clinical Trials and approved for other pathologies	-	SENSITIVITY	direct-target	bacterial 30S ribosomal subunit inhibitor(Cmap)	DTC|DrugBank	732	0.3418	-
2787	CYP1A2	1544	TLE1	7088		20609354	GenomeRNAi	509	CYP1A2	ESCITALOPRAM	Cancer Clinical Trials and approved for other pathologies	-	SENSITIVITY	direct-target	selective serotonin reuptake inhibitor (SSRI)(Cmap)	DTC|DrugBank|PharmGKB	732	0.2	-
2788	CYP1A2	1544	TLE1	7088		20609354	GenomeRNAi	509	CYP1A2	SPIRONOLACTONE	Cancer Clinical Trials and approved for other pathologies	-	SENSITIVITY	direct-target	mineralocorticoid receptor antagonist(Cmap)	DrugBank|NCI	732	0.1	-
2789	CYP1A2	1544	TLE1	7088		20609354	GenomeRNAi	509	CYP1A2	THEOPHYLLINE	Cancer Clinical Trials and approved for other pathologies	-	SENSITIVITY	direct-target	Other	DrugBank|PharmGKB	722	0.1	-
2790	CYP1A2	1544	TLE1	7088		20609354	GenomeRNAi	509	CYP1A2	LOVASTATIN	Cancer Clinical Trials and approved for other pathologies	-	SENSITIVITY	biomarker	HMGCR inhibitor(Cmap)	DTC|NCI|PharmGKB	662	0.2262	-
2791	CYP1A2	1544	TLE1	7088		20609354	GenomeRNAi	509	CYP1A2	PROGESTERONE	Cancer Clinical Trials and approved for other pathologies	-	SENSITIVITY	biomarker	progesterone receptor agonist(Cmap)	DTC|NCI|PharmGKB	652	0.7957	-
2792	CYP1A2	1544	TLE1	7088		20609354	GenomeRNAi	509	CYP1A2	RIFAMPICIN	Cancer Clinical Trials and approved for other pathologies	-	SENSITIVITY	biomarker	RNA polymerase inhibitor(Cmap)	DTC|NCI|PharmGKB	652	0.2262	-
2793	CYP1A2	1544	TLE1	7088		20609354	GenomeRNAi	509	CYP1A2	WARFARIN	Cancer Clinical Trials and approved for other pathologies	-	SENSITIVITY	biomarker	vitamin K antagonist(Cmap)	FDA|NCI|PharmGKB	643	0.2519	-
2794	CYP1A2	1544	TLE1	7088		20609354	GenomeRNAi	509	CYP1A2	CLARITHROMYCIN	Cancer Clinical Trials and approved for other pathologies	-	SENSITIVITY	biomarker	bacterial 50S ribosomal subunit inhibitor(Cmap)	DTC|NCI|PharmGKB	642	0.2262	-
2795	CYP1A2	1544	TLE1	7088		20609354	GenomeRNAi	509	CYP1A2	FENOFIBRATE	Cancer Clinical Trials and approved for other pathologies	-	SENSITIVITY	biomarker	PPAR receptor agonist(Cmap)	DTC|PharmGKB	642	0.2262	-
2796	CYP1A2	1544	TLE1	7088		20609354	GenomeRNAi	509	CYP1A2	MONTELUKAST	Cancer Clinical Trials and approved for other pathologies	-	SENSITIVITY	biomarker	leukotriene receptor antagonist(Cmap)	DTC|PharmGKB	642	0.2262	-
2797	CYP1A2	1544	TLE1	7088		20609354	GenomeRNAi	509	CYP1A2	SIMVASTATIN	Cancer Clinical Trials and approved for other pathologies	-	SENSITIVITY	biomarker	HMGCR inhibitor(Cmap)	DTC|NCI|PharmGKB	642	0.2262	-
2798	CYP1A2	1544	TLE1	7088		20609354	GenomeRNAi	509	CYP1A2	COLCHICINE	Cancer Clinical Trials and approved for other pathologies	-	SENSITIVITY	biomarker	microtubule inhibitor(Cmap)	DTC|NCI	642	0.2	-
2799	CYP1A2	1544	TLE1	7088		20609354	GenomeRNAi	509	CYP1A2	ZIDOVUDINE	Cancer Clinical Trials and approved for other pathologies	-	SENSITIVITY	biomarker	nucleoside reverse transcriptase inhibitor(Cmap)	DTC|NCI|PharmGKB	642	0.1008	-
2800	CYP1A2	1544	TLE1	7088		20609354	GenomeRNAi	509	CYP1A2	DIGOXIN	Cancer Clinical Trials and approved for other pathologies	-	SENSITIVITY	biomarker	ATPase inhibitor(Cmap)	DTC|NCI	642	0.1	-
2801	CYP1A2	1544	TLE1	7088		20609354	GenomeRNAi	509	CYP1A2	ERYTHROMYCIN	Cancer Clinical Trials and approved for other pathologies	-	SENSITIVITY	biomarker	NFkB pathway inhibitor(Cmap)	DTC|PharmGKB	632	0.2262	-
2802	CYP1A2	1544	TLE1	7088		20609354	GenomeRNAi	509	CYP1A2	LANSOPRAZOLE	Cancer Clinical Trials and approved for other pathologies	-	SENSITIVITY	biomarker	ATPase inhibitor(Cmap)	NCI|PharmGKB	632	0.2262	-
2803	CYP1A2	1544	TLE1	7088		20609354	GenomeRNAi	509	CYP1A2	CAFFEINE	Cancer Clinical Trials and approved for other pathologies	-	SENSITIVITY	biomarker	adenosine receptor antagonist(Cmap)|phosphodiesterase inhibitor(Cmap)	DTC|NCI	632	0.2	-
2804	CYP1A2	1544	TLE1	7088		20609354	GenomeRNAi	509	CYP1A2	DACARBAZINE	Cancer Clinical Trials and approved for other pathologies	-	SENSITIVITY	biomarker	DNA alkylating agent(Cmap)	DTC|PharmGKB	632	0.2	-
2805	CYP1A2	1544	TLE1	7088		20609354	GenomeRNAi	509	CYP1A2	FINASTERIDE	Cancer Clinical Trials and approved for other pathologies	-	SENSITIVITY	biomarker	5 alpha reductase inhibitor(Cmap)	DTC|NCI	632	0.1651	-
2806	CYP1A2	1544	TLE1	7088		20609354	GenomeRNAi	509	CYP1A2	BUSULFAN	Cancer Clinical Trials and approved for other pathologies	-	SENSITIVITY	biomarker	DNA inhibitor(Cmap)	DTC|PharmGKB	632	0.1008	-
2807	CYP1A2	1544	TLE1	7088		20609354	GenomeRNAi	509	CYP1A2	PROPRANOLOL	Cancer Clinical Trials and approved for other pathologies	-	SENSITIVITY	biomarker	adrenergic receptor antagonist(Cmap)	DTC|NCI	632	0.1	-
2808	CYP1A2	1544	TLE1	7088		20609354	GenomeRNAi	509	CYP1A2	SULFASALAZINE	Cancer Clinical Trials and approved for other pathologies	-	SENSITIVITY	biomarker	cyclooxygenase inhibitor(Cmap)	DTC|NCI	632	0.1	-
2809	CYP1A2	1544	TLE1	7088		20609354	GenomeRNAi	509	CYP1A2	PHENELZINE	Cancer Clinical Trials and approved for other pathologies	-	SENSITIVITY	biomarker	monoamine oxidase inhibitor(Cmap)	DTC|GuideToPharmacology	622	0.2118	-
2810	CYP1A2	1544	TLE1	7088		20609354	GenomeRNAi	509	CYP1A2	LEFLUNOMIDE	Cancer Clinical Trials and approved for other pathologies	-	SENSITIVITY	biomarker	PDGFR tyrosine kinase receptor inhibitor(Cmap)|dihydroorotate dehydrogenase inhibitor(Cmap)	DTC|NCI|PharmGKB	622	0.2	-
2811	CYP1A2	1544	TLE1	7088		20609354	GenomeRNAi	509	CYP1A2	ALLOPURINOL	Cancer Clinical Trials and approved for other pathologies	-	SENSITIVITY	biomarker	xanthine oxidase inhibitor(Cmap)	DTC	622	0.1	-
2812	CYP1A2	1544	TLE1	7088		20609354	GenomeRNAi	509	CYP1A2	AMPHOTERICIN B	Cancer Clinical Trials and approved for other pathologies	-	SENSITIVITY	biomarker	Other	DTC	622	0.1	-
2813	CYP1A2	1544	TLE1	7088		20609354	GenomeRNAi	509	CYP1A2	AZITHROMYCIN	Cancer Clinical Trials and approved for other pathologies	-	SENSITIVITY	biomarker	bacterial 50S ribosomal subunit inhibitor(Cmap)	DTC	622	0.1	-
2814	CYP1A2	1544	TLE1	7088		20609354	GenomeRNAi	509	CYP1A2	BECLOMETASONE	Cancer Clinical Trials and approved for other pathologies	-	SENSITIVITY	biomarker	glucocorticoid receptor agonist(Cmap)	DTC	622	0.1	-
2815	CYP1A2	1544	TLE1	7088		20609354	GenomeRNAi	509	CYP1A2	BUDESONIDE	Cancer Clinical Trials and approved for other pathologies	-	SENSITIVITY	biomarker	glucocorticoid receptor agonist(Cmap)	DTC	622	0.1	-
2816	CYP1A2	1544	TLE1	7088		20609354	GenomeRNAi	509	CYP1A2	CHLOROQUINE	Cancer Clinical Trials and approved for other pathologies	-	SENSITIVITY	biomarker	antimalarial agent(Cmap)	DTC	622	0.1	-
2817	CYP1A2	1544	TLE1	7088		20609354	GenomeRNAi	509	CYP1A2	CIPROFLOXACIN	Cancer Clinical Trials and approved for other pathologies	-	SENSITIVITY	biomarker	bacterial DNA gyrase inhibitor(Cmap)	DTC	622	0.1	-
2818	CYP1A2	1544	TLE1	7088		20609354	GenomeRNAi	509	CYP1A2	DISULFIRAM	Cancer Clinical Trials and approved for other pathologies	-	SENSITIVITY	biomarker	DNA methyltransferase inhibitor(Cmap)|TRPV agonist(Cmap)|aldehyde dehydrogenase inhibitor(Cmap)	DTC	622	0.1	-
2819	CYP1A2	1544	TLE1	7088		20609354	GenomeRNAi	509	CYP1A2	FLUCONAZOLE	Cancer Clinical Trials and approved for other pathologies	-	SENSITIVITY	biomarker	sterol demethylase inhibitor(Cmap)	DTC|PharmGKB	622	0.1	-
2820	CYP1A2	1544	TLE1	7088		20609354	GenomeRNAi	509	CYP1A2	FLUVOXAMINE	Cancer Clinical Trials and approved for other pathologies	-	SENSITIVITY	biomarker	selective serotonin reuptake inhibitor (SSRI)(Cmap)	DTC|PharmGKB	622	0.1	-
2821	CYP1A2	1544	TLE1	7088		20609354	GenomeRNAi	509	CYP1A2	HYDRALAZINE	Cancer Clinical Trials and approved for other pathologies	-	SENSITIVITY	biomarker	vasodilator(Cmap)	DTC	622	0.1	-
2822	CYP1A2	1544	TLE1	7088		20609354	GenomeRNAi	509	CYP1A2	INDINAVIR	Cancer Clinical Trials and approved for other pathologies	-	SENSITIVITY	biomarker	HIV protease inhibitor(Cmap)	DTC	622	0.1	-
2823	CYP1A2	1544	TLE1	7088		20609354	GenomeRNAi	509	CYP1A2	KETOCONAZOLE	Cancer Clinical Trials and approved for other pathologies	-	SENSITIVITY	biomarker	sterol demethylase inhibitor(Cmap)	DTC	622	0.1	-
2824	CYP1A2	1544	TLE1	7088		20609354	GenomeRNAi	509	CYP1A2	LANSOPRAZOLE SULFIDE	Cancer Clinical Trials and approved for other pathologies	-	SENSITIVITY	biomarker	ATPase inhibitor(Cmap)	DTC	622	0.1	-
2825	CYP1A2	1544	TLE1	7088		20609354	GenomeRNAi	509	CYP1A2	MERCAPTOPURINE	Cancer Clinical Trials and approved for other pathologies	-	SENSITIVITY	biomarker	immunosuppressant(Cmap)|protein synthesis inhibitor(Cmap)|purine antagonist(Cmap)	DTC	622	0.1	-
2826	CYP1A2	1544	TLE1	7088		20609354	GenomeRNAi	509	CYP1A2	NICOTINIC ACID	Cancer Clinical Trials and approved for other pathologies	-	SENSITIVITY	biomarker	NAD precursor(Cmap)|vitamin B(Cmap)	DTC	622	0.1	-
2827	CYP1A2	1544	TLE1	7088		20609354	GenomeRNAi	509	CYP1A2	SULINDAC	Cancer Clinical Trials and approved for other pathologies	-	SENSITIVITY	biomarker	cyclooxygenase inhibitor(Cmap)	DTC	622	0.1	-
2828	CYP1A2	1544	TLE1	7088		20609354	GenomeRNAi	509	CYP1A2	VALPROIC ACID	Cancer Clinical Trials and approved for other pathologies	-	SENSITIVITY	biomarker	Other	DTC	622	0.1	-
2829	CYP1A2	1544	TLE1	7088		20609354	GenomeRNAi	509	CYP1A2	ZAFIRLUKAST	Cancer Clinical Trials and approved for other pathologies	-	SENSITIVITY	biomarker	leukotriene receptor antagonist(Cmap)	DTC|PharmGKB	622	0.1	-
2830	CYP1A2	1544	TLE1	7088		20609354	GenomeRNAi	509	CYP1A2	DEFERASIROX	Cancer Clinical Trials and approved for other pathologies	-	SENSITIVITY	biomarker	chelating agent(Cmap)	PharmGKB	621	0.1058	-
2831	CYP1A2	1544	TLE1	7088		20609354	GenomeRNAi	509	CYP1A2	(S)-ONDANSETRON	Cancer Clinical Trials and approved for other pathologies	-	SENSITIVITY	biomarker	Other	DTC	612	0.1	-
2832	CYP1A2	1544	TLE1	7088		20609354	GenomeRNAi	509	CYP1A2	CARVEDILOL	Cancer Clinical Trials and approved for other pathologies	-	SENSITIVITY	biomarker	adrenergic receptor antagonist(Cmap)	NCI	612	0.1	-
2833	CYP1A2	1544	TLE1	7088		20609354	GenomeRNAi	509	CYP1A2	CIMETIDINE	Cancer Clinical Trials and approved for other pathologies	-	SENSITIVITY	biomarker	histamine receptor antagonist(Cmap)	DTC	612	0.1	-
2834	CYP1A2	1544	TLE1	7088		20609354	GenomeRNAi	509	CYP1A2	FLUPHENAZINE	Cancer Clinical Trials and approved for other pathologies	-	SENSITIVITY	biomarker	dopamine receptor antagonist(Cmap)	DTC|PharmGKB	612	0.1	-
2835	CYP1A2	1544	TLE1	7088		20609354	GenomeRNAi	509	CYP1A2	MEBENDAZOLE	Cancer Clinical Trials and approved for other pathologies	-	SENSITIVITY	biomarker	tubulin polymerization inhibitor(Cmap)	DTC	612	0.1	-
2836	CYP1A2	1544	TLE1	7088		20609354	GenomeRNAi	509	CYP1A2	PIRFENIDONE	Cancer Clinical Trials and approved for other pathologies	-	SENSITIVITY	biomarker	TGF beta receptor inhibitor(Cmap)	DTC	612	0.1	-
2837	CYP1A2	1544	TLE1	7088		20609354	GenomeRNAi	509	CYP1A2	RILUZOLE	Cancer Clinical Trials and approved for other pathologies	-	SENSITIVITY	biomarker	glutamate inhibitor(Cmap)	DTC	612	0.1	-
3006	CYP1A2	1544	PDE4DIP	9659		20609354	GenomeRNAi	0.5539999999999999	CYP1A2	CLOZAPINE	Cancer Clinical Trials and approved for other pathologies	-	SENSITIVITY	direct-target	dopamine receptor antagonist(Cmap)|serotonin receptor antagonist(Cmap)	DTC|DrugBank|GuideToPharmacology|PharmGKB	753	0.2	-
3007	CYP1A2	1544	PDE4DIP	9659		20609354	GenomeRNAi	0.5539999999999999	CYP1A2	IMIPRAMINE	Cancer Clinical Trials and approved for other pathologies	-	SENSITIVITY	direct-target	norepinephrine reputake inhibitor(Cmap)|serotonin reuptake inhibitor(Cmap)	DTC|DrugBank|GuideToPharmacology|PharmGKB	753	0.2	-
3008	CYP1A2	1544	PDE4DIP	9659		20609354	GenomeRNAi	0.5539999999999999	CYP1A2	ASPIRIN	Cancer Clinical Trials and approved for other pathologies	-	SENSITIVITY	direct-target	cyclooxygenase inhibitor(Cmap)	DTC|DrugBank|NCI|PharmGKB	752	0.7257	-
3009	CYP1A2	1544	PDE4DIP	9659		20609354	GenomeRNAi	0.5539999999999999	CYP1A2	DANAZOL	Cancer Clinical Trials and approved for other pathologies	-	SENSITIVITY	direct-target	estrogen receptor antagonist(Cmap)|progesterone receptor agonist(Cmap)	DTC|DrugBank|NCI|PharmGKB	752	0.2	-
3010	CYP1A2	1544	PDE4DIP	9659		20609354	GenomeRNAi	0.5539999999999999	CYP1A2	ISONIAZID	Cancer Clinical Trials and approved for other pathologies	-	SENSITIVITY	direct-target	FABI inhibitor(Cmap)	DTC|DrugBank|PharmGKB	743	0.2118	-
3011	CYP1A2	1544	PDE4DIP	9659		20609354	GenomeRNAi	0.5539999999999999	CYP1A2	METOCLOPRAMIDE	Cancer Clinical Trials and approved for other pathologies	-	SENSITIVITY	direct-target	dopamine receptor antagonist(Cmap)|serotonin receptor antagonist(Cmap)	DrugBank|NCI|PharmGKB|TdgClinicalTrial	743	0.2	-
3012	CYP1A2	1544	PDE4DIP	9659		20609354	GenomeRNAi	0.5539999999999999	CYP1A2	MINOCYCLINE	Cancer Clinical Trials and approved for other pathologies	-	SENSITIVITY	direct-target	bacterial 30S ribosomal subunit inhibitor(Cmap)	DTC|DrugBank	732	0.3418	-
3013	CYP1A2	1544	PDE4DIP	9659		20609354	GenomeRNAi	0.5539999999999999	CYP1A2	ESCITALOPRAM	Cancer Clinical Trials and approved for other pathologies	-	SENSITIVITY	direct-target	selective serotonin reuptake inhibitor (SSRI)(Cmap)	DTC|DrugBank|PharmGKB	732	0.2	-
3014	CYP1A2	1544	PDE4DIP	9659		20609354	GenomeRNAi	0.5539999999999999	CYP1A2	SPIRONOLACTONE	Cancer Clinical Trials and approved for other pathologies	-	SENSITIVITY	direct-target	mineralocorticoid receptor antagonist(Cmap)	DrugBank|NCI	732	0.1	-
3015	CYP1A2	1544	PDE4DIP	9659		20609354	GenomeRNAi	0.5539999999999999	CYP1A2	THEOPHYLLINE	Cancer Clinical Trials and approved for other pathologies	-	SENSITIVITY	direct-target	Other	DrugBank|PharmGKB	722	0.1	-
3016	CYP1A2	1544	PDE4DIP	9659		20609354	GenomeRNAi	0.5539999999999999	CYP1A2	LOVASTATIN	Cancer Clinical Trials and approved for other pathologies	-	SENSITIVITY	biomarker	HMGCR inhibitor(Cmap)	DTC|NCI|PharmGKB	662	0.2262	-
3017	CYP1A2	1544	PDE4DIP	9659		20609354	GenomeRNAi	0.5539999999999999	CYP1A2	PROGESTERONE	Cancer Clinical Trials and approved for other pathologies	-	SENSITIVITY	biomarker	progesterone receptor agonist(Cmap)	DTC|NCI|PharmGKB	652	0.7957	-
3018	CYP1A2	1544	PDE4DIP	9659		20609354	GenomeRNAi	0.5539999999999999	CYP1A2	RIFAMPICIN	Cancer Clinical Trials and approved for other pathologies	-	SENSITIVITY	biomarker	RNA polymerase inhibitor(Cmap)	DTC|NCI|PharmGKB	652	0.2262	-
3019	CYP1A2	1544	PDE4DIP	9659		20609354	GenomeRNAi	0.5539999999999999	CYP1A2	WARFARIN	Cancer Clinical Trials and approved for other pathologies	-	SENSITIVITY	biomarker	vitamin K antagonist(Cmap)	FDA|NCI|PharmGKB	643	0.2519	-
3020	CYP1A2	1544	PDE4DIP	9659		20609354	GenomeRNAi	0.5539999999999999	CYP1A2	CLARITHROMYCIN	Cancer Clinical Trials and approved for other pathologies	-	SENSITIVITY	biomarker	bacterial 50S ribosomal subunit inhibitor(Cmap)	DTC|NCI|PharmGKB	642	0.2262	-
3021	CYP1A2	1544	PDE4DIP	9659		20609354	GenomeRNAi	0.5539999999999999	CYP1A2	FENOFIBRATE	Cancer Clinical Trials and approved for other pathologies	-	SENSITIVITY	biomarker	PPAR receptor agonist(Cmap)	DTC|PharmGKB	642	0.2262	-
3022	CYP1A2	1544	PDE4DIP	9659		20609354	GenomeRNAi	0.5539999999999999	CYP1A2	MONTELUKAST	Cancer Clinical Trials and approved for other pathologies	-	SENSITIVITY	biomarker	leukotriene receptor antagonist(Cmap)	DTC|PharmGKB	642	0.2262	-
3023	CYP1A2	1544	PDE4DIP	9659		20609354	GenomeRNAi	0.5539999999999999	CYP1A2	SIMVASTATIN	Cancer Clinical Trials and approved for other pathologies	-	SENSITIVITY	biomarker	HMGCR inhibitor(Cmap)	DTC|NCI|PharmGKB	642	0.2262	-
3024	CYP1A2	1544	PDE4DIP	9659		20609354	GenomeRNAi	0.5539999999999999	CYP1A2	COLCHICINE	Cancer Clinical Trials and approved for other pathologies	-	SENSITIVITY	biomarker	microtubule inhibitor(Cmap)	DTC|NCI	642	0.2	-
3025	CYP1A2	1544	PDE4DIP	9659		20609354	GenomeRNAi	0.5539999999999999	CYP1A2	ZIDOVUDINE	Cancer Clinical Trials and approved for other pathologies	-	SENSITIVITY	biomarker	nucleoside reverse transcriptase inhibitor(Cmap)	DTC|NCI|PharmGKB	642	0.1008	-
3026	CYP1A2	1544	PDE4DIP	9659		20609354	GenomeRNAi	0.5539999999999999	CYP1A2	DIGOXIN	Cancer Clinical Trials and approved for other pathologies	-	SENSITIVITY	biomarker	ATPase inhibitor(Cmap)	DTC|NCI	642	0.1	-
3027	CYP1A2	1544	PDE4DIP	9659		20609354	GenomeRNAi	0.5539999999999999	CYP1A2	ERYTHROMYCIN	Cancer Clinical Trials and approved for other pathologies	-	SENSITIVITY	biomarker	NFkB pathway inhibitor(Cmap)	DTC|PharmGKB	632	0.2262	-
3028	CYP1A2	1544	PDE4DIP	9659		20609354	GenomeRNAi	0.5539999999999999	CYP1A2	LANSOPRAZOLE	Cancer Clinical Trials and approved for other pathologies	-	SENSITIVITY	biomarker	ATPase inhibitor(Cmap)	NCI|PharmGKB	632	0.2262	-
3029	CYP1A2	1544	PDE4DIP	9659		20609354	GenomeRNAi	0.5539999999999999	CYP1A2	CAFFEINE	Cancer Clinical Trials and approved for other pathologies	-	SENSITIVITY	biomarker	adenosine receptor antagonist(Cmap)|phosphodiesterase inhibitor(Cmap)	DTC|NCI	632	0.2	-
3030	CYP1A2	1544	PDE4DIP	9659		20609354	GenomeRNAi	0.5539999999999999	CYP1A2	DACARBAZINE	Cancer Clinical Trials and approved for other pathologies	-	SENSITIVITY	biomarker	DNA alkylating agent(Cmap)	DTC|PharmGKB	632	0.2	-
3031	CYP1A2	1544	PDE4DIP	9659		20609354	GenomeRNAi	0.5539999999999999	CYP1A2	FINASTERIDE	Cancer Clinical Trials and approved for other pathologies	-	SENSITIVITY	biomarker	5 alpha reductase inhibitor(Cmap)	DTC|NCI	632	0.1651	-
3032	CYP1A2	1544	PDE4DIP	9659		20609354	GenomeRNAi	0.5539999999999999	CYP1A2	BUSULFAN	Cancer Clinical Trials and approved for other pathologies	-	SENSITIVITY	biomarker	DNA inhibitor(Cmap)	DTC|PharmGKB	632	0.1008	-
3033	CYP1A2	1544	PDE4DIP	9659		20609354	GenomeRNAi	0.5539999999999999	CYP1A2	PROPRANOLOL	Cancer Clinical Trials and approved for other pathologies	-	SENSITIVITY	biomarker	adrenergic receptor antagonist(Cmap)	DTC|NCI	632	0.1	-
3034	CYP1A2	1544	PDE4DIP	9659		20609354	GenomeRNAi	0.5539999999999999	CYP1A2	SULFASALAZINE	Cancer Clinical Trials and approved for other pathologies	-	SENSITIVITY	biomarker	cyclooxygenase inhibitor(Cmap)	DTC|NCI	632	0.1	-
3035	CYP1A2	1544	PDE4DIP	9659		20609354	GenomeRNAi	0.5539999999999999	CYP1A2	PHENELZINE	Cancer Clinical Trials and approved for other pathologies	-	SENSITIVITY	biomarker	monoamine oxidase inhibitor(Cmap)	DTC|GuideToPharmacology	622	0.2118	-
3036	CYP1A2	1544	PDE4DIP	9659		20609354	GenomeRNAi	0.5539999999999999	CYP1A2	LEFLUNOMIDE	Cancer Clinical Trials and approved for other pathologies	-	SENSITIVITY	biomarker	PDGFR tyrosine kinase receptor inhibitor(Cmap)|dihydroorotate dehydrogenase inhibitor(Cmap)	DTC|NCI|PharmGKB	622	0.2	-
3037	CYP1A2	1544	PDE4DIP	9659		20609354	GenomeRNAi	0.5539999999999999	CYP1A2	ALLOPURINOL	Cancer Clinical Trials and approved for other pathologies	-	SENSITIVITY	biomarker	xanthine oxidase inhibitor(Cmap)	DTC	622	0.1	-
3038	CYP1A2	1544	PDE4DIP	9659		20609354	GenomeRNAi	0.5539999999999999	CYP1A2	AMPHOTERICIN B	Cancer Clinical Trials and approved for other pathologies	-	SENSITIVITY	biomarker	Other	DTC	622	0.1	-
3039	CYP1A2	1544	PDE4DIP	9659		20609354	GenomeRNAi	0.5539999999999999	CYP1A2	AZITHROMYCIN	Cancer Clinical Trials and approved for other pathologies	-	SENSITIVITY	biomarker	bacterial 50S ribosomal subunit inhibitor(Cmap)	DTC	622	0.1	-
3040	CYP1A2	1544	PDE4DIP	9659		20609354	GenomeRNAi	0.5539999999999999	CYP1A2	BECLOMETASONE	Cancer Clinical Trials and approved for other pathologies	-	SENSITIVITY	biomarker	glucocorticoid receptor agonist(Cmap)	DTC	622	0.1	-
3041	CYP1A2	1544	PDE4DIP	9659		20609354	GenomeRNAi	0.5539999999999999	CYP1A2	BUDESONIDE	Cancer Clinical Trials and approved for other pathologies	-	SENSITIVITY	biomarker	glucocorticoid receptor agonist(Cmap)	DTC	622	0.1	-
3042	CYP1A2	1544	PDE4DIP	9659		20609354	GenomeRNAi	0.5539999999999999	CYP1A2	CHLOROQUINE	Cancer Clinical Trials and approved for other pathologies	-	SENSITIVITY	biomarker	antimalarial agent(Cmap)	DTC	622	0.1	-
3043	CYP1A2	1544	PDE4DIP	9659		20609354	GenomeRNAi	0.5539999999999999	CYP1A2	CIPROFLOXACIN	Cancer Clinical Trials and approved for other pathologies	-	SENSITIVITY	biomarker	bacterial DNA gyrase inhibitor(Cmap)	DTC	622	0.1	-
3044	CYP1A2	1544	PDE4DIP	9659		20609354	GenomeRNAi	0.5539999999999999	CYP1A2	DISULFIRAM	Cancer Clinical Trials and approved for other pathologies	-	SENSITIVITY	biomarker	DNA methyltransferase inhibitor(Cmap)|TRPV agonist(Cmap)|aldehyde dehydrogenase inhibitor(Cmap)	DTC	622	0.1	-
3045	CYP1A2	1544	PDE4DIP	9659		20609354	GenomeRNAi	0.5539999999999999	CYP1A2	FLUCONAZOLE	Cancer Clinical Trials and approved for other pathologies	-	SENSITIVITY	biomarker	sterol demethylase inhibitor(Cmap)	DTC|PharmGKB	622	0.1	-
3046	CYP1A2	1544	PDE4DIP	9659		20609354	GenomeRNAi	0.5539999999999999	CYP1A2	FLUVOXAMINE	Cancer Clinical Trials and approved for other pathologies	-	SENSITIVITY	biomarker	selective serotonin reuptake inhibitor (SSRI)(Cmap)	DTC|PharmGKB	622	0.1	-
3047	CYP1A2	1544	PDE4DIP	9659		20609354	GenomeRNAi	0.5539999999999999	CYP1A2	HYDRALAZINE	Cancer Clinical Trials and approved for other pathologies	-	SENSITIVITY	biomarker	vasodilator(Cmap)	DTC	622	0.1	-
3048	CYP1A2	1544	PDE4DIP	9659		20609354	GenomeRNAi	0.5539999999999999	CYP1A2	INDINAVIR	Cancer Clinical Trials and approved for other pathologies	-	SENSITIVITY	biomarker	HIV protease inhibitor(Cmap)	DTC	622	0.1	-
3049	CYP1A2	1544	PDE4DIP	9659		20609354	GenomeRNAi	0.5539999999999999	CYP1A2	KETOCONAZOLE	Cancer Clinical Trials and approved for other pathologies	-	SENSITIVITY	biomarker	sterol demethylase inhibitor(Cmap)	DTC	622	0.1	-
3050	CYP1A2	1544	PDE4DIP	9659		20609354	GenomeRNAi	0.5539999999999999	CYP1A2	LANSOPRAZOLE SULFIDE	Cancer Clinical Trials and approved for other pathologies	-	SENSITIVITY	biomarker	ATPase inhibitor(Cmap)	DTC	622	0.1	-
3051	CYP1A2	1544	PDE4DIP	9659		20609354	GenomeRNAi	0.5539999999999999	CYP1A2	MERCAPTOPURINE	Cancer Clinical Trials and approved for other pathologies	-	SENSITIVITY	biomarker	immunosuppressant(Cmap)|protein synthesis inhibitor(Cmap)|purine antagonist(Cmap)	DTC	622	0.1	-
3052	CYP1A2	1544	PDE4DIP	9659		20609354	GenomeRNAi	0.5539999999999999	CYP1A2	NICOTINIC ACID	Cancer Clinical Trials and approved for other pathologies	-	SENSITIVITY	biomarker	NAD precursor(Cmap)|vitamin B(Cmap)	DTC	622	0.1	-
3053	CYP1A2	1544	PDE4DIP	9659		20609354	GenomeRNAi	0.5539999999999999	CYP1A2	SULINDAC	Cancer Clinical Trials and approved for other pathologies	-	SENSITIVITY	biomarker	cyclooxygenase inhibitor(Cmap)	DTC	622	0.1	-
3054	CYP1A2	1544	PDE4DIP	9659		20609354	GenomeRNAi	0.5539999999999999	CYP1A2	VALPROIC ACID	Cancer Clinical Trials and approved for other pathologies	-	SENSITIVITY	biomarker	Other	DTC	622	0.1	-
3055	CYP1A2	1544	PDE4DIP	9659		20609354	GenomeRNAi	0.5539999999999999	CYP1A2	ZAFIRLUKAST	Cancer Clinical Trials and approved for other pathologies	-	SENSITIVITY	biomarker	leukotriene receptor antagonist(Cmap)	DTC|PharmGKB	622	0.1	-
3056	CYP1A2	1544	PDE4DIP	9659		20609354	GenomeRNAi	0.5539999999999999	CYP1A2	DEFERASIROX	Cancer Clinical Trials and approved for other pathologies	-	SENSITIVITY	biomarker	chelating agent(Cmap)	PharmGKB	621	0.1058	-
3057	CYP1A2	1544	PDE4DIP	9659		20609354	GenomeRNAi	0.5539999999999999	CYP1A2	(S)-ONDANSETRON	Cancer Clinical Trials and approved for other pathologies	-	SENSITIVITY	biomarker	Other	DTC	612	0.1	-
3058	CYP1A2	1544	PDE4DIP	9659		20609354	GenomeRNAi	0.5539999999999999	CYP1A2	CARVEDILOL	Cancer Clinical Trials and approved for other pathologies	-	SENSITIVITY	biomarker	adrenergic receptor antagonist(Cmap)	NCI	612	0.1	-
3059	CYP1A2	1544	PDE4DIP	9659		20609354	GenomeRNAi	0.5539999999999999	CYP1A2	CIMETIDINE	Cancer Clinical Trials and approved for other pathologies	-	SENSITIVITY	biomarker	histamine receptor antagonist(Cmap)	DTC	612	0.1	-
3060	CYP1A2	1544	PDE4DIP	9659		20609354	GenomeRNAi	0.5539999999999999	CYP1A2	FLUPHENAZINE	Cancer Clinical Trials and approved for other pathologies	-	SENSITIVITY	biomarker	dopamine receptor antagonist(Cmap)	DTC|PharmGKB	612	0.1	-
3061	CYP1A2	1544	PDE4DIP	9659		20609354	GenomeRNAi	0.5539999999999999	CYP1A2	MEBENDAZOLE	Cancer Clinical Trials and approved for other pathologies	-	SENSITIVITY	biomarker	tubulin polymerization inhibitor(Cmap)	DTC	612	0.1	-
3062	CYP1A2	1544	PDE4DIP	9659		20609354	GenomeRNAi	0.5539999999999999	CYP1A2	PIRFENIDONE	Cancer Clinical Trials and approved for other pathologies	-	SENSITIVITY	biomarker	TGF beta receptor inhibitor(Cmap)	DTC	612	0.1	-
3063	CYP1A2	1544	PDE4DIP	9659		20609354	GenomeRNAi	0.5539999999999999	CYP1A2	RILUZOLE	Cancer Clinical Trials and approved for other pathologies	-	SENSITIVITY	biomarker	glutamate inhibitor(Cmap)	DTC	612	0.1	-
3232	CYP1A2	1544	NCOA3	8202		20609354	GenomeRNAi	503	CYP1A2	CLOZAPINE	Cancer Clinical Trials and approved for other pathologies	-	SENSITIVITY	direct-target	dopamine receptor antagonist(Cmap)|serotonin receptor antagonist(Cmap)	DTC|DrugBank|GuideToPharmacology|PharmGKB	753	0.2	-
3233	CYP1A2	1544	NCOA3	8202		20609354	GenomeRNAi	503	CYP1A2	IMIPRAMINE	Cancer Clinical Trials and approved for other pathologies	-	SENSITIVITY	direct-target	norepinephrine reputake inhibitor(Cmap)|serotonin reuptake inhibitor(Cmap)	DTC|DrugBank|GuideToPharmacology|PharmGKB	753	0.2	-
3234	CYP1A2	1544	NCOA3	8202		20609354	GenomeRNAi	503	CYP1A2	ASPIRIN	Cancer Clinical Trials and approved for other pathologies	-	SENSITIVITY	direct-target	cyclooxygenase inhibitor(Cmap)	DTC|DrugBank|NCI|PharmGKB	752	0.7257	-
3235	CYP1A2	1544	NCOA3	8202		20609354	GenomeRNAi	503	CYP1A2	DANAZOL	Cancer Clinical Trials and approved for other pathologies	-	SENSITIVITY	direct-target	estrogen receptor antagonist(Cmap)|progesterone receptor agonist(Cmap)	DTC|DrugBank|NCI|PharmGKB	752	0.2	-
3236	CYP1A2	1544	NCOA3	8202		20609354	GenomeRNAi	503	CYP1A2	ISONIAZID	Cancer Clinical Trials and approved for other pathologies	-	SENSITIVITY	direct-target	FABI inhibitor(Cmap)	DTC|DrugBank|PharmGKB	743	0.2118	-
3237	CYP1A2	1544	NCOA3	8202		20609354	GenomeRNAi	503	CYP1A2	METOCLOPRAMIDE	Cancer Clinical Trials and approved for other pathologies	-	SENSITIVITY	direct-target	dopamine receptor antagonist(Cmap)|serotonin receptor antagonist(Cmap)	DrugBank|NCI|PharmGKB|TdgClinicalTrial	743	0.2	-
3238	CYP1A2	1544	NCOA3	8202		20609354	GenomeRNAi	503	CYP1A2	MINOCYCLINE	Cancer Clinical Trials and approved for other pathologies	-	SENSITIVITY	direct-target	bacterial 30S ribosomal subunit inhibitor(Cmap)	DTC|DrugBank	732	0.3418	-
3239	CYP1A2	1544	NCOA3	8202		20609354	GenomeRNAi	503	CYP1A2	ESCITALOPRAM	Cancer Clinical Trials and approved for other pathologies	-	SENSITIVITY	direct-target	selective serotonin reuptake inhibitor (SSRI)(Cmap)	DTC|DrugBank|PharmGKB	732	0.2	-
3240	CYP1A2	1544	NCOA3	8202		20609354	GenomeRNAi	503	CYP1A2	SPIRONOLACTONE	Cancer Clinical Trials and approved for other pathologies	-	SENSITIVITY	direct-target	mineralocorticoid receptor antagonist(Cmap)	DrugBank|NCI	732	0.1	-
3241	CYP1A2	1544	NCOA3	8202		20609354	GenomeRNAi	503	CYP1A2	THEOPHYLLINE	Cancer Clinical Trials and approved for other pathologies	-	SENSITIVITY	direct-target	Other	DrugBank|PharmGKB	722	0.1	-
3242	CYP1A2	1544	NCOA3	8202		20609354	GenomeRNAi	503	CYP1A2	LOVASTATIN	Cancer Clinical Trials and approved for other pathologies	-	SENSITIVITY	biomarker	HMGCR inhibitor(Cmap)	DTC|NCI|PharmGKB	662	0.2262	-
3243	CYP1A2	1544	NCOA3	8202		20609354	GenomeRNAi	503	CYP1A2	PROGESTERONE	Cancer Clinical Trials and approved for other pathologies	-	SENSITIVITY	biomarker	progesterone receptor agonist(Cmap)	DTC|NCI|PharmGKB	652	0.7957	-
3244	CYP1A2	1544	NCOA3	8202		20609354	GenomeRNAi	503	CYP1A2	RIFAMPICIN	Cancer Clinical Trials and approved for other pathologies	-	SENSITIVITY	biomarker	RNA polymerase inhibitor(Cmap)	DTC|NCI|PharmGKB	652	0.2262	-
3245	CYP1A2	1544	NCOA3	8202		20609354	GenomeRNAi	503	CYP1A2	WARFARIN	Cancer Clinical Trials and approved for other pathologies	-	SENSITIVITY	biomarker	vitamin K antagonist(Cmap)	FDA|NCI|PharmGKB	643	0.2519	-
3246	CYP1A2	1544	NCOA3	8202		20609354	GenomeRNAi	503	CYP1A2	CLARITHROMYCIN	Cancer Clinical Trials and approved for other pathologies	-	SENSITIVITY	biomarker	bacterial 50S ribosomal subunit inhibitor(Cmap)	DTC|NCI|PharmGKB	642	0.2262	-
3247	CYP1A2	1544	NCOA3	8202		20609354	GenomeRNAi	503	CYP1A2	FENOFIBRATE	Cancer Clinical Trials and approved for other pathologies	-	SENSITIVITY	biomarker	PPAR receptor agonist(Cmap)	DTC|PharmGKB	642	0.2262	-
3248	CYP1A2	1544	NCOA3	8202		20609354	GenomeRNAi	503	CYP1A2	MONTELUKAST	Cancer Clinical Trials and approved for other pathologies	-	SENSITIVITY	biomarker	leukotriene receptor antagonist(Cmap)	DTC|PharmGKB	642	0.2262	-
3249	CYP1A2	1544	NCOA3	8202		20609354	GenomeRNAi	503	CYP1A2	SIMVASTATIN	Cancer Clinical Trials and approved for other pathologies	-	SENSITIVITY	biomarker	HMGCR inhibitor(Cmap)	DTC|NCI|PharmGKB	642	0.2262	-
3250	CYP1A2	1544	NCOA3	8202		20609354	GenomeRNAi	503	CYP1A2	COLCHICINE	Cancer Clinical Trials and approved for other pathologies	-	SENSITIVITY	biomarker	microtubule inhibitor(Cmap)	DTC|NCI	642	0.2	-
3251	CYP1A2	1544	NCOA3	8202		20609354	GenomeRNAi	503	CYP1A2	ZIDOVUDINE	Cancer Clinical Trials and approved for other pathologies	-	SENSITIVITY	biomarker	nucleoside reverse transcriptase inhibitor(Cmap)	DTC|NCI|PharmGKB	642	0.1008	-
3252	CYP1A2	1544	NCOA3	8202		20609354	GenomeRNAi	503	CYP1A2	DIGOXIN	Cancer Clinical Trials and approved for other pathologies	-	SENSITIVITY	biomarker	ATPase inhibitor(Cmap)	DTC|NCI	642	0.1	-
3253	CYP1A2	1544	NCOA3	8202		20609354	GenomeRNAi	503	CYP1A2	ERYTHROMYCIN	Cancer Clinical Trials and approved for other pathologies	-	SENSITIVITY	biomarker	NFkB pathway inhibitor(Cmap)	DTC|PharmGKB	632	0.2262	-
3254	CYP1A2	1544	NCOA3	8202		20609354	GenomeRNAi	503	CYP1A2	LANSOPRAZOLE	Cancer Clinical Trials and approved for other pathologies	-	SENSITIVITY	biomarker	ATPase inhibitor(Cmap)	NCI|PharmGKB	632	0.2262	-
3255	CYP1A2	1544	NCOA3	8202		20609354	GenomeRNAi	503	CYP1A2	CAFFEINE	Cancer Clinical Trials and approved for other pathologies	-	SENSITIVITY	biomarker	adenosine receptor antagonist(Cmap)|phosphodiesterase inhibitor(Cmap)	DTC|NCI	632	0.2	-
3256	CYP1A2	1544	NCOA3	8202		20609354	GenomeRNAi	503	CYP1A2	DACARBAZINE	Cancer Clinical Trials and approved for other pathologies	-	SENSITIVITY	biomarker	DNA alkylating agent(Cmap)	DTC|PharmGKB	632	0.2	-
3257	CYP1A2	1544	NCOA3	8202		20609354	GenomeRNAi	503	CYP1A2	FINASTERIDE	Cancer Clinical Trials and approved for other pathologies	-	SENSITIVITY	biomarker	5 alpha reductase inhibitor(Cmap)	DTC|NCI	632	0.1651	-
3258	CYP1A2	1544	NCOA3	8202		20609354	GenomeRNAi	503	CYP1A2	BUSULFAN	Cancer Clinical Trials and approved for other pathologies	-	SENSITIVITY	biomarker	DNA inhibitor(Cmap)	DTC|PharmGKB	632	0.1008	-
3259	CYP1A2	1544	NCOA3	8202		20609354	GenomeRNAi	503	CYP1A2	PROPRANOLOL	Cancer Clinical Trials and approved for other pathologies	-	SENSITIVITY	biomarker	adrenergic receptor antagonist(Cmap)	DTC|NCI	632	0.1	-
3260	CYP1A2	1544	NCOA3	8202		20609354	GenomeRNAi	503	CYP1A2	SULFASALAZINE	Cancer Clinical Trials and approved for other pathologies	-	SENSITIVITY	biomarker	cyclooxygenase inhibitor(Cmap)	DTC|NCI	632	0.1	-
3261	CYP1A2	1544	NCOA3	8202		20609354	GenomeRNAi	503	CYP1A2	PHENELZINE	Cancer Clinical Trials and approved for other pathologies	-	SENSITIVITY	biomarker	monoamine oxidase inhibitor(Cmap)	DTC|GuideToPharmacology	622	0.2118	-
3262	CYP1A2	1544	NCOA3	8202		20609354	GenomeRNAi	503	CYP1A2	LEFLUNOMIDE	Cancer Clinical Trials and approved for other pathologies	-	SENSITIVITY	biomarker	PDGFR tyrosine kinase receptor inhibitor(Cmap)|dihydroorotate dehydrogenase inhibitor(Cmap)	DTC|NCI|PharmGKB	622	0.2	-
3263	CYP1A2	1544	NCOA3	8202		20609354	GenomeRNAi	503	CYP1A2	ALLOPURINOL	Cancer Clinical Trials and approved for other pathologies	-	SENSITIVITY	biomarker	xanthine oxidase inhibitor(Cmap)	DTC	622	0.1	-
3264	CYP1A2	1544	NCOA3	8202		20609354	GenomeRNAi	503	CYP1A2	AMPHOTERICIN B	Cancer Clinical Trials and approved for other pathologies	-	SENSITIVITY	biomarker	Other	DTC	622	0.1	-
3265	CYP1A2	1544	NCOA3	8202		20609354	GenomeRNAi	503	CYP1A2	AZITHROMYCIN	Cancer Clinical Trials and approved for other pathologies	-	SENSITIVITY	biomarker	bacterial 50S ribosomal subunit inhibitor(Cmap)	DTC	622	0.1	-
3266	CYP1A2	1544	NCOA3	8202		20609354	GenomeRNAi	503	CYP1A2	BECLOMETASONE	Cancer Clinical Trials and approved for other pathologies	-	SENSITIVITY	biomarker	glucocorticoid receptor agonist(Cmap)	DTC	622	0.1	-
3267	CYP1A2	1544	NCOA3	8202		20609354	GenomeRNAi	503	CYP1A2	BUDESONIDE	Cancer Clinical Trials and approved for other pathologies	-	SENSITIVITY	biomarker	glucocorticoid receptor agonist(Cmap)	DTC	622	0.1	-
3268	CYP1A2	1544	NCOA3	8202		20609354	GenomeRNAi	503	CYP1A2	CHLOROQUINE	Cancer Clinical Trials and approved for other pathologies	-	SENSITIVITY	biomarker	antimalarial agent(Cmap)	DTC	622	0.1	-
3269	CYP1A2	1544	NCOA3	8202		20609354	GenomeRNAi	503	CYP1A2	CIPROFLOXACIN	Cancer Clinical Trials and approved for other pathologies	-	SENSITIVITY	biomarker	bacterial DNA gyrase inhibitor(Cmap)	DTC	622	0.1	-
3270	CYP1A2	1544	NCOA3	8202		20609354	GenomeRNAi	503	CYP1A2	DISULFIRAM	Cancer Clinical Trials and approved for other pathologies	-	SENSITIVITY	biomarker	DNA methyltransferase inhibitor(Cmap)|TRPV agonist(Cmap)|aldehyde dehydrogenase inhibitor(Cmap)	DTC	622	0.1	-
3271	CYP1A2	1544	NCOA3	8202		20609354	GenomeRNAi	503	CYP1A2	FLUCONAZOLE	Cancer Clinical Trials and approved for other pathologies	-	SENSITIVITY	biomarker	sterol demethylase inhibitor(Cmap)	DTC|PharmGKB	622	0.1	-
3272	CYP1A2	1544	NCOA3	8202		20609354	GenomeRNAi	503	CYP1A2	FLUVOXAMINE	Cancer Clinical Trials and approved for other pathologies	-	SENSITIVITY	biomarker	selective serotonin reuptake inhibitor (SSRI)(Cmap)	DTC|PharmGKB	622	0.1	-
3273	CYP1A2	1544	NCOA3	8202		20609354	GenomeRNAi	503	CYP1A2	HYDRALAZINE	Cancer Clinical Trials and approved for other pathologies	-	SENSITIVITY	biomarker	vasodilator(Cmap)	DTC	622	0.1	-
3274	CYP1A2	1544	NCOA3	8202		20609354	GenomeRNAi	503	CYP1A2	INDINAVIR	Cancer Clinical Trials and approved for other pathologies	-	SENSITIVITY	biomarker	HIV protease inhibitor(Cmap)	DTC	622	0.1	-
3275	CYP1A2	1544	NCOA3	8202		20609354	GenomeRNAi	503	CYP1A2	KETOCONAZOLE	Cancer Clinical Trials and approved for other pathologies	-	SENSITIVITY	biomarker	sterol demethylase inhibitor(Cmap)	DTC	622	0.1	-
3276	CYP1A2	1544	NCOA3	8202		20609354	GenomeRNAi	503	CYP1A2	LANSOPRAZOLE SULFIDE	Cancer Clinical Trials and approved for other pathologies	-	SENSITIVITY	biomarker	ATPase inhibitor(Cmap)	DTC	622	0.1	-
3277	CYP1A2	1544	NCOA3	8202		20609354	GenomeRNAi	503	CYP1A2	MERCAPTOPURINE	Cancer Clinical Trials and approved for other pathologies	-	SENSITIVITY	biomarker	immunosuppressant(Cmap)|protein synthesis inhibitor(Cmap)|purine antagonist(Cmap)	DTC	622	0.1	-
3278	CYP1A2	1544	NCOA3	8202		20609354	GenomeRNAi	503	CYP1A2	NICOTINIC ACID	Cancer Clinical Trials and approved for other pathologies	-	SENSITIVITY	biomarker	NAD precursor(Cmap)|vitamin B(Cmap)	DTC	622	0.1	-
3279	CYP1A2	1544	NCOA3	8202		20609354	GenomeRNAi	503	CYP1A2	SULINDAC	Cancer Clinical Trials and approved for other pathologies	-	SENSITIVITY	biomarker	cyclooxygenase inhibitor(Cmap)	DTC	622	0.1	-
3280	CYP1A2	1544	NCOA3	8202		20609354	GenomeRNAi	503	CYP1A2	VALPROIC ACID	Cancer Clinical Trials and approved for other pathologies	-	SENSITIVITY	biomarker	Other	DTC	622	0.1	-
3281	CYP1A2	1544	NCOA3	8202		20609354	GenomeRNAi	503	CYP1A2	ZAFIRLUKAST	Cancer Clinical Trials and approved for other pathologies	-	SENSITIVITY	biomarker	leukotriene receptor antagonist(Cmap)	DTC|PharmGKB	622	0.1	-
3282	CYP1A2	1544	NCOA3	8202		20609354	GenomeRNAi	503	CYP1A2	DEFERASIROX	Cancer Clinical Trials and approved for other pathologies	-	SENSITIVITY	biomarker	chelating agent(Cmap)	PharmGKB	621	0.1058	-
3283	CYP1A2	1544	NCOA3	8202		20609354	GenomeRNAi	503	CYP1A2	(S)-ONDANSETRON	Cancer Clinical Trials and approved for other pathologies	-	SENSITIVITY	biomarker	Other	DTC	612	0.1	-
3284	CYP1A2	1544	NCOA3	8202		20609354	GenomeRNAi	503	CYP1A2	CARVEDILOL	Cancer Clinical Trials and approved for other pathologies	-	SENSITIVITY	biomarker	adrenergic receptor antagonist(Cmap)	NCI	612	0.1	-
3285	CYP1A2	1544	NCOA3	8202		20609354	GenomeRNAi	503	CYP1A2	CIMETIDINE	Cancer Clinical Trials and approved for other pathologies	-	SENSITIVITY	biomarker	histamine receptor antagonist(Cmap)	DTC	612	0.1	-
3286	CYP1A2	1544	NCOA3	8202		20609354	GenomeRNAi	503	CYP1A2	FLUPHENAZINE	Cancer Clinical Trials and approved for other pathologies	-	SENSITIVITY	biomarker	dopamine receptor antagonist(Cmap)	DTC|PharmGKB	612	0.1	-
3287	CYP1A2	1544	NCOA3	8202		20609354	GenomeRNAi	503	CYP1A2	MEBENDAZOLE	Cancer Clinical Trials and approved for other pathologies	-	SENSITIVITY	biomarker	tubulin polymerization inhibitor(Cmap)	DTC	612	0.1	-
3288	CYP1A2	1544	NCOA3	8202		20609354	GenomeRNAi	503	CYP1A2	PIRFENIDONE	Cancer Clinical Trials and approved for other pathologies	-	SENSITIVITY	biomarker	TGF beta receptor inhibitor(Cmap)	DTC	612	0.1	-
3289	CYP1A2	1544	NCOA3	8202		20609354	GenomeRNAi	503	CYP1A2	RILUZOLE	Cancer Clinical Trials and approved for other pathologies	-	SENSITIVITY	biomarker	glutamate inhibitor(Cmap)	DTC	612	0.1	-
3447	CAMK2B	816	RET	5979		20609354	GenomeRNAi	0.53	CAMK2B	FOSTAMATINIB	Cancer Clinical Trials and approved for other pathologies	-	SENSITIVITY	direct-target	SYK inhibitor(Cmap)	DrugBank	792	0.7957	-
3448	CAMK2B	816	RET	5979		20609354	GenomeRNAi	0.53	CAMK2B	CAFFEINE	Cancer Clinical Trials and approved for other pathologies	-	SENSITIVITY	biomarker	adenosine receptor antagonist(Cmap)|phosphodiesterase inhibitor(Cmap)	DTC|NCI	632	0.2	-
3462	CAMK2B	816	KIT	3815		20609354	GenomeRNAi	0.53	CAMK2B	FOSTAMATINIB	Cancer Clinical Trials and approved for other pathologies	-	SENSITIVITY	direct-target	SYK inhibitor(Cmap)	DrugBank	792	0.7957	-
3463	CAMK2B	816	KIT	3815		20609354	GenomeRNAi	0.53	CAMK2B	CAFFEINE	Cancer Clinical Trials and approved for other pathologies	-	SENSITIVITY	biomarker	adenosine receptor antagonist(Cmap)|phosphodiesterase inhibitor(Cmap)	DTC|NCI	632	0.2	-
3477	CAMK2B	816	NTRK1	4914		20609354	GenomeRNAi	0.53	CAMK2B	FOSTAMATINIB	Cancer Clinical Trials and approved for other pathologies	-	SENSITIVITY	direct-target	SYK inhibitor(Cmap)	DrugBank	792	0.7957	-
3478	CAMK2B	816	NTRK1	4914		20609354	GenomeRNAi	0.53	CAMK2B	CAFFEINE	Cancer Clinical Trials and approved for other pathologies	-	SENSITIVITY	biomarker	adenosine receptor antagonist(Cmap)|phosphodiesterase inhibitor(Cmap)	DTC|NCI	632	0.2	-
3492	CAMK2B	816	DDR1	780		20609354	GenomeRNAi	0.53	CAMK2B	FOSTAMATINIB	Cancer Clinical Trials and approved for other pathologies	-	SENSITIVITY	direct-target	SYK inhibitor(Cmap)	DrugBank	792	0.7957	-
3493	CAMK2B	816	DDR1	780		20609354	GenomeRNAi	0.53	CAMK2B	CAFFEINE	Cancer Clinical Trials and approved for other pathologies	-	SENSITIVITY	biomarker	adenosine receptor antagonist(Cmap)|phosphodiesterase inhibitor(Cmap)	DTC|NCI	632	0.2	-
3507	CAMK2B	816	PDGFRB	5159		20609354	GenomeRNAi	0.53	CAMK2B	FOSTAMATINIB	Cancer Clinical Trials and approved for other pathologies	-	SENSITIVITY	direct-target	SYK inhibitor(Cmap)	DrugBank	792	0.7957	-
3508	CAMK2B	816	PDGFRB	5159		20609354	GenomeRNAi	0.53	CAMK2B	CAFFEINE	Cancer Clinical Trials and approved for other pathologies	-	SENSITIVITY	biomarker	adenosine receptor antagonist(Cmap)|phosphodiesterase inhibitor(Cmap)	DTC|NCI	632	0.2	-
3548	KDR	3791	PPM1D	8493		3965078	Decipher	545	KDR	ROMIPLOSTIM	Cancer Clinical Trials and approved for other pathologies	-	SENSITIVITY	gene-dependency	Other	ChemblInteractions|DrugBank|GuideToPharmacology|TEND|TTD|TdgClinicalTrial	726	0.5916	-
3549	KDR	3791	PPM1D	8493		3965078	Decipher	545	KDR	MIDOSTAURIN	Cancer Clinical Trials and approved for other pathologies	-	SENSITIVITY	direct-target	FLT3 inhibitor(Cmap)|KIT inhibitor(Cmap)|PKC inhibitor(Cmap)	ChemblInteractions|DrugBank|MyCancerGenome	714	0.5916	-
3550	KDR	3791	PPM1D	8493		3965078	Decipher	545	KDR	PONATINIB	Cancer Clinical Trials and approved for other pathologies	-	SENSITIVITY	direct-target	Bcr-Abl kinase inhibitor(Cmap)|FLT3 inhibitor(Cmap)|PDGFR tyrosine kinase receptor inhibitor(Cmap)	DrugBank|MyCancerGenome	713	0.5916	-
3551	KDR	3791	PPM1D	8493		3965078	Decipher	545	KDR	FOSTAMATINIB	Cancer Clinical Trials and approved for other pathologies	-	SENSITIVITY	direct-target	SYK inhibitor(Cmap)	DrugBank	712	0.5916	-
3552	KDR	3791	PPM1D	8493		3965078	Decipher	545	KDR	DASATINIB	Cancer Clinical Trials and approved for other pathologies	-	SENSITIVITY	biomarker	Bcr-Abl kinase inhibitor(Cmap)|KIT inhibitor(Cmap)|PDGFR tyrosine kinase receptor inhibitor(Cmap)|SRC inhibitor(Cmap)|ephrin inhibitor(Cmap)|tyrosine kinase inhibitor(Cmap)	DTC	612	0.5916	-
3633	KDR	3791	POLE	5426		3965078	Decipher	503	KDR	ROMIPLOSTIM	Cancer Clinical Trials and approved for other pathologies	-	SENSITIVITY	gene-dependency	Other	ChemblInteractions|DrugBank|GuideToPharmacology|TEND|TTD|TdgClinicalTrial	726	0.5916	-
3634	KDR	3791	POLE	5426		3965078	Decipher	503	KDR	MIDOSTAURIN	Cancer Clinical Trials and approved for other pathologies	-	SENSITIVITY	direct-target	FLT3 inhibitor(Cmap)|KIT inhibitor(Cmap)|PKC inhibitor(Cmap)	ChemblInteractions|DrugBank|MyCancerGenome	714	0.5916	-
3635	KDR	3791	POLE	5426		3965078	Decipher	503	KDR	PONATINIB	Cancer Clinical Trials and approved for other pathologies	-	SENSITIVITY	direct-target	Bcr-Abl kinase inhibitor(Cmap)|FLT3 inhibitor(Cmap)|PDGFR tyrosine kinase receptor inhibitor(Cmap)	DrugBank|MyCancerGenome	713	0.5916	-
3636	KDR	3791	POLE	5426		3965078	Decipher	503	KDR	FOSTAMATINIB	Cancer Clinical Trials and approved for other pathologies	-	SENSITIVITY	direct-target	SYK inhibitor(Cmap)	DrugBank	712	0.5916	-
3637	KDR	3791	POLE	5426		3965078	Decipher	503	KDR	DASATINIB	Cancer Clinical Trials and approved for other pathologies	-	SENSITIVITY	biomarker	Bcr-Abl kinase inhibitor(Cmap)|KIT inhibitor(Cmap)|PDGFR tyrosine kinase receptor inhibitor(Cmap)|SRC inhibitor(Cmap)|ephrin inhibitor(Cmap)|tyrosine kinase inhibitor(Cmap)	DTC	612	0.5916	-
3718	KDR	3791	PMS2	5395		3965078	Decipher	536	KDR	ROMIPLOSTIM	Cancer Clinical Trials and approved for other pathologies	-	SENSITIVITY	gene-dependency	Other	ChemblInteractions|DrugBank|GuideToPharmacology|TEND|TTD|TdgClinicalTrial	726	0.5916	-
3719	KDR	3791	PMS2	5395		3965078	Decipher	536	KDR	MIDOSTAURIN	Cancer Clinical Trials and approved for other pathologies	-	SENSITIVITY	direct-target	FLT3 inhibitor(Cmap)|KIT inhibitor(Cmap)|PKC inhibitor(Cmap)	ChemblInteractions|DrugBank|MyCancerGenome	714	0.5916	-
3720	KDR	3791	PMS2	5395		3965078	Decipher	536	KDR	PONATINIB	Cancer Clinical Trials and approved for other pathologies	-	SENSITIVITY	direct-target	Bcr-Abl kinase inhibitor(Cmap)|FLT3 inhibitor(Cmap)|PDGFR tyrosine kinase receptor inhibitor(Cmap)	DrugBank|MyCancerGenome	713	0.5916	-
3721	KDR	3791	PMS2	5395		3965078	Decipher	536	KDR	FOSTAMATINIB	Cancer Clinical Trials and approved for other pathologies	-	SENSITIVITY	direct-target	SYK inhibitor(Cmap)	DrugBank	712	0.5916	-
3722	KDR	3791	PMS2	5395		3965078	Decipher	536	KDR	DASATINIB	Cancer Clinical Trials and approved for other pathologies	-	SENSITIVITY	biomarker	Bcr-Abl kinase inhibitor(Cmap)|KIT inhibitor(Cmap)|PDGFR tyrosine kinase receptor inhibitor(Cmap)|SRC inhibitor(Cmap)|ephrin inhibitor(Cmap)|tyrosine kinase inhibitor(Cmap)	DTC	612	0.5916	-
3803	KDR	3791	SESN2	83667		3965078	Decipher	0.5539999999999999	KDR	ROMIPLOSTIM	Cancer Clinical Trials and approved for other pathologies	-	SENSITIVITY	gene-dependency	Other	ChemblInteractions|DrugBank|GuideToPharmacology|TEND|TTD|TdgClinicalTrial	726	0.5916	-
3804	KDR	3791	SESN2	83667		3965078	Decipher	0.5539999999999999	KDR	MIDOSTAURIN	Cancer Clinical Trials and approved for other pathologies	-	SENSITIVITY	direct-target	FLT3 inhibitor(Cmap)|KIT inhibitor(Cmap)|PKC inhibitor(Cmap)	ChemblInteractions|DrugBank|MyCancerGenome	714	0.5916	-
3805	KDR	3791	SESN2	83667		3965078	Decipher	0.5539999999999999	KDR	PONATINIB	Cancer Clinical Trials and approved for other pathologies	-	SENSITIVITY	direct-target	Bcr-Abl kinase inhibitor(Cmap)|FLT3 inhibitor(Cmap)|PDGFR tyrosine kinase receptor inhibitor(Cmap)	DrugBank|MyCancerGenome	713	0.5916	-
3806	KDR	3791	SESN2	83667		3965078	Decipher	0.5539999999999999	KDR	FOSTAMATINIB	Cancer Clinical Trials and approved for other pathologies	-	SENSITIVITY	direct-target	SYK inhibitor(Cmap)	DrugBank	712	0.5916	-
3807	KDR	3791	SESN2	83667		3965078	Decipher	0.5539999999999999	KDR	DASATINIB	Cancer Clinical Trials and approved for other pathologies	-	SENSITIVITY	biomarker	Bcr-Abl kinase inhibitor(Cmap)|KIT inhibitor(Cmap)|PDGFR tyrosine kinase receptor inhibitor(Cmap)|SRC inhibitor(Cmap)|ephrin inhibitor(Cmap)|tyrosine kinase inhibitor(Cmap)	DTC	612	0.5916	-
3862	IL1RN	3557	MYC	4609		22157079	GenomeRNAi	545	IL1RN	HALOPERIDOL	Cancer Clinical Trials and approved for other pathologies	-	SENSITIVITY	biomarker	dopamine receptor antagonist(Cmap)	PharmGKB	611	0.1	-
3870	CYP3A5	1577	TAP2	6891		17000754	GenomeRNAi	0.5	CYP3A5	OLANZAPINE	Cancer Clinical Trials and approved for other pathologies	-	SENSITIVITY	direct-target	dopamine receptor antagonist(Cmap)|serotonin receptor antagonist(Cmap)	DrugBank|PharmGKB|TEND|TdgClinicalTrial	754	0.2262	-
3871	CYP3A5	1577	TAP2	6891		17000754	GenomeRNAi	0.5	CYP3A5	ISOTRETINOIN	Cancer Clinical Trials and approved for other pathologies	-	SENSITIVITY	gene-dependency	retinoid receptor agonist(Cmap)	ChemblInteractions|DrugBank|NCI|PharmGKB	733	0.5354	-
3872	CYP3A5	1577	TAP2	6891		17000754	GenomeRNAi	0.5	CYP3A5	LOVASTATIN	Cancer Clinical Trials and approved for other pathologies	-	SENSITIVITY	biomarker	HMGCR inhibitor(Cmap)	DTC|NCI|PharmGKB	662	0.2262	-
3873	CYP3A5	1577	TAP2	6891		17000754	GenomeRNAi	0.5	CYP3A5	PROGESTERONE	Cancer Clinical Trials and approved for other pathologies	-	SENSITIVITY	biomarker	progesterone receptor agonist(Cmap)	DTC|NCI|PharmGKB	652	0.7957	-
3874	CYP3A5	1577	TAP2	6891		17000754	GenomeRNAi	0.5	CYP3A5	ATORVASTATIN	Cancer Clinical Trials and approved for other pathologies	-	SENSITIVITY	biomarker	HMGCR inhibitor(Cmap)	NCI|PharmGKB	652	0.2262	-
3875	CYP3A5	1577	TAP2	6891		17000754	GenomeRNAi	0.5	CYP3A5	RIFAMPICIN	Cancer Clinical Trials and approved for other pathologies	-	SENSITIVITY	biomarker	RNA polymerase inhibitor(Cmap)	DTC|NCI|PharmGKB	652	0.2262	-
3876	CYP3A5	1577	TAP2	6891		17000754	GenomeRNAi	0.5	CYP3A5	WARFARIN	Cancer Clinical Trials and approved for other pathologies	-	SENSITIVITY	biomarker	vitamin K antagonist(Cmap)	FDA|NCI|PharmGKB	643	0.2519	-
3877	CYP3A5	1577	TAP2	6891		17000754	GenomeRNAi	0.5	CYP3A5	CLARITHROMYCIN	Cancer Clinical Trials and approved for other pathologies	-	SENSITIVITY	biomarker	bacterial 50S ribosomal subunit inhibitor(Cmap)	DTC|NCI|PharmGKB	642	0.2262	-
3878	CYP3A5	1577	TAP2	6891		17000754	GenomeRNAi	0.5	CYP3A5	FENOFIBRATE	Cancer Clinical Trials and approved for other pathologies	-	SENSITIVITY	biomarker	PPAR receptor agonist(Cmap)	DTC|PharmGKB	642	0.2262	-
3879	CYP3A5	1577	TAP2	6891		17000754	GenomeRNAi	0.5	CYP3A5	MONTELUKAST	Cancer Clinical Trials and approved for other pathologies	-	SENSITIVITY	biomarker	leukotriene receptor antagonist(Cmap)	DTC|PharmGKB	642	0.2262	-
3880	CYP3A5	1577	TAP2	6891		17000754	GenomeRNAi	0.5	CYP3A5	SIMVASTATIN	Cancer Clinical Trials and approved for other pathologies	-	SENSITIVITY	biomarker	HMGCR inhibitor(Cmap)	DTC|NCI|PharmGKB	642	0.2262	-
3881	CYP3A5	1577	TAP2	6891		17000754	GenomeRNAi	0.5	CYP3A5	ERYTHROMYCIN	Cancer Clinical Trials and approved for other pathologies	-	SENSITIVITY	biomarker	NFkB pathway inhibitor(Cmap)	DTC|PharmGKB	632	0.2262	-
3882	CYP3A5	1577	TAP2	6891		17000754	GenomeRNAi	0.5	CYP3A5	LANSOPRAZOLE	Cancer Clinical Trials and approved for other pathologies	-	SENSITIVITY	biomarker	ATPase inhibitor(Cmap)	NCI|PharmGKB	632	0.2262	-
3883	CYP3A5	1577	TAP2	6891		17000754	GenomeRNAi	0.5	CYP3A5	MIDAZOLAM	Cancer Clinical Trials and approved for other pathologies	-	SENSITIVITY	biomarker	Other	NCI|PharmGKB	632	0.2262	-
3884	CYP3A5	1577	TAP2	6891		17000754	GenomeRNAi	0.5	CYP3A5	MIRTAZAPINE	Cancer Clinical Trials and approved for other pathologies	-	SENSITIVITY	biomarker	adrenergic receptor antagonist(Cmap)|serotonin receptor antagonist(Cmap)	DTC|PharmGKB	632	0.2262	-
3885	CYP3A5	1577	TAP2	6891		17000754	GenomeRNAi	0.5	CYP3A5	EFAVIRENZ	Cancer Clinical Trials and approved for other pathologies	-	SENSITIVITY	biomarker	HIV protease inhibitor(Cmap)	FDA|NCI|PharmGKB	623	0.2262	-
3886	CYP3A5	1577	TAP2	6891		17000754	GenomeRNAi	0.5	CYP3A5	COBICISTAT	Cancer Clinical Trials and approved for other pathologies	-	SENSITIVITY	biomarker	cytochrome P450 inhibitor(Cmap)	ChemblInteractions	622	0.2519	-
3887	CYP3A5	1577	TAP2	6891		17000754	GenomeRNAi	0.5	CYP3A5	LORATADINE	Cancer Clinical Trials and approved for other pathologies	-	SENSITIVITY	biomarker	histamine receptor antagonist(Cmap)	DTC|PharmGKB	622	0.2262	-
3888	CYP3A5	1577	TAP2	6891		17000754	GenomeRNAi	0.5	CYP3A5	LOSARTAN	Cancer Clinical Trials and approved for other pathologies	-	SENSITIVITY	biomarker	angiotensin receptor antagonist(Cmap)	PharmGKB	621	0.2262	-
3889	CYP3A5	1577	TAP2	6891		17000754	GenomeRNAi	0.5	CYP3A5	PIOGLITAZONE	Cancer Clinical Trials and approved for other pathologies	-	SENSITIVITY	biomarker	PPAR receptor agonist(Cmap)|insulin sensitizer(Cmap)	PharmGKB	621	0.2262	-
3890	CYP3A5	1577	TAP2	6891		17000754	GenomeRNAi	0.5	CYP3A5	ROSUVASTATIN	Cancer Clinical Trials and approved for other pathologies	-	SENSITIVITY	biomarker	HMGCR inhibitor(Cmap)	PharmGKB	621	0.2262	-
3891	CYP3A5	1577	TAP2	6891		17000754	GenomeRNAi	0.5	CYP3A5	APIXABAN	Cancer Clinical Trials and approved for other pathologies	-	SENSITIVITY	biomarker	coagulation factor inhibitor(Cmap)	PharmGKB	611	0.2262	-
3892	CYP3A5	1577	TAP2	6891		17000754	GenomeRNAi	0.5	CYP3A5	GRANISETRON	Cancer Clinical Trials and approved for other pathologies	-	SENSITIVITY	biomarker	serotonin receptor antagonist(Cmap)	PharmGKB	611	0.2262	-
3893	CYP3A5	1577	TAP2	6891		17000754	GenomeRNAi	0.5	CYP3A5	HALOPERIDOL	Cancer Clinical Trials and approved for other pathologies	-	SENSITIVITY	biomarker	dopamine receptor antagonist(Cmap)	PharmGKB	611	0.2262	-
3894	CYP3A5	1577	TAP2	6891		17000754	GenomeRNAi	0.5	CYP3A5	HYDROMORPHONE	Cancer Clinical Trials and approved for other pathologies	-	SENSITIVITY	biomarker	Other	PharmGKB	611	0.2262	-
3895	CYP3A5	1577	TAP2	6891		17000754	GenomeRNAi	0.5	CYP3A5	MEDROXYPROGESTERONE	Cancer Clinical Trials and approved for other pathologies	-	SENSITIVITY	biomarker	progesterone receptor agonist(Cmap)	PharmGKB	611	0.2262	-
3896	CYP3A5	1577	TAP2	6891		17000754	GenomeRNAi	0.5	CYP3A5	ONDANSETRON	Cancer Clinical Trials and approved for other pathologies	-	SENSITIVITY	biomarker	serotonin receptor antagonist(Cmap)	PharmGKB	611	0.2262	-
3897	CYP3A5	1577	TAP2	6891		17000754	GenomeRNAi	0.5	CYP3A5	PANTOPRAZOLE	Cancer Clinical Trials and approved for other pathologies	-	SENSITIVITY	biomarker	ATPase inhibitor(Cmap)	PharmGKB	611	0.2262	-
3898	CYP3A5	1577	TAP2	6891		17000754	GenomeRNAi	0.5	CYP3A5	SILDENAFIL	Cancer Clinical Trials and approved for other pathologies	-	SENSITIVITY	biomarker	phosphodiesterase inhibitor(Cmap)	PharmGKB	611	0.2262	-
3899	CYP3A5	1577	TAP2	6891		17000754	GenomeRNAi	0.5	CYP3A5	SIROLIMUS	Cancer Clinical Trials and approved for other pathologies	-	SENSITIVITY	biomarker	mTOR inhibitor(Cmap)	PharmGKB	611	0.2262	-
3900	CYP3A5	1577	TAP2	6891		17000754	GenomeRNAi	0.5	CYP3A5	TADALAFIL	Cancer Clinical Trials and approved for other pathologies	-	SENSITIVITY	biomarker	phosphodiesterase inhibitor(Cmap)	PharmGKB	611	0.2262	-
3901	CYP3A5	1577	TAP2	6891		17000754	GenomeRNAi	0.5	CYP3A5	TAMSULOSIN	Cancer Clinical Trials and approved for other pathologies	-	SENSITIVITY	biomarker	adrenergic receptor antagonist(Cmap)	PharmGKB	611	0.2262	-
3962	CYP3A5	1577	KAT6A	7994		20609354	GenomeRNAi	512	CYP3A5	OLANZAPINE	Cancer Clinical Trials and approved for other pathologies	-	SENSITIVITY	direct-target	dopamine receptor antagonist(Cmap)|serotonin receptor antagonist(Cmap)	DrugBank|PharmGKB|TEND|TdgClinicalTrial	754	0.2262	-
3963	CYP3A5	1577	KAT6A	7994		20609354	GenomeRNAi	512	CYP3A5	ISOTRETINOIN	Cancer Clinical Trials and approved for other pathologies	-	SENSITIVITY	gene-dependency	retinoid receptor agonist(Cmap)	ChemblInteractions|DrugBank|NCI|PharmGKB	733	0.5354	-
3964	CYP3A5	1577	KAT6A	7994		20609354	GenomeRNAi	512	CYP3A5	LOVASTATIN	Cancer Clinical Trials and approved for other pathologies	-	SENSITIVITY	biomarker	HMGCR inhibitor(Cmap)	DTC|NCI|PharmGKB	662	0.2262	-
3965	CYP3A5	1577	KAT6A	7994		20609354	GenomeRNAi	512	CYP3A5	PROGESTERONE	Cancer Clinical Trials and approved for other pathologies	-	SENSITIVITY	biomarker	progesterone receptor agonist(Cmap)	DTC|NCI|PharmGKB	652	0.7957	-
3966	CYP3A5	1577	KAT6A	7994		20609354	GenomeRNAi	512	CYP3A5	ATORVASTATIN	Cancer Clinical Trials and approved for other pathologies	-	SENSITIVITY	biomarker	HMGCR inhibitor(Cmap)	NCI|PharmGKB	652	0.2262	-
3967	CYP3A5	1577	KAT6A	7994		20609354	GenomeRNAi	512	CYP3A5	RIFAMPICIN	Cancer Clinical Trials and approved for other pathologies	-	SENSITIVITY	biomarker	RNA polymerase inhibitor(Cmap)	DTC|NCI|PharmGKB	652	0.2262	-
3968	CYP3A5	1577	KAT6A	7994		20609354	GenomeRNAi	512	CYP3A5	WARFARIN	Cancer Clinical Trials and approved for other pathologies	-	SENSITIVITY	biomarker	vitamin K antagonist(Cmap)	FDA|NCI|PharmGKB	643	0.2519	-
3969	CYP3A5	1577	KAT6A	7994		20609354	GenomeRNAi	512	CYP3A5	CLARITHROMYCIN	Cancer Clinical Trials and approved for other pathologies	-	SENSITIVITY	biomarker	bacterial 50S ribosomal subunit inhibitor(Cmap)	DTC|NCI|PharmGKB	642	0.2262	-
3970	CYP3A5	1577	KAT6A	7994		20609354	GenomeRNAi	512	CYP3A5	FENOFIBRATE	Cancer Clinical Trials and approved for other pathologies	-	SENSITIVITY	biomarker	PPAR receptor agonist(Cmap)	DTC|PharmGKB	642	0.2262	-
3971	CYP3A5	1577	KAT6A	7994		20609354	GenomeRNAi	512	CYP3A5	MONTELUKAST	Cancer Clinical Trials and approved for other pathologies	-	SENSITIVITY	biomarker	leukotriene receptor antagonist(Cmap)	DTC|PharmGKB	642	0.2262	-
3972	CYP3A5	1577	KAT6A	7994		20609354	GenomeRNAi	512	CYP3A5	SIMVASTATIN	Cancer Clinical Trials and approved for other pathologies	-	SENSITIVITY	biomarker	HMGCR inhibitor(Cmap)	DTC|NCI|PharmGKB	642	0.2262	-
3973	CYP3A5	1577	KAT6A	7994		20609354	GenomeRNAi	512	CYP3A5	ERYTHROMYCIN	Cancer Clinical Trials and approved for other pathologies	-	SENSITIVITY	biomarker	NFkB pathway inhibitor(Cmap)	DTC|PharmGKB	632	0.2262	-
3974	CYP3A5	1577	KAT6A	7994		20609354	GenomeRNAi	512	CYP3A5	LANSOPRAZOLE	Cancer Clinical Trials and approved for other pathologies	-	SENSITIVITY	biomarker	ATPase inhibitor(Cmap)	NCI|PharmGKB	632	0.2262	-
3975	CYP3A5	1577	KAT6A	7994		20609354	GenomeRNAi	512	CYP3A5	MIDAZOLAM	Cancer Clinical Trials and approved for other pathologies	-	SENSITIVITY	biomarker	Other	NCI|PharmGKB	632	0.2262	-
3976	CYP3A5	1577	KAT6A	7994		20609354	GenomeRNAi	512	CYP3A5	MIRTAZAPINE	Cancer Clinical Trials and approved for other pathologies	-	SENSITIVITY	biomarker	adrenergic receptor antagonist(Cmap)|serotonin receptor antagonist(Cmap)	DTC|PharmGKB	632	0.2262	-
3977	CYP3A5	1577	KAT6A	7994		20609354	GenomeRNAi	512	CYP3A5	EFAVIRENZ	Cancer Clinical Trials and approved for other pathologies	-	SENSITIVITY	biomarker	HIV protease inhibitor(Cmap)	FDA|NCI|PharmGKB	623	0.2262	-
3978	CYP3A5	1577	KAT6A	7994		20609354	GenomeRNAi	512	CYP3A5	COBICISTAT	Cancer Clinical Trials and approved for other pathologies	-	SENSITIVITY	biomarker	cytochrome P450 inhibitor(Cmap)	ChemblInteractions	622	0.2519	-
3979	CYP3A5	1577	KAT6A	7994		20609354	GenomeRNAi	512	CYP3A5	LORATADINE	Cancer Clinical Trials and approved for other pathologies	-	SENSITIVITY	biomarker	histamine receptor antagonist(Cmap)	DTC|PharmGKB	622	0.2262	-
3980	CYP3A5	1577	KAT6A	7994		20609354	GenomeRNAi	512	CYP3A5	LOSARTAN	Cancer Clinical Trials and approved for other pathologies	-	SENSITIVITY	biomarker	angiotensin receptor antagonist(Cmap)	PharmGKB	621	0.2262	-
3981	CYP3A5	1577	KAT6A	7994		20609354	GenomeRNAi	512	CYP3A5	PIOGLITAZONE	Cancer Clinical Trials and approved for other pathologies	-	SENSITIVITY	biomarker	PPAR receptor agonist(Cmap)|insulin sensitizer(Cmap)	PharmGKB	621	0.2262	-
3982	CYP3A5	1577	KAT6A	7994		20609354	GenomeRNAi	512	CYP3A5	ROSUVASTATIN	Cancer Clinical Trials and approved for other pathologies	-	SENSITIVITY	biomarker	HMGCR inhibitor(Cmap)	PharmGKB	621	0.2262	-
3983	CYP3A5	1577	KAT6A	7994		20609354	GenomeRNAi	512	CYP3A5	APIXABAN	Cancer Clinical Trials and approved for other pathologies	-	SENSITIVITY	biomarker	coagulation factor inhibitor(Cmap)	PharmGKB	611	0.2262	-
3984	CYP3A5	1577	KAT6A	7994		20609354	GenomeRNAi	512	CYP3A5	GRANISETRON	Cancer Clinical Trials and approved for other pathologies	-	SENSITIVITY	biomarker	serotonin receptor antagonist(Cmap)	PharmGKB	611	0.2262	-
3985	CYP3A5	1577	KAT6A	7994		20609354	GenomeRNAi	512	CYP3A5	HALOPERIDOL	Cancer Clinical Trials and approved for other pathologies	-	SENSITIVITY	biomarker	dopamine receptor antagonist(Cmap)	PharmGKB	611	0.2262	-
3986	CYP3A5	1577	KAT6A	7994		20609354	GenomeRNAi	512	CYP3A5	HYDROMORPHONE	Cancer Clinical Trials and approved for other pathologies	-	SENSITIVITY	biomarker	Other	PharmGKB	611	0.2262	-
3987	CYP3A5	1577	KAT6A	7994		20609354	GenomeRNAi	512	CYP3A5	MEDROXYPROGESTERONE	Cancer Clinical Trials and approved for other pathologies	-	SENSITIVITY	biomarker	progesterone receptor agonist(Cmap)	PharmGKB	611	0.2262	-
3988	CYP3A5	1577	KAT6A	7994		20609354	GenomeRNAi	512	CYP3A5	ONDANSETRON	Cancer Clinical Trials and approved for other pathologies	-	SENSITIVITY	biomarker	serotonin receptor antagonist(Cmap)	PharmGKB	611	0.2262	-
3989	CYP3A5	1577	KAT6A	7994		20609354	GenomeRNAi	512	CYP3A5	PANTOPRAZOLE	Cancer Clinical Trials and approved for other pathologies	-	SENSITIVITY	biomarker	ATPase inhibitor(Cmap)	PharmGKB	611	0.2262	-
3990	CYP3A5	1577	KAT6A	7994		20609354	GenomeRNAi	512	CYP3A5	SILDENAFIL	Cancer Clinical Trials and approved for other pathologies	-	SENSITIVITY	biomarker	phosphodiesterase inhibitor(Cmap)	PharmGKB	611	0.2262	-
3991	CYP3A5	1577	KAT6A	7994		20609354	GenomeRNAi	512	CYP3A5	SIROLIMUS	Cancer Clinical Trials and approved for other pathologies	-	SENSITIVITY	biomarker	mTOR inhibitor(Cmap)	PharmGKB	611	0.2262	-
3992	CYP3A5	1577	KAT6A	7994		20609354	GenomeRNAi	512	CYP3A5	TADALAFIL	Cancer Clinical Trials and approved for other pathologies	-	SENSITIVITY	biomarker	phosphodiesterase inhibitor(Cmap)	PharmGKB	611	0.2262	-
3993	CYP3A5	1577	KAT6A	7994		20609354	GenomeRNAi	512	CYP3A5	TAMSULOSIN	Cancer Clinical Trials and approved for other pathologies	-	SENSITIVITY	biomarker	adrenergic receptor antagonist(Cmap)	PharmGKB	611	0.2262	-
4054	CYP3A5	1577	PTPRD	5789		17000754	GenomeRNAi	0.5	CYP3A5	OLANZAPINE	Cancer Clinical Trials and approved for other pathologies	-	SENSITIVITY	direct-target	dopamine receptor antagonist(Cmap)|serotonin receptor antagonist(Cmap)	DrugBank|PharmGKB|TEND|TdgClinicalTrial	754	0.2262	-
4055	CYP3A5	1577	PTPRD	5789		17000754	GenomeRNAi	0.5	CYP3A5	ISOTRETINOIN	Cancer Clinical Trials and approved for other pathologies	-	SENSITIVITY	gene-dependency	retinoid receptor agonist(Cmap)	ChemblInteractions|DrugBank|NCI|PharmGKB	733	0.5354	-
4056	CYP3A5	1577	PTPRD	5789		17000754	GenomeRNAi	0.5	CYP3A5	LOVASTATIN	Cancer Clinical Trials and approved for other pathologies	-	SENSITIVITY	biomarker	HMGCR inhibitor(Cmap)	DTC|NCI|PharmGKB	662	0.2262	-
4057	CYP3A5	1577	PTPRD	5789		17000754	GenomeRNAi	0.5	CYP3A5	PROGESTERONE	Cancer Clinical Trials and approved for other pathologies	-	SENSITIVITY	biomarker	progesterone receptor agonist(Cmap)	DTC|NCI|PharmGKB	652	0.7957	-
4058	CYP3A5	1577	PTPRD	5789		17000754	GenomeRNAi	0.5	CYP3A5	ATORVASTATIN	Cancer Clinical Trials and approved for other pathologies	-	SENSITIVITY	biomarker	HMGCR inhibitor(Cmap)	NCI|PharmGKB	652	0.2262	-
4059	CYP3A5	1577	PTPRD	5789		17000754	GenomeRNAi	0.5	CYP3A5	RIFAMPICIN	Cancer Clinical Trials and approved for other pathologies	-	SENSITIVITY	biomarker	RNA polymerase inhibitor(Cmap)	DTC|NCI|PharmGKB	652	0.2262	-
4060	CYP3A5	1577	PTPRD	5789		17000754	GenomeRNAi	0.5	CYP3A5	WARFARIN	Cancer Clinical Trials and approved for other pathologies	-	SENSITIVITY	biomarker	vitamin K antagonist(Cmap)	FDA|NCI|PharmGKB	643	0.2519	-
4061	CYP3A5	1577	PTPRD	5789		17000754	GenomeRNAi	0.5	CYP3A5	CLARITHROMYCIN	Cancer Clinical Trials and approved for other pathologies	-	SENSITIVITY	biomarker	bacterial 50S ribosomal subunit inhibitor(Cmap)	DTC|NCI|PharmGKB	642	0.2262	-
4062	CYP3A5	1577	PTPRD	5789		17000754	GenomeRNAi	0.5	CYP3A5	FENOFIBRATE	Cancer Clinical Trials and approved for other pathologies	-	SENSITIVITY	biomarker	PPAR receptor agonist(Cmap)	DTC|PharmGKB	642	0.2262	-
4063	CYP3A5	1577	PTPRD	5789		17000754	GenomeRNAi	0.5	CYP3A5	MONTELUKAST	Cancer Clinical Trials and approved for other pathologies	-	SENSITIVITY	biomarker	leukotriene receptor antagonist(Cmap)	DTC|PharmGKB	642	0.2262	-
4064	CYP3A5	1577	PTPRD	5789		17000754	GenomeRNAi	0.5	CYP3A5	SIMVASTATIN	Cancer Clinical Trials and approved for other pathologies	-	SENSITIVITY	biomarker	HMGCR inhibitor(Cmap)	DTC|NCI|PharmGKB	642	0.2262	-
4065	CYP3A5	1577	PTPRD	5789		17000754	GenomeRNAi	0.5	CYP3A5	ERYTHROMYCIN	Cancer Clinical Trials and approved for other pathologies	-	SENSITIVITY	biomarker	NFkB pathway inhibitor(Cmap)	DTC|PharmGKB	632	0.2262	-
4066	CYP3A5	1577	PTPRD	5789		17000754	GenomeRNAi	0.5	CYP3A5	LANSOPRAZOLE	Cancer Clinical Trials and approved for other pathologies	-	SENSITIVITY	biomarker	ATPase inhibitor(Cmap)	NCI|PharmGKB	632	0.2262	-
4067	CYP3A5	1577	PTPRD	5789		17000754	GenomeRNAi	0.5	CYP3A5	MIDAZOLAM	Cancer Clinical Trials and approved for other pathologies	-	SENSITIVITY	biomarker	Other	NCI|PharmGKB	632	0.2262	-
4068	CYP3A5	1577	PTPRD	5789		17000754	GenomeRNAi	0.5	CYP3A5	MIRTAZAPINE	Cancer Clinical Trials and approved for other pathologies	-	SENSITIVITY	biomarker	adrenergic receptor antagonist(Cmap)|serotonin receptor antagonist(Cmap)	DTC|PharmGKB	632	0.2262	-
4069	CYP3A5	1577	PTPRD	5789		17000754	GenomeRNAi	0.5	CYP3A5	EFAVIRENZ	Cancer Clinical Trials and approved for other pathologies	-	SENSITIVITY	biomarker	HIV protease inhibitor(Cmap)	FDA|NCI|PharmGKB	623	0.2262	-
4070	CYP3A5	1577	PTPRD	5789		17000754	GenomeRNAi	0.5	CYP3A5	COBICISTAT	Cancer Clinical Trials and approved for other pathologies	-	SENSITIVITY	biomarker	cytochrome P450 inhibitor(Cmap)	ChemblInteractions	622	0.2519	-
4071	CYP3A5	1577	PTPRD	5789		17000754	GenomeRNAi	0.5	CYP3A5	LORATADINE	Cancer Clinical Trials and approved for other pathologies	-	SENSITIVITY	biomarker	histamine receptor antagonist(Cmap)	DTC|PharmGKB	622	0.2262	-
4072	CYP3A5	1577	PTPRD	5789		17000754	GenomeRNAi	0.5	CYP3A5	LOSARTAN	Cancer Clinical Trials and approved for other pathologies	-	SENSITIVITY	biomarker	angiotensin receptor antagonist(Cmap)	PharmGKB	621	0.2262	-
4073	CYP3A5	1577	PTPRD	5789		17000754	GenomeRNAi	0.5	CYP3A5	PIOGLITAZONE	Cancer Clinical Trials and approved for other pathologies	-	SENSITIVITY	biomarker	PPAR receptor agonist(Cmap)|insulin sensitizer(Cmap)	PharmGKB	621	0.2262	-
4074	CYP3A5	1577	PTPRD	5789		17000754	GenomeRNAi	0.5	CYP3A5	ROSUVASTATIN	Cancer Clinical Trials and approved for other pathologies	-	SENSITIVITY	biomarker	HMGCR inhibitor(Cmap)	PharmGKB	621	0.2262	-
4075	CYP3A5	1577	PTPRD	5789		17000754	GenomeRNAi	0.5	CYP3A5	APIXABAN	Cancer Clinical Trials and approved for other pathologies	-	SENSITIVITY	biomarker	coagulation factor inhibitor(Cmap)	PharmGKB	611	0.2262	-
4076	CYP3A5	1577	PTPRD	5789		17000754	GenomeRNAi	0.5	CYP3A5	GRANISETRON	Cancer Clinical Trials and approved for other pathologies	-	SENSITIVITY	biomarker	serotonin receptor antagonist(Cmap)	PharmGKB	611	0.2262	-
4077	CYP3A5	1577	PTPRD	5789		17000754	GenomeRNAi	0.5	CYP3A5	HALOPERIDOL	Cancer Clinical Trials and approved for other pathologies	-	SENSITIVITY	biomarker	dopamine receptor antagonist(Cmap)	PharmGKB	611	0.2262	-
4078	CYP3A5	1577	PTPRD	5789		17000754	GenomeRNAi	0.5	CYP3A5	HYDROMORPHONE	Cancer Clinical Trials and approved for other pathologies	-	SENSITIVITY	biomarker	Other	PharmGKB	611	0.2262	-
4079	CYP3A5	1577	PTPRD	5789		17000754	GenomeRNAi	0.5	CYP3A5	MEDROXYPROGESTERONE	Cancer Clinical Trials and approved for other pathologies	-	SENSITIVITY	biomarker	progesterone receptor agonist(Cmap)	PharmGKB	611	0.2262	-
4080	CYP3A5	1577	PTPRD	5789		17000754	GenomeRNAi	0.5	CYP3A5	ONDANSETRON	Cancer Clinical Trials and approved for other pathologies	-	SENSITIVITY	biomarker	serotonin receptor antagonist(Cmap)	PharmGKB	611	0.2262	-
4081	CYP3A5	1577	PTPRD	5789		17000754	GenomeRNAi	0.5	CYP3A5	PANTOPRAZOLE	Cancer Clinical Trials and approved for other pathologies	-	SENSITIVITY	biomarker	ATPase inhibitor(Cmap)	PharmGKB	611	0.2262	-
4082	CYP3A5	1577	PTPRD	5789		17000754	GenomeRNAi	0.5	CYP3A5	SILDENAFIL	Cancer Clinical Trials and approved for other pathologies	-	SENSITIVITY	biomarker	phosphodiesterase inhibitor(Cmap)	PharmGKB	611	0.2262	-
4083	CYP3A5	1577	PTPRD	5789		17000754	GenomeRNAi	0.5	CYP3A5	SIROLIMUS	Cancer Clinical Trials and approved for other pathologies	-	SENSITIVITY	biomarker	mTOR inhibitor(Cmap)	PharmGKB	611	0.2262	-
4084	CYP3A5	1577	PTPRD	5789		17000754	GenomeRNAi	0.5	CYP3A5	TADALAFIL	Cancer Clinical Trials and approved for other pathologies	-	SENSITIVITY	biomarker	phosphodiesterase inhibitor(Cmap)	PharmGKB	611	0.2262	-
4085	CYP3A5	1577	PTPRD	5789		17000754	GenomeRNAi	0.5	CYP3A5	TAMSULOSIN	Cancer Clinical Trials and approved for other pathologies	-	SENSITIVITY	biomarker	adrenergic receptor antagonist(Cmap)	PharmGKB	611	0.2262	-
4146	CYP3A5	1577	GTSE1	51512		17000754	GenomeRNAi	0.5	CYP3A5	OLANZAPINE	Cancer Clinical Trials and approved for other pathologies	-	SENSITIVITY	direct-target	dopamine receptor antagonist(Cmap)|serotonin receptor antagonist(Cmap)	DrugBank|PharmGKB|TEND|TdgClinicalTrial	754	0.2262	-
4147	CYP3A5	1577	GTSE1	51512		17000754	GenomeRNAi	0.5	CYP3A5	ISOTRETINOIN	Cancer Clinical Trials and approved for other pathologies	-	SENSITIVITY	gene-dependency	retinoid receptor agonist(Cmap)	ChemblInteractions|DrugBank|NCI|PharmGKB	733	0.5354	-
4148	CYP3A5	1577	GTSE1	51512		17000754	GenomeRNAi	0.5	CYP3A5	LOVASTATIN	Cancer Clinical Trials and approved for other pathologies	-	SENSITIVITY	biomarker	HMGCR inhibitor(Cmap)	DTC|NCI|PharmGKB	662	0.2262	-
4149	CYP3A5	1577	GTSE1	51512		17000754	GenomeRNAi	0.5	CYP3A5	PROGESTERONE	Cancer Clinical Trials and approved for other pathologies	-	SENSITIVITY	biomarker	progesterone receptor agonist(Cmap)	DTC|NCI|PharmGKB	652	0.7957	-
4150	CYP3A5	1577	GTSE1	51512		17000754	GenomeRNAi	0.5	CYP3A5	ATORVASTATIN	Cancer Clinical Trials and approved for other pathologies	-	SENSITIVITY	biomarker	HMGCR inhibitor(Cmap)	NCI|PharmGKB	652	0.2262	-
4151	CYP3A5	1577	GTSE1	51512		17000754	GenomeRNAi	0.5	CYP3A5	RIFAMPICIN	Cancer Clinical Trials and approved for other pathologies	-	SENSITIVITY	biomarker	RNA polymerase inhibitor(Cmap)	DTC|NCI|PharmGKB	652	0.2262	-
4152	CYP3A5	1577	GTSE1	51512		17000754	GenomeRNAi	0.5	CYP3A5	WARFARIN	Cancer Clinical Trials and approved for other pathologies	-	SENSITIVITY	biomarker	vitamin K antagonist(Cmap)	FDA|NCI|PharmGKB	643	0.2519	-
4153	CYP3A5	1577	GTSE1	51512		17000754	GenomeRNAi	0.5	CYP3A5	CLARITHROMYCIN	Cancer Clinical Trials and approved for other pathologies	-	SENSITIVITY	biomarker	bacterial 50S ribosomal subunit inhibitor(Cmap)	DTC|NCI|PharmGKB	642	0.2262	-
4154	CYP3A5	1577	GTSE1	51512		17000754	GenomeRNAi	0.5	CYP3A5	FENOFIBRATE	Cancer Clinical Trials and approved for other pathologies	-	SENSITIVITY	biomarker	PPAR receptor agonist(Cmap)	DTC|PharmGKB	642	0.2262	-
4155	CYP3A5	1577	GTSE1	51512		17000754	GenomeRNAi	0.5	CYP3A5	MONTELUKAST	Cancer Clinical Trials and approved for other pathologies	-	SENSITIVITY	biomarker	leukotriene receptor antagonist(Cmap)	DTC|PharmGKB	642	0.2262	-
4156	CYP3A5	1577	GTSE1	51512		17000754	GenomeRNAi	0.5	CYP3A5	SIMVASTATIN	Cancer Clinical Trials and approved for other pathologies	-	SENSITIVITY	biomarker	HMGCR inhibitor(Cmap)	DTC|NCI|PharmGKB	642	0.2262	-
4157	CYP3A5	1577	GTSE1	51512		17000754	GenomeRNAi	0.5	CYP3A5	ERYTHROMYCIN	Cancer Clinical Trials and approved for other pathologies	-	SENSITIVITY	biomarker	NFkB pathway inhibitor(Cmap)	DTC|PharmGKB	632	0.2262	-
4158	CYP3A5	1577	GTSE1	51512		17000754	GenomeRNAi	0.5	CYP3A5	LANSOPRAZOLE	Cancer Clinical Trials and approved for other pathologies	-	SENSITIVITY	biomarker	ATPase inhibitor(Cmap)	NCI|PharmGKB	632	0.2262	-
4159	CYP3A5	1577	GTSE1	51512		17000754	GenomeRNAi	0.5	CYP3A5	MIDAZOLAM	Cancer Clinical Trials and approved for other pathologies	-	SENSITIVITY	biomarker	Other	NCI|PharmGKB	632	0.2262	-
4160	CYP3A5	1577	GTSE1	51512		17000754	GenomeRNAi	0.5	CYP3A5	MIRTAZAPINE	Cancer Clinical Trials and approved for other pathologies	-	SENSITIVITY	biomarker	adrenergic receptor antagonist(Cmap)|serotonin receptor antagonist(Cmap)	DTC|PharmGKB	632	0.2262	-
4161	CYP3A5	1577	GTSE1	51512		17000754	GenomeRNAi	0.5	CYP3A5	EFAVIRENZ	Cancer Clinical Trials and approved for other pathologies	-	SENSITIVITY	biomarker	HIV protease inhibitor(Cmap)	FDA|NCI|PharmGKB	623	0.2262	-
4162	CYP3A5	1577	GTSE1	51512		17000754	GenomeRNAi	0.5	CYP3A5	COBICISTAT	Cancer Clinical Trials and approved for other pathologies	-	SENSITIVITY	biomarker	cytochrome P450 inhibitor(Cmap)	ChemblInteractions	622	0.2519	-
4163	CYP3A5	1577	GTSE1	51512		17000754	GenomeRNAi	0.5	CYP3A5	LORATADINE	Cancer Clinical Trials and approved for other pathologies	-	SENSITIVITY	biomarker	histamine receptor antagonist(Cmap)	DTC|PharmGKB	622	0.2262	-
4164	CYP3A5	1577	GTSE1	51512		17000754	GenomeRNAi	0.5	CYP3A5	LOSARTAN	Cancer Clinical Trials and approved for other pathologies	-	SENSITIVITY	biomarker	angiotensin receptor antagonist(Cmap)	PharmGKB	621	0.2262	-
4165	CYP3A5	1577	GTSE1	51512		17000754	GenomeRNAi	0.5	CYP3A5	PIOGLITAZONE	Cancer Clinical Trials and approved for other pathologies	-	SENSITIVITY	biomarker	PPAR receptor agonist(Cmap)|insulin sensitizer(Cmap)	PharmGKB	621	0.2262	-
4166	CYP3A5	1577	GTSE1	51512		17000754	GenomeRNAi	0.5	CYP3A5	ROSUVASTATIN	Cancer Clinical Trials and approved for other pathologies	-	SENSITIVITY	biomarker	HMGCR inhibitor(Cmap)	PharmGKB	621	0.2262	-
4167	CYP3A5	1577	GTSE1	51512		17000754	GenomeRNAi	0.5	CYP3A5	APIXABAN	Cancer Clinical Trials and approved for other pathologies	-	SENSITIVITY	biomarker	coagulation factor inhibitor(Cmap)	PharmGKB	611	0.2262	-
4168	CYP3A5	1577	GTSE1	51512		17000754	GenomeRNAi	0.5	CYP3A5	GRANISETRON	Cancer Clinical Trials and approved for other pathologies	-	SENSITIVITY	biomarker	serotonin receptor antagonist(Cmap)	PharmGKB	611	0.2262	-
4169	CYP3A5	1577	GTSE1	51512		17000754	GenomeRNAi	0.5	CYP3A5	HALOPERIDOL	Cancer Clinical Trials and approved for other pathologies	-	SENSITIVITY	biomarker	dopamine receptor antagonist(Cmap)	PharmGKB	611	0.2262	-
4170	CYP3A5	1577	GTSE1	51512		17000754	GenomeRNAi	0.5	CYP3A5	HYDROMORPHONE	Cancer Clinical Trials and approved for other pathologies	-	SENSITIVITY	biomarker	Other	PharmGKB	611	0.2262	-
4171	CYP3A5	1577	GTSE1	51512		17000754	GenomeRNAi	0.5	CYP3A5	MEDROXYPROGESTERONE	Cancer Clinical Trials and approved for other pathologies	-	SENSITIVITY	biomarker	progesterone receptor agonist(Cmap)	PharmGKB	611	0.2262	-
4172	CYP3A5	1577	GTSE1	51512		17000754	GenomeRNAi	0.5	CYP3A5	ONDANSETRON	Cancer Clinical Trials and approved for other pathologies	-	SENSITIVITY	biomarker	serotonin receptor antagonist(Cmap)	PharmGKB	611	0.2262	-
4173	CYP3A5	1577	GTSE1	51512		17000754	GenomeRNAi	0.5	CYP3A5	PANTOPRAZOLE	Cancer Clinical Trials and approved for other pathologies	-	SENSITIVITY	biomarker	ATPase inhibitor(Cmap)	PharmGKB	611	0.2262	-
4174	CYP3A5	1577	GTSE1	51512		17000754	GenomeRNAi	0.5	CYP3A5	SILDENAFIL	Cancer Clinical Trials and approved for other pathologies	-	SENSITIVITY	biomarker	phosphodiesterase inhibitor(Cmap)	PharmGKB	611	0.2262	-
4175	CYP3A5	1577	GTSE1	51512		17000754	GenomeRNAi	0.5	CYP3A5	SIROLIMUS	Cancer Clinical Trials and approved for other pathologies	-	SENSITIVITY	biomarker	mTOR inhibitor(Cmap)	PharmGKB	611	0.2262	-
4176	CYP3A5	1577	GTSE1	51512		17000754	GenomeRNAi	0.5	CYP3A5	TADALAFIL	Cancer Clinical Trials and approved for other pathologies	-	SENSITIVITY	biomarker	phosphodiesterase inhibitor(Cmap)	PharmGKB	611	0.2262	-
4177	CYP3A5	1577	GTSE1	51512		17000754	GenomeRNAi	0.5	CYP3A5	TAMSULOSIN	Cancer Clinical Trials and approved for other pathologies	-	SENSITIVITY	biomarker	adrenergic receptor antagonist(Cmap)	PharmGKB	611	0.2262	-
4238	CYP3A5	1577	PDE4DIP	9659		20609354	GenomeRNAi	0.5539999999999999	CYP3A5	OLANZAPINE	Cancer Clinical Trials and approved for other pathologies	-	SENSITIVITY	direct-target	dopamine receptor antagonist(Cmap)|serotonin receptor antagonist(Cmap)	DrugBank|PharmGKB|TEND|TdgClinicalTrial	754	0.2262	-
4239	CYP3A5	1577	PDE4DIP	9659		20609354	GenomeRNAi	0.5539999999999999	CYP3A5	ISOTRETINOIN	Cancer Clinical Trials and approved for other pathologies	-	SENSITIVITY	gene-dependency	retinoid receptor agonist(Cmap)	ChemblInteractions|DrugBank|NCI|PharmGKB	733	0.5354	-
4240	CYP3A5	1577	PDE4DIP	9659		20609354	GenomeRNAi	0.5539999999999999	CYP3A5	LOVASTATIN	Cancer Clinical Trials and approved for other pathologies	-	SENSITIVITY	biomarker	HMGCR inhibitor(Cmap)	DTC|NCI|PharmGKB	662	0.2262	-
4241	CYP3A5	1577	PDE4DIP	9659		20609354	GenomeRNAi	0.5539999999999999	CYP3A5	PROGESTERONE	Cancer Clinical Trials and approved for other pathologies	-	SENSITIVITY	biomarker	progesterone receptor agonist(Cmap)	DTC|NCI|PharmGKB	652	0.7957	-
4242	CYP3A5	1577	PDE4DIP	9659		20609354	GenomeRNAi	0.5539999999999999	CYP3A5	ATORVASTATIN	Cancer Clinical Trials and approved for other pathologies	-	SENSITIVITY	biomarker	HMGCR inhibitor(Cmap)	NCI|PharmGKB	652	0.2262	-
4243	CYP3A5	1577	PDE4DIP	9659		20609354	GenomeRNAi	0.5539999999999999	CYP3A5	RIFAMPICIN	Cancer Clinical Trials and approved for other pathologies	-	SENSITIVITY	biomarker	RNA polymerase inhibitor(Cmap)	DTC|NCI|PharmGKB	652	0.2262	-
4244	CYP3A5	1577	PDE4DIP	9659		20609354	GenomeRNAi	0.5539999999999999	CYP3A5	WARFARIN	Cancer Clinical Trials and approved for other pathologies	-	SENSITIVITY	biomarker	vitamin K antagonist(Cmap)	FDA|NCI|PharmGKB	643	0.2519	-
4245	CYP3A5	1577	PDE4DIP	9659		20609354	GenomeRNAi	0.5539999999999999	CYP3A5	CLARITHROMYCIN	Cancer Clinical Trials and approved for other pathologies	-	SENSITIVITY	biomarker	bacterial 50S ribosomal subunit inhibitor(Cmap)	DTC|NCI|PharmGKB	642	0.2262	-
4246	CYP3A5	1577	PDE4DIP	9659		20609354	GenomeRNAi	0.5539999999999999	CYP3A5	FENOFIBRATE	Cancer Clinical Trials and approved for other pathologies	-	SENSITIVITY	biomarker	PPAR receptor agonist(Cmap)	DTC|PharmGKB	642	0.2262	-
4247	CYP3A5	1577	PDE4DIP	9659		20609354	GenomeRNAi	0.5539999999999999	CYP3A5	MONTELUKAST	Cancer Clinical Trials and approved for other pathologies	-	SENSITIVITY	biomarker	leukotriene receptor antagonist(Cmap)	DTC|PharmGKB	642	0.2262	-
4248	CYP3A5	1577	PDE4DIP	9659		20609354	GenomeRNAi	0.5539999999999999	CYP3A5	SIMVASTATIN	Cancer Clinical Trials and approved for other pathologies	-	SENSITIVITY	biomarker	HMGCR inhibitor(Cmap)	DTC|NCI|PharmGKB	642	0.2262	-
4249	CYP3A5	1577	PDE4DIP	9659		20609354	GenomeRNAi	0.5539999999999999	CYP3A5	ERYTHROMYCIN	Cancer Clinical Trials and approved for other pathologies	-	SENSITIVITY	biomarker	NFkB pathway inhibitor(Cmap)	DTC|PharmGKB	632	0.2262	-
4250	CYP3A5	1577	PDE4DIP	9659		20609354	GenomeRNAi	0.5539999999999999	CYP3A5	LANSOPRAZOLE	Cancer Clinical Trials and approved for other pathologies	-	SENSITIVITY	biomarker	ATPase inhibitor(Cmap)	NCI|PharmGKB	632	0.2262	-
4251	CYP3A5	1577	PDE4DIP	9659		20609354	GenomeRNAi	0.5539999999999999	CYP3A5	MIDAZOLAM	Cancer Clinical Trials and approved for other pathologies	-	SENSITIVITY	biomarker	Other	NCI|PharmGKB	632	0.2262	-
4252	CYP3A5	1577	PDE4DIP	9659		20609354	GenomeRNAi	0.5539999999999999	CYP3A5	MIRTAZAPINE	Cancer Clinical Trials and approved for other pathologies	-	SENSITIVITY	biomarker	adrenergic receptor antagonist(Cmap)|serotonin receptor antagonist(Cmap)	DTC|PharmGKB	632	0.2262	-
4253	CYP3A5	1577	PDE4DIP	9659		20609354	GenomeRNAi	0.5539999999999999	CYP3A5	EFAVIRENZ	Cancer Clinical Trials and approved for other pathologies	-	SENSITIVITY	biomarker	HIV protease inhibitor(Cmap)	FDA|NCI|PharmGKB	623	0.2262	-
4254	CYP3A5	1577	PDE4DIP	9659		20609354	GenomeRNAi	0.5539999999999999	CYP3A5	COBICISTAT	Cancer Clinical Trials and approved for other pathologies	-	SENSITIVITY	biomarker	cytochrome P450 inhibitor(Cmap)	ChemblInteractions	622	0.2519	-
4255	CYP3A5	1577	PDE4DIP	9659		20609354	GenomeRNAi	0.5539999999999999	CYP3A5	LORATADINE	Cancer Clinical Trials and approved for other pathologies	-	SENSITIVITY	biomarker	histamine receptor antagonist(Cmap)	DTC|PharmGKB	622	0.2262	-
4256	CYP3A5	1577	PDE4DIP	9659		20609354	GenomeRNAi	0.5539999999999999	CYP3A5	LOSARTAN	Cancer Clinical Trials and approved for other pathologies	-	SENSITIVITY	biomarker	angiotensin receptor antagonist(Cmap)	PharmGKB	621	0.2262	-
4257	CYP3A5	1577	PDE4DIP	9659		20609354	GenomeRNAi	0.5539999999999999	CYP3A5	PIOGLITAZONE	Cancer Clinical Trials and approved for other pathologies	-	SENSITIVITY	biomarker	PPAR receptor agonist(Cmap)|insulin sensitizer(Cmap)	PharmGKB	621	0.2262	-
4258	CYP3A5	1577	PDE4DIP	9659		20609354	GenomeRNAi	0.5539999999999999	CYP3A5	ROSUVASTATIN	Cancer Clinical Trials and approved for other pathologies	-	SENSITIVITY	biomarker	HMGCR inhibitor(Cmap)	PharmGKB	621	0.2262	-
4259	CYP3A5	1577	PDE4DIP	9659		20609354	GenomeRNAi	0.5539999999999999	CYP3A5	APIXABAN	Cancer Clinical Trials and approved for other pathologies	-	SENSITIVITY	biomarker	coagulation factor inhibitor(Cmap)	PharmGKB	611	0.2262	-
4260	CYP3A5	1577	PDE4DIP	9659		20609354	GenomeRNAi	0.5539999999999999	CYP3A5	GRANISETRON	Cancer Clinical Trials and approved for other pathologies	-	SENSITIVITY	biomarker	serotonin receptor antagonist(Cmap)	PharmGKB	611	0.2262	-
4261	CYP3A5	1577	PDE4DIP	9659		20609354	GenomeRNAi	0.5539999999999999	CYP3A5	HALOPERIDOL	Cancer Clinical Trials and approved for other pathologies	-	SENSITIVITY	biomarker	dopamine receptor antagonist(Cmap)	PharmGKB	611	0.2262	-
4262	CYP3A5	1577	PDE4DIP	9659		20609354	GenomeRNAi	0.5539999999999999	CYP3A5	HYDROMORPHONE	Cancer Clinical Trials and approved for other pathologies	-	SENSITIVITY	biomarker	Other	PharmGKB	611	0.2262	-
4263	CYP3A5	1577	PDE4DIP	9659		20609354	GenomeRNAi	0.5539999999999999	CYP3A5	MEDROXYPROGESTERONE	Cancer Clinical Trials and approved for other pathologies	-	SENSITIVITY	biomarker	progesterone receptor agonist(Cmap)	PharmGKB	611	0.2262	-
4264	CYP3A5	1577	PDE4DIP	9659		20609354	GenomeRNAi	0.5539999999999999	CYP3A5	ONDANSETRON	Cancer Clinical Trials and approved for other pathologies	-	SENSITIVITY	biomarker	serotonin receptor antagonist(Cmap)	PharmGKB	611	0.2262	-
4265	CYP3A5	1577	PDE4DIP	9659		20609354	GenomeRNAi	0.5539999999999999	CYP3A5	PANTOPRAZOLE	Cancer Clinical Trials and approved for other pathologies	-	SENSITIVITY	biomarker	ATPase inhibitor(Cmap)	PharmGKB	611	0.2262	-
4266	CYP3A5	1577	PDE4DIP	9659		20609354	GenomeRNAi	0.5539999999999999	CYP3A5	SILDENAFIL	Cancer Clinical Trials and approved for other pathologies	-	SENSITIVITY	biomarker	phosphodiesterase inhibitor(Cmap)	PharmGKB	611	0.2262	-
4267	CYP3A5	1577	PDE4DIP	9659		20609354	GenomeRNAi	0.5539999999999999	CYP3A5	SIROLIMUS	Cancer Clinical Trials and approved for other pathologies	-	SENSITIVITY	biomarker	mTOR inhibitor(Cmap)	PharmGKB	611	0.2262	-
4268	CYP3A5	1577	PDE4DIP	9659		20609354	GenomeRNAi	0.5539999999999999	CYP3A5	TADALAFIL	Cancer Clinical Trials and approved for other pathologies	-	SENSITIVITY	biomarker	phosphodiesterase inhibitor(Cmap)	PharmGKB	611	0.2262	-
4269	CYP3A5	1577	PDE4DIP	9659		20609354	GenomeRNAi	0.5539999999999999	CYP3A5	TAMSULOSIN	Cancer Clinical Trials and approved for other pathologies	-	SENSITIVITY	biomarker	adrenergic receptor antagonist(Cmap)	PharmGKB	611	0.2262	-
4330	CYP3A5	1577	TLE1	7088		20609354	GenomeRNAi	509	CYP3A5	OLANZAPINE	Cancer Clinical Trials and approved for other pathologies	-	SENSITIVITY	direct-target	dopamine receptor antagonist(Cmap)|serotonin receptor antagonist(Cmap)	DrugBank|PharmGKB|TEND|TdgClinicalTrial	754	0.2262	-
4331	CYP3A5	1577	TLE1	7088		20609354	GenomeRNAi	509	CYP3A5	ISOTRETINOIN	Cancer Clinical Trials and approved for other pathologies	-	SENSITIVITY	gene-dependency	retinoid receptor agonist(Cmap)	ChemblInteractions|DrugBank|NCI|PharmGKB	733	0.5354	-
4332	CYP3A5	1577	TLE1	7088		20609354	GenomeRNAi	509	CYP3A5	LOVASTATIN	Cancer Clinical Trials and approved for other pathologies	-	SENSITIVITY	biomarker	HMGCR inhibitor(Cmap)	DTC|NCI|PharmGKB	662	0.2262	-
4333	CYP3A5	1577	TLE1	7088		20609354	GenomeRNAi	509	CYP3A5	PROGESTERONE	Cancer Clinical Trials and approved for other pathologies	-	SENSITIVITY	biomarker	progesterone receptor agonist(Cmap)	DTC|NCI|PharmGKB	652	0.7957	-
4334	CYP3A5	1577	TLE1	7088		20609354	GenomeRNAi	509	CYP3A5	ATORVASTATIN	Cancer Clinical Trials and approved for other pathologies	-	SENSITIVITY	biomarker	HMGCR inhibitor(Cmap)	NCI|PharmGKB	652	0.2262	-
4335	CYP3A5	1577	TLE1	7088		20609354	GenomeRNAi	509	CYP3A5	RIFAMPICIN	Cancer Clinical Trials and approved for other pathologies	-	SENSITIVITY	biomarker	RNA polymerase inhibitor(Cmap)	DTC|NCI|PharmGKB	652	0.2262	-
4336	CYP3A5	1577	TLE1	7088		20609354	GenomeRNAi	509	CYP3A5	WARFARIN	Cancer Clinical Trials and approved for other pathologies	-	SENSITIVITY	biomarker	vitamin K antagonist(Cmap)	FDA|NCI|PharmGKB	643	0.2519	-
4337	CYP3A5	1577	TLE1	7088		20609354	GenomeRNAi	509	CYP3A5	CLARITHROMYCIN	Cancer Clinical Trials and approved for other pathologies	-	SENSITIVITY	biomarker	bacterial 50S ribosomal subunit inhibitor(Cmap)	DTC|NCI|PharmGKB	642	0.2262	-
4338	CYP3A5	1577	TLE1	7088		20609354	GenomeRNAi	509	CYP3A5	FENOFIBRATE	Cancer Clinical Trials and approved for other pathologies	-	SENSITIVITY	biomarker	PPAR receptor agonist(Cmap)	DTC|PharmGKB	642	0.2262	-
4339	CYP3A5	1577	TLE1	7088		20609354	GenomeRNAi	509	CYP3A5	MONTELUKAST	Cancer Clinical Trials and approved for other pathologies	-	SENSITIVITY	biomarker	leukotriene receptor antagonist(Cmap)	DTC|PharmGKB	642	0.2262	-
4340	CYP3A5	1577	TLE1	7088		20609354	GenomeRNAi	509	CYP3A5	SIMVASTATIN	Cancer Clinical Trials and approved for other pathologies	-	SENSITIVITY	biomarker	HMGCR inhibitor(Cmap)	DTC|NCI|PharmGKB	642	0.2262	-
4341	CYP3A5	1577	TLE1	7088		20609354	GenomeRNAi	509	CYP3A5	ERYTHROMYCIN	Cancer Clinical Trials and approved for other pathologies	-	SENSITIVITY	biomarker	NFkB pathway inhibitor(Cmap)	DTC|PharmGKB	632	0.2262	-
4342	CYP3A5	1577	TLE1	7088		20609354	GenomeRNAi	509	CYP3A5	LANSOPRAZOLE	Cancer Clinical Trials and approved for other pathologies	-	SENSITIVITY	biomarker	ATPase inhibitor(Cmap)	NCI|PharmGKB	632	0.2262	-
4343	CYP3A5	1577	TLE1	7088		20609354	GenomeRNAi	509	CYP3A5	MIDAZOLAM	Cancer Clinical Trials and approved for other pathologies	-	SENSITIVITY	biomarker	Other	NCI|PharmGKB	632	0.2262	-
4344	CYP3A5	1577	TLE1	7088		20609354	GenomeRNAi	509	CYP3A5	MIRTAZAPINE	Cancer Clinical Trials and approved for other pathologies	-	SENSITIVITY	biomarker	adrenergic receptor antagonist(Cmap)|serotonin receptor antagonist(Cmap)	DTC|PharmGKB	632	0.2262	-
4345	CYP3A5	1577	TLE1	7088		20609354	GenomeRNAi	509	CYP3A5	EFAVIRENZ	Cancer Clinical Trials and approved for other pathologies	-	SENSITIVITY	biomarker	HIV protease inhibitor(Cmap)	FDA|NCI|PharmGKB	623	0.2262	-
4346	CYP3A5	1577	TLE1	7088		20609354	GenomeRNAi	509	CYP3A5	COBICISTAT	Cancer Clinical Trials and approved for other pathologies	-	SENSITIVITY	biomarker	cytochrome P450 inhibitor(Cmap)	ChemblInteractions	622	0.2519	-
4347	CYP3A5	1577	TLE1	7088		20609354	GenomeRNAi	509	CYP3A5	LORATADINE	Cancer Clinical Trials and approved for other pathologies	-	SENSITIVITY	biomarker	histamine receptor antagonist(Cmap)	DTC|PharmGKB	622	0.2262	-
4348	CYP3A5	1577	TLE1	7088		20609354	GenomeRNAi	509	CYP3A5	LOSARTAN	Cancer Clinical Trials and approved for other pathologies	-	SENSITIVITY	biomarker	angiotensin receptor antagonist(Cmap)	PharmGKB	621	0.2262	-
4349	CYP3A5	1577	TLE1	7088		20609354	GenomeRNAi	509	CYP3A5	PIOGLITAZONE	Cancer Clinical Trials and approved for other pathologies	-	SENSITIVITY	biomarker	PPAR receptor agonist(Cmap)|insulin sensitizer(Cmap)	PharmGKB	621	0.2262	-
4350	CYP3A5	1577	TLE1	7088		20609354	GenomeRNAi	509	CYP3A5	ROSUVASTATIN	Cancer Clinical Trials and approved for other pathologies	-	SENSITIVITY	biomarker	HMGCR inhibitor(Cmap)	PharmGKB	621	0.2262	-
4351	CYP3A5	1577	TLE1	7088		20609354	GenomeRNAi	509	CYP3A5	APIXABAN	Cancer Clinical Trials and approved for other pathologies	-	SENSITIVITY	biomarker	coagulation factor inhibitor(Cmap)	PharmGKB	611	0.2262	-
4352	CYP3A5	1577	TLE1	7088		20609354	GenomeRNAi	509	CYP3A5	GRANISETRON	Cancer Clinical Trials and approved for other pathologies	-	SENSITIVITY	biomarker	serotonin receptor antagonist(Cmap)	PharmGKB	611	0.2262	-
4353	CYP3A5	1577	TLE1	7088		20609354	GenomeRNAi	509	CYP3A5	HALOPERIDOL	Cancer Clinical Trials and approved for other pathologies	-	SENSITIVITY	biomarker	dopamine receptor antagonist(Cmap)	PharmGKB	611	0.2262	-
4354	CYP3A5	1577	TLE1	7088		20609354	GenomeRNAi	509	CYP3A5	HYDROMORPHONE	Cancer Clinical Trials and approved for other pathologies	-	SENSITIVITY	biomarker	Other	PharmGKB	611	0.2262	-
4355	CYP3A5	1577	TLE1	7088		20609354	GenomeRNAi	509	CYP3A5	MEDROXYPROGESTERONE	Cancer Clinical Trials and approved for other pathologies	-	SENSITIVITY	biomarker	progesterone receptor agonist(Cmap)	PharmGKB	611	0.2262	-
4356	CYP3A5	1577	TLE1	7088		20609354	GenomeRNAi	509	CYP3A5	ONDANSETRON	Cancer Clinical Trials and approved for other pathologies	-	SENSITIVITY	biomarker	serotonin receptor antagonist(Cmap)	PharmGKB	611	0.2262	-
4357	CYP3A5	1577	TLE1	7088		20609354	GenomeRNAi	509	CYP3A5	PANTOPRAZOLE	Cancer Clinical Trials and approved for other pathologies	-	SENSITIVITY	biomarker	ATPase inhibitor(Cmap)	PharmGKB	611	0.2262	-
4358	CYP3A5	1577	TLE1	7088		20609354	GenomeRNAi	509	CYP3A5	SILDENAFIL	Cancer Clinical Trials and approved for other pathologies	-	SENSITIVITY	biomarker	phosphodiesterase inhibitor(Cmap)	PharmGKB	611	0.2262	-
4359	CYP3A5	1577	TLE1	7088		20609354	GenomeRNAi	509	CYP3A5	SIROLIMUS	Cancer Clinical Trials and approved for other pathologies	-	SENSITIVITY	biomarker	mTOR inhibitor(Cmap)	PharmGKB	611	0.2262	-
4360	CYP3A5	1577	TLE1	7088		20609354	GenomeRNAi	509	CYP3A5	TADALAFIL	Cancer Clinical Trials and approved for other pathologies	-	SENSITIVITY	biomarker	phosphodiesterase inhibitor(Cmap)	PharmGKB	611	0.2262	-
4361	CYP3A5	1577	TLE1	7088		20609354	GenomeRNAi	509	CYP3A5	TAMSULOSIN	Cancer Clinical Trials and approved for other pathologies	-	SENSITIVITY	biomarker	adrenergic receptor antagonist(Cmap)	PharmGKB	611	0.2262	-
4422	CYP3A5	1577	SMARCA1	6594		20609354	GenomeRNAi	506	CYP3A5	OLANZAPINE	Cancer Clinical Trials and approved for other pathologies	-	SENSITIVITY	direct-target	dopamine receptor antagonist(Cmap)|serotonin receptor antagonist(Cmap)	DrugBank|PharmGKB|TEND|TdgClinicalTrial	754	0.2262	-
4423	CYP3A5	1577	SMARCA1	6594		20609354	GenomeRNAi	506	CYP3A5	ISOTRETINOIN	Cancer Clinical Trials and approved for other pathologies	-	SENSITIVITY	gene-dependency	retinoid receptor agonist(Cmap)	ChemblInteractions|DrugBank|NCI|PharmGKB	733	0.5354	-
4424	CYP3A5	1577	SMARCA1	6594		20609354	GenomeRNAi	506	CYP3A5	LOVASTATIN	Cancer Clinical Trials and approved for other pathologies	-	SENSITIVITY	biomarker	HMGCR inhibitor(Cmap)	DTC|NCI|PharmGKB	662	0.2262	-
4425	CYP3A5	1577	SMARCA1	6594		20609354	GenomeRNAi	506	CYP3A5	PROGESTERONE	Cancer Clinical Trials and approved for other pathologies	-	SENSITIVITY	biomarker	progesterone receptor agonist(Cmap)	DTC|NCI|PharmGKB	652	0.7957	-
4426	CYP3A5	1577	SMARCA1	6594		20609354	GenomeRNAi	506	CYP3A5	ATORVASTATIN	Cancer Clinical Trials and approved for other pathologies	-	SENSITIVITY	biomarker	HMGCR inhibitor(Cmap)	NCI|PharmGKB	652	0.2262	-
4427	CYP3A5	1577	SMARCA1	6594		20609354	GenomeRNAi	506	CYP3A5	RIFAMPICIN	Cancer Clinical Trials and approved for other pathologies	-	SENSITIVITY	biomarker	RNA polymerase inhibitor(Cmap)	DTC|NCI|PharmGKB	652	0.2262	-
4428	CYP3A5	1577	SMARCA1	6594		20609354	GenomeRNAi	506	CYP3A5	WARFARIN	Cancer Clinical Trials and approved for other pathologies	-	SENSITIVITY	biomarker	vitamin K antagonist(Cmap)	FDA|NCI|PharmGKB	643	0.2519	-
4429	CYP3A5	1577	SMARCA1	6594		20609354	GenomeRNAi	506	CYP3A5	CLARITHROMYCIN	Cancer Clinical Trials and approved for other pathologies	-	SENSITIVITY	biomarker	bacterial 50S ribosomal subunit inhibitor(Cmap)	DTC|NCI|PharmGKB	642	0.2262	-
4430	CYP3A5	1577	SMARCA1	6594		20609354	GenomeRNAi	506	CYP3A5	FENOFIBRATE	Cancer Clinical Trials and approved for other pathologies	-	SENSITIVITY	biomarker	PPAR receptor agonist(Cmap)	DTC|PharmGKB	642	0.2262	-
4431	CYP3A5	1577	SMARCA1	6594		20609354	GenomeRNAi	506	CYP3A5	MONTELUKAST	Cancer Clinical Trials and approved for other pathologies	-	SENSITIVITY	biomarker	leukotriene receptor antagonist(Cmap)	DTC|PharmGKB	642	0.2262	-
4432	CYP3A5	1577	SMARCA1	6594		20609354	GenomeRNAi	506	CYP3A5	SIMVASTATIN	Cancer Clinical Trials and approved for other pathologies	-	SENSITIVITY	biomarker	HMGCR inhibitor(Cmap)	DTC|NCI|PharmGKB	642	0.2262	-
4433	CYP3A5	1577	SMARCA1	6594		20609354	GenomeRNAi	506	CYP3A5	ERYTHROMYCIN	Cancer Clinical Trials and approved for other pathologies	-	SENSITIVITY	biomarker	NFkB pathway inhibitor(Cmap)	DTC|PharmGKB	632	0.2262	-
4434	CYP3A5	1577	SMARCA1	6594		20609354	GenomeRNAi	506	CYP3A5	LANSOPRAZOLE	Cancer Clinical Trials and approved for other pathologies	-	SENSITIVITY	biomarker	ATPase inhibitor(Cmap)	NCI|PharmGKB	632	0.2262	-
4435	CYP3A5	1577	SMARCA1	6594		20609354	GenomeRNAi	506	CYP3A5	MIDAZOLAM	Cancer Clinical Trials and approved for other pathologies	-	SENSITIVITY	biomarker	Other	NCI|PharmGKB	632	0.2262	-
4436	CYP3A5	1577	SMARCA1	6594		20609354	GenomeRNAi	506	CYP3A5	MIRTAZAPINE	Cancer Clinical Trials and approved for other pathologies	-	SENSITIVITY	biomarker	adrenergic receptor antagonist(Cmap)|serotonin receptor antagonist(Cmap)	DTC|PharmGKB	632	0.2262	-
4437	CYP3A5	1577	SMARCA1	6594		20609354	GenomeRNAi	506	CYP3A5	EFAVIRENZ	Cancer Clinical Trials and approved for other pathologies	-	SENSITIVITY	biomarker	HIV protease inhibitor(Cmap)	FDA|NCI|PharmGKB	623	0.2262	-
4438	CYP3A5	1577	SMARCA1	6594		20609354	GenomeRNAi	506	CYP3A5	COBICISTAT	Cancer Clinical Trials and approved for other pathologies	-	SENSITIVITY	biomarker	cytochrome P450 inhibitor(Cmap)	ChemblInteractions	622	0.2519	-
4439	CYP3A5	1577	SMARCA1	6594		20609354	GenomeRNAi	506	CYP3A5	LORATADINE	Cancer Clinical Trials and approved for other pathologies	-	SENSITIVITY	biomarker	histamine receptor antagonist(Cmap)	DTC|PharmGKB	622	0.2262	-
4440	CYP3A5	1577	SMARCA1	6594		20609354	GenomeRNAi	506	CYP3A5	LOSARTAN	Cancer Clinical Trials and approved for other pathologies	-	SENSITIVITY	biomarker	angiotensin receptor antagonist(Cmap)	PharmGKB	621	0.2262	-
4441	CYP3A5	1577	SMARCA1	6594		20609354	GenomeRNAi	506	CYP3A5	PIOGLITAZONE	Cancer Clinical Trials and approved for other pathologies	-	SENSITIVITY	biomarker	PPAR receptor agonist(Cmap)|insulin sensitizer(Cmap)	PharmGKB	621	0.2262	-
4442	CYP3A5	1577	SMARCA1	6594		20609354	GenomeRNAi	506	CYP3A5	ROSUVASTATIN	Cancer Clinical Trials and approved for other pathologies	-	SENSITIVITY	biomarker	HMGCR inhibitor(Cmap)	PharmGKB	621	0.2262	-
4443	CYP3A5	1577	SMARCA1	6594		20609354	GenomeRNAi	506	CYP3A5	APIXABAN	Cancer Clinical Trials and approved for other pathologies	-	SENSITIVITY	biomarker	coagulation factor inhibitor(Cmap)	PharmGKB	611	0.2262	-
4444	CYP3A5	1577	SMARCA1	6594		20609354	GenomeRNAi	506	CYP3A5	GRANISETRON	Cancer Clinical Trials and approved for other pathologies	-	SENSITIVITY	biomarker	serotonin receptor antagonist(Cmap)	PharmGKB	611	0.2262	-
4445	CYP3A5	1577	SMARCA1	6594		20609354	GenomeRNAi	506	CYP3A5	HALOPERIDOL	Cancer Clinical Trials and approved for other pathologies	-	SENSITIVITY	biomarker	dopamine receptor antagonist(Cmap)	PharmGKB	611	0.2262	-
4446	CYP3A5	1577	SMARCA1	6594		20609354	GenomeRNAi	506	CYP3A5	HYDROMORPHONE	Cancer Clinical Trials and approved for other pathologies	-	SENSITIVITY	biomarker	Other	PharmGKB	611	0.2262	-
4447	CYP3A5	1577	SMARCA1	6594		20609354	GenomeRNAi	506	CYP3A5	MEDROXYPROGESTERONE	Cancer Clinical Trials and approved for other pathologies	-	SENSITIVITY	biomarker	progesterone receptor agonist(Cmap)	PharmGKB	611	0.2262	-
4448	CYP3A5	1577	SMARCA1	6594		20609354	GenomeRNAi	506	CYP3A5	ONDANSETRON	Cancer Clinical Trials and approved for other pathologies	-	SENSITIVITY	biomarker	serotonin receptor antagonist(Cmap)	PharmGKB	611	0.2262	-
4449	CYP3A5	1577	SMARCA1	6594		20609354	GenomeRNAi	506	CYP3A5	PANTOPRAZOLE	Cancer Clinical Trials and approved for other pathologies	-	SENSITIVITY	biomarker	ATPase inhibitor(Cmap)	PharmGKB	611	0.2262	-
4450	CYP3A5	1577	SMARCA1	6594		20609354	GenomeRNAi	506	CYP3A5	SILDENAFIL	Cancer Clinical Trials and approved for other pathologies	-	SENSITIVITY	biomarker	phosphodiesterase inhibitor(Cmap)	PharmGKB	611	0.2262	-
4451	CYP3A5	1577	SMARCA1	6594		20609354	GenomeRNAi	506	CYP3A5	SIROLIMUS	Cancer Clinical Trials and approved for other pathologies	-	SENSITIVITY	biomarker	mTOR inhibitor(Cmap)	PharmGKB	611	0.2262	-
4452	CYP3A5	1577	SMARCA1	6594		20609354	GenomeRNAi	506	CYP3A5	TADALAFIL	Cancer Clinical Trials and approved for other pathologies	-	SENSITIVITY	biomarker	phosphodiesterase inhibitor(Cmap)	PharmGKB	611	0.2262	-
4453	CYP3A5	1577	SMARCA1	6594		20609354	GenomeRNAi	506	CYP3A5	TAMSULOSIN	Cancer Clinical Trials and approved for other pathologies	-	SENSITIVITY	biomarker	adrenergic receptor antagonist(Cmap)	PharmGKB	611	0.2262	-
4514	CYP3A5	1577	TRIP11	9321		20609354	GenomeRNAi	509	CYP3A5	OLANZAPINE	Cancer Clinical Trials and approved for other pathologies	-	SENSITIVITY	direct-target	dopamine receptor antagonist(Cmap)|serotonin receptor antagonist(Cmap)	DrugBank|PharmGKB|TEND|TdgClinicalTrial	754	0.2262	-
4515	CYP3A5	1577	TRIP11	9321		20609354	GenomeRNAi	509	CYP3A5	ISOTRETINOIN	Cancer Clinical Trials and approved for other pathologies	-	SENSITIVITY	gene-dependency	retinoid receptor agonist(Cmap)	ChemblInteractions|DrugBank|NCI|PharmGKB	733	0.5354	-
4516	CYP3A5	1577	TRIP11	9321		20609354	GenomeRNAi	509	CYP3A5	LOVASTATIN	Cancer Clinical Trials and approved for other pathologies	-	SENSITIVITY	biomarker	HMGCR inhibitor(Cmap)	DTC|NCI|PharmGKB	662	0.2262	-
4517	CYP3A5	1577	TRIP11	9321		20609354	GenomeRNAi	509	CYP3A5	PROGESTERONE	Cancer Clinical Trials and approved for other pathologies	-	SENSITIVITY	biomarker	progesterone receptor agonist(Cmap)	DTC|NCI|PharmGKB	652	0.7957	-
4518	CYP3A5	1577	TRIP11	9321		20609354	GenomeRNAi	509	CYP3A5	ATORVASTATIN	Cancer Clinical Trials and approved for other pathologies	-	SENSITIVITY	biomarker	HMGCR inhibitor(Cmap)	NCI|PharmGKB	652	0.2262	-
4519	CYP3A5	1577	TRIP11	9321		20609354	GenomeRNAi	509	CYP3A5	RIFAMPICIN	Cancer Clinical Trials and approved for other pathologies	-	SENSITIVITY	biomarker	RNA polymerase inhibitor(Cmap)	DTC|NCI|PharmGKB	652	0.2262	-
4520	CYP3A5	1577	TRIP11	9321		20609354	GenomeRNAi	509	CYP3A5	WARFARIN	Cancer Clinical Trials and approved for other pathologies	-	SENSITIVITY	biomarker	vitamin K antagonist(Cmap)	FDA|NCI|PharmGKB	643	0.2519	-
4521	CYP3A5	1577	TRIP11	9321		20609354	GenomeRNAi	509	CYP3A5	CLARITHROMYCIN	Cancer Clinical Trials and approved for other pathologies	-	SENSITIVITY	biomarker	bacterial 50S ribosomal subunit inhibitor(Cmap)	DTC|NCI|PharmGKB	642	0.2262	-
4522	CYP3A5	1577	TRIP11	9321		20609354	GenomeRNAi	509	CYP3A5	FENOFIBRATE	Cancer Clinical Trials and approved for other pathologies	-	SENSITIVITY	biomarker	PPAR receptor agonist(Cmap)	DTC|PharmGKB	642	0.2262	-
4523	CYP3A5	1577	TRIP11	9321		20609354	GenomeRNAi	509	CYP3A5	MONTELUKAST	Cancer Clinical Trials and approved for other pathologies	-	SENSITIVITY	biomarker	leukotriene receptor antagonist(Cmap)	DTC|PharmGKB	642	0.2262	-
4524	CYP3A5	1577	TRIP11	9321		20609354	GenomeRNAi	509	CYP3A5	SIMVASTATIN	Cancer Clinical Trials and approved for other pathologies	-	SENSITIVITY	biomarker	HMGCR inhibitor(Cmap)	DTC|NCI|PharmGKB	642	0.2262	-
4525	CYP3A5	1577	TRIP11	9321		20609354	GenomeRNAi	509	CYP3A5	ERYTHROMYCIN	Cancer Clinical Trials and approved for other pathologies	-	SENSITIVITY	biomarker	NFkB pathway inhibitor(Cmap)	DTC|PharmGKB	632	0.2262	-
4526	CYP3A5	1577	TRIP11	9321		20609354	GenomeRNAi	509	CYP3A5	LANSOPRAZOLE	Cancer Clinical Trials and approved for other pathologies	-	SENSITIVITY	biomarker	ATPase inhibitor(Cmap)	NCI|PharmGKB	632	0.2262	-
4527	CYP3A5	1577	TRIP11	9321		20609354	GenomeRNAi	509	CYP3A5	MIDAZOLAM	Cancer Clinical Trials and approved for other pathologies	-	SENSITIVITY	biomarker	Other	NCI|PharmGKB	632	0.2262	-
4528	CYP3A5	1577	TRIP11	9321		20609354	GenomeRNAi	509	CYP3A5	MIRTAZAPINE	Cancer Clinical Trials and approved for other pathologies	-	SENSITIVITY	biomarker	adrenergic receptor antagonist(Cmap)|serotonin receptor antagonist(Cmap)	DTC|PharmGKB	632	0.2262	-
4529	CYP3A5	1577	TRIP11	9321		20609354	GenomeRNAi	509	CYP3A5	EFAVIRENZ	Cancer Clinical Trials and approved for other pathologies	-	SENSITIVITY	biomarker	HIV protease inhibitor(Cmap)	FDA|NCI|PharmGKB	623	0.2262	-
4530	CYP3A5	1577	TRIP11	9321		20609354	GenomeRNAi	509	CYP3A5	COBICISTAT	Cancer Clinical Trials and approved for other pathologies	-	SENSITIVITY	biomarker	cytochrome P450 inhibitor(Cmap)	ChemblInteractions	622	0.2519	-
4531	CYP3A5	1577	TRIP11	9321		20609354	GenomeRNAi	509	CYP3A5	LORATADINE	Cancer Clinical Trials and approved for other pathologies	-	SENSITIVITY	biomarker	histamine receptor antagonist(Cmap)	DTC|PharmGKB	622	0.2262	-
4532	CYP3A5	1577	TRIP11	9321		20609354	GenomeRNAi	509	CYP3A5	LOSARTAN	Cancer Clinical Trials and approved for other pathologies	-	SENSITIVITY	biomarker	angiotensin receptor antagonist(Cmap)	PharmGKB	621	0.2262	-
4533	CYP3A5	1577	TRIP11	9321		20609354	GenomeRNAi	509	CYP3A5	PIOGLITAZONE	Cancer Clinical Trials and approved for other pathologies	-	SENSITIVITY	biomarker	PPAR receptor agonist(Cmap)|insulin sensitizer(Cmap)	PharmGKB	621	0.2262	-
4534	CYP3A5	1577	TRIP11	9321		20609354	GenomeRNAi	509	CYP3A5	ROSUVASTATIN	Cancer Clinical Trials and approved for other pathologies	-	SENSITIVITY	biomarker	HMGCR inhibitor(Cmap)	PharmGKB	621	0.2262	-
4535	CYP3A5	1577	TRIP11	9321		20609354	GenomeRNAi	509	CYP3A5	APIXABAN	Cancer Clinical Trials and approved for other pathologies	-	SENSITIVITY	biomarker	coagulation factor inhibitor(Cmap)	PharmGKB	611	0.2262	-
4536	CYP3A5	1577	TRIP11	9321		20609354	GenomeRNAi	509	CYP3A5	GRANISETRON	Cancer Clinical Trials and approved for other pathologies	-	SENSITIVITY	biomarker	serotonin receptor antagonist(Cmap)	PharmGKB	611	0.2262	-
4537	CYP3A5	1577	TRIP11	9321		20609354	GenomeRNAi	509	CYP3A5	HALOPERIDOL	Cancer Clinical Trials and approved for other pathologies	-	SENSITIVITY	biomarker	dopamine receptor antagonist(Cmap)	PharmGKB	611	0.2262	-
4538	CYP3A5	1577	TRIP11	9321		20609354	GenomeRNAi	509	CYP3A5	HYDROMORPHONE	Cancer Clinical Trials and approved for other pathologies	-	SENSITIVITY	biomarker	Other	PharmGKB	611	0.2262	-
4539	CYP3A5	1577	TRIP11	9321		20609354	GenomeRNAi	509	CYP3A5	MEDROXYPROGESTERONE	Cancer Clinical Trials and approved for other pathologies	-	SENSITIVITY	biomarker	progesterone receptor agonist(Cmap)	PharmGKB	611	0.2262	-
4540	CYP3A5	1577	TRIP11	9321		20609354	GenomeRNAi	509	CYP3A5	ONDANSETRON	Cancer Clinical Trials and approved for other pathologies	-	SENSITIVITY	biomarker	serotonin receptor antagonist(Cmap)	PharmGKB	611	0.2262	-
4541	CYP3A5	1577	TRIP11	9321		20609354	GenomeRNAi	509	CYP3A5	PANTOPRAZOLE	Cancer Clinical Trials and approved for other pathologies	-	SENSITIVITY	biomarker	ATPase inhibitor(Cmap)	PharmGKB	611	0.2262	-
4542	CYP3A5	1577	TRIP11	9321		20609354	GenomeRNAi	509	CYP3A5	SILDENAFIL	Cancer Clinical Trials and approved for other pathologies	-	SENSITIVITY	biomarker	phosphodiesterase inhibitor(Cmap)	PharmGKB	611	0.2262	-
4543	CYP3A5	1577	TRIP11	9321		20609354	GenomeRNAi	509	CYP3A5	SIROLIMUS	Cancer Clinical Trials and approved for other pathologies	-	SENSITIVITY	biomarker	mTOR inhibitor(Cmap)	PharmGKB	611	0.2262	-
4544	CYP3A5	1577	TRIP11	9321		20609354	GenomeRNAi	509	CYP3A5	TADALAFIL	Cancer Clinical Trials and approved for other pathologies	-	SENSITIVITY	biomarker	phosphodiesterase inhibitor(Cmap)	PharmGKB	611	0.2262	-
4545	CYP3A5	1577	TRIP11	9321		20609354	GenomeRNAi	509	CYP3A5	TAMSULOSIN	Cancer Clinical Trials and approved for other pathologies	-	SENSITIVITY	biomarker	adrenergic receptor antagonist(Cmap)	PharmGKB	611	0.2262	-
4606	CYP3A5	1577	NCOA3	8202		20609354	GenomeRNAi	503	CYP3A5	OLANZAPINE	Cancer Clinical Trials and approved for other pathologies	-	SENSITIVITY	direct-target	dopamine receptor antagonist(Cmap)|serotonin receptor antagonist(Cmap)	DrugBank|PharmGKB|TEND|TdgClinicalTrial	754	0.2262	-
4607	CYP3A5	1577	NCOA3	8202		20609354	GenomeRNAi	503	CYP3A5	ISOTRETINOIN	Cancer Clinical Trials and approved for other pathologies	-	SENSITIVITY	gene-dependency	retinoid receptor agonist(Cmap)	ChemblInteractions|DrugBank|NCI|PharmGKB	733	0.5354	-
4608	CYP3A5	1577	NCOA3	8202		20609354	GenomeRNAi	503	CYP3A5	LOVASTATIN	Cancer Clinical Trials and approved for other pathologies	-	SENSITIVITY	biomarker	HMGCR inhibitor(Cmap)	DTC|NCI|PharmGKB	662	0.2262	-
4609	CYP3A5	1577	NCOA3	8202		20609354	GenomeRNAi	503	CYP3A5	PROGESTERONE	Cancer Clinical Trials and approved for other pathologies	-	SENSITIVITY	biomarker	progesterone receptor agonist(Cmap)	DTC|NCI|PharmGKB	652	0.7957	-
4610	CYP3A5	1577	NCOA3	8202		20609354	GenomeRNAi	503	CYP3A5	ATORVASTATIN	Cancer Clinical Trials and approved for other pathologies	-	SENSITIVITY	biomarker	HMGCR inhibitor(Cmap)	NCI|PharmGKB	652	0.2262	-
4611	CYP3A5	1577	NCOA3	8202		20609354	GenomeRNAi	503	CYP3A5	RIFAMPICIN	Cancer Clinical Trials and approved for other pathologies	-	SENSITIVITY	biomarker	RNA polymerase inhibitor(Cmap)	DTC|NCI|PharmGKB	652	0.2262	-
4612	CYP3A5	1577	NCOA3	8202		20609354	GenomeRNAi	503	CYP3A5	WARFARIN	Cancer Clinical Trials and approved for other pathologies	-	SENSITIVITY	biomarker	vitamin K antagonist(Cmap)	FDA|NCI|PharmGKB	643	0.2519	-
4613	CYP3A5	1577	NCOA3	8202		20609354	GenomeRNAi	503	CYP3A5	CLARITHROMYCIN	Cancer Clinical Trials and approved for other pathologies	-	SENSITIVITY	biomarker	bacterial 50S ribosomal subunit inhibitor(Cmap)	DTC|NCI|PharmGKB	642	0.2262	-
4614	CYP3A5	1577	NCOA3	8202		20609354	GenomeRNAi	503	CYP3A5	FENOFIBRATE	Cancer Clinical Trials and approved for other pathologies	-	SENSITIVITY	biomarker	PPAR receptor agonist(Cmap)	DTC|PharmGKB	642	0.2262	-
4615	CYP3A5	1577	NCOA3	8202		20609354	GenomeRNAi	503	CYP3A5	MONTELUKAST	Cancer Clinical Trials and approved for other pathologies	-	SENSITIVITY	biomarker	leukotriene receptor antagonist(Cmap)	DTC|PharmGKB	642	0.2262	-
4616	CYP3A5	1577	NCOA3	8202		20609354	GenomeRNAi	503	CYP3A5	SIMVASTATIN	Cancer Clinical Trials and approved for other pathologies	-	SENSITIVITY	biomarker	HMGCR inhibitor(Cmap)	DTC|NCI|PharmGKB	642	0.2262	-
4617	CYP3A5	1577	NCOA3	8202		20609354	GenomeRNAi	503	CYP3A5	ERYTHROMYCIN	Cancer Clinical Trials and approved for other pathologies	-	SENSITIVITY	biomarker	NFkB pathway inhibitor(Cmap)	DTC|PharmGKB	632	0.2262	-
4618	CYP3A5	1577	NCOA3	8202		20609354	GenomeRNAi	503	CYP3A5	LANSOPRAZOLE	Cancer Clinical Trials and approved for other pathologies	-	SENSITIVITY	biomarker	ATPase inhibitor(Cmap)	NCI|PharmGKB	632	0.2262	-
4619	CYP3A5	1577	NCOA3	8202		20609354	GenomeRNAi	503	CYP3A5	MIDAZOLAM	Cancer Clinical Trials and approved for other pathologies	-	SENSITIVITY	biomarker	Other	NCI|PharmGKB	632	0.2262	-
4620	CYP3A5	1577	NCOA3	8202		20609354	GenomeRNAi	503	CYP3A5	MIRTAZAPINE	Cancer Clinical Trials and approved for other pathologies	-	SENSITIVITY	biomarker	adrenergic receptor antagonist(Cmap)|serotonin receptor antagonist(Cmap)	DTC|PharmGKB	632	0.2262	-
4621	CYP3A5	1577	NCOA3	8202		20609354	GenomeRNAi	503	CYP3A5	EFAVIRENZ	Cancer Clinical Trials and approved for other pathologies	-	SENSITIVITY	biomarker	HIV protease inhibitor(Cmap)	FDA|NCI|PharmGKB	623	0.2262	-
4622	CYP3A5	1577	NCOA3	8202		20609354	GenomeRNAi	503	CYP3A5	COBICISTAT	Cancer Clinical Trials and approved for other pathologies	-	SENSITIVITY	biomarker	cytochrome P450 inhibitor(Cmap)	ChemblInteractions	622	0.2519	-
4623	CYP3A5	1577	NCOA3	8202		20609354	GenomeRNAi	503	CYP3A5	LORATADINE	Cancer Clinical Trials and approved for other pathologies	-	SENSITIVITY	biomarker	histamine receptor antagonist(Cmap)	DTC|PharmGKB	622	0.2262	-
4624	CYP3A5	1577	NCOA3	8202		20609354	GenomeRNAi	503	CYP3A5	LOSARTAN	Cancer Clinical Trials and approved for other pathologies	-	SENSITIVITY	biomarker	angiotensin receptor antagonist(Cmap)	PharmGKB	621	0.2262	-
4625	CYP3A5	1577	NCOA3	8202		20609354	GenomeRNAi	503	CYP3A5	PIOGLITAZONE	Cancer Clinical Trials and approved for other pathologies	-	SENSITIVITY	biomarker	PPAR receptor agonist(Cmap)|insulin sensitizer(Cmap)	PharmGKB	621	0.2262	-
4626	CYP3A5	1577	NCOA3	8202		20609354	GenomeRNAi	503	CYP3A5	ROSUVASTATIN	Cancer Clinical Trials and approved for other pathologies	-	SENSITIVITY	biomarker	HMGCR inhibitor(Cmap)	PharmGKB	621	0.2262	-
4627	CYP3A5	1577	NCOA3	8202		20609354	GenomeRNAi	503	CYP3A5	APIXABAN	Cancer Clinical Trials and approved for other pathologies	-	SENSITIVITY	biomarker	coagulation factor inhibitor(Cmap)	PharmGKB	611	0.2262	-
4628	CYP3A5	1577	NCOA3	8202		20609354	GenomeRNAi	503	CYP3A5	GRANISETRON	Cancer Clinical Trials and approved for other pathologies	-	SENSITIVITY	biomarker	serotonin receptor antagonist(Cmap)	PharmGKB	611	0.2262	-
4629	CYP3A5	1577	NCOA3	8202		20609354	GenomeRNAi	503	CYP3A5	HALOPERIDOL	Cancer Clinical Trials and approved for other pathologies	-	SENSITIVITY	biomarker	dopamine receptor antagonist(Cmap)	PharmGKB	611	0.2262	-
4630	CYP3A5	1577	NCOA3	8202		20609354	GenomeRNAi	503	CYP3A5	HYDROMORPHONE	Cancer Clinical Trials and approved for other pathologies	-	SENSITIVITY	biomarker	Other	PharmGKB	611	0.2262	-
4631	CYP3A5	1577	NCOA3	8202		20609354	GenomeRNAi	503	CYP3A5	MEDROXYPROGESTERONE	Cancer Clinical Trials and approved for other pathologies	-	SENSITIVITY	biomarker	progesterone receptor agonist(Cmap)	PharmGKB	611	0.2262	-
4632	CYP3A5	1577	NCOA3	8202		20609354	GenomeRNAi	503	CYP3A5	ONDANSETRON	Cancer Clinical Trials and approved for other pathologies	-	SENSITIVITY	biomarker	serotonin receptor antagonist(Cmap)	PharmGKB	611	0.2262	-
4633	CYP3A5	1577	NCOA3	8202		20609354	GenomeRNAi	503	CYP3A5	PANTOPRAZOLE	Cancer Clinical Trials and approved for other pathologies	-	SENSITIVITY	biomarker	ATPase inhibitor(Cmap)	PharmGKB	611	0.2262	-
4634	CYP3A5	1577	NCOA3	8202		20609354	GenomeRNAi	503	CYP3A5	SILDENAFIL	Cancer Clinical Trials and approved for other pathologies	-	SENSITIVITY	biomarker	phosphodiesterase inhibitor(Cmap)	PharmGKB	611	0.2262	-
4635	CYP3A5	1577	NCOA3	8202		20609354	GenomeRNAi	503	CYP3A5	SIROLIMUS	Cancer Clinical Trials and approved for other pathologies	-	SENSITIVITY	biomarker	mTOR inhibitor(Cmap)	PharmGKB	611	0.2262	-
4636	CYP3A5	1577	NCOA3	8202		20609354	GenomeRNAi	503	CYP3A5	TADALAFIL	Cancer Clinical Trials and approved for other pathologies	-	SENSITIVITY	biomarker	phosphodiesterase inhibitor(Cmap)	PharmGKB	611	0.2262	-
4637	CYP3A5	1577	NCOA3	8202		20609354	GenomeRNAi	503	CYP3A5	TAMSULOSIN	Cancer Clinical Trials and approved for other pathologies	-	SENSITIVITY	biomarker	adrenergic receptor antagonist(Cmap)	PharmGKB	611	0.2262	-
4698	CYP3A5	1577	SMO	6608		17000754	GenomeRNAi	0.5	CYP3A5	OLANZAPINE	Cancer Clinical Trials and approved for other pathologies	-	SENSITIVITY	direct-target	dopamine receptor antagonist(Cmap)|serotonin receptor antagonist(Cmap)	DrugBank|PharmGKB|TEND|TdgClinicalTrial	754	0.2262	-
4699	CYP3A5	1577	SMO	6608		17000754	GenomeRNAi	0.5	CYP3A5	ISOTRETINOIN	Cancer Clinical Trials and approved for other pathologies	-	SENSITIVITY	gene-dependency	retinoid receptor agonist(Cmap)	ChemblInteractions|DrugBank|NCI|PharmGKB	733	0.5354	-
4700	CYP3A5	1577	SMO	6608		17000754	GenomeRNAi	0.5	CYP3A5	LOVASTATIN	Cancer Clinical Trials and approved for other pathologies	-	SENSITIVITY	biomarker	HMGCR inhibitor(Cmap)	DTC|NCI|PharmGKB	662	0.2262	-
4701	CYP3A5	1577	SMO	6608		17000754	GenomeRNAi	0.5	CYP3A5	PROGESTERONE	Cancer Clinical Trials and approved for other pathologies	-	SENSITIVITY	biomarker	progesterone receptor agonist(Cmap)	DTC|NCI|PharmGKB	652	0.7957	-
4702	CYP3A5	1577	SMO	6608		17000754	GenomeRNAi	0.5	CYP3A5	ATORVASTATIN	Cancer Clinical Trials and approved for other pathologies	-	SENSITIVITY	biomarker	HMGCR inhibitor(Cmap)	NCI|PharmGKB	652	0.2262	-
4703	CYP3A5	1577	SMO	6608		17000754	GenomeRNAi	0.5	CYP3A5	RIFAMPICIN	Cancer Clinical Trials and approved for other pathologies	-	SENSITIVITY	biomarker	RNA polymerase inhibitor(Cmap)	DTC|NCI|PharmGKB	652	0.2262	-
4704	CYP3A5	1577	SMO	6608		17000754	GenomeRNAi	0.5	CYP3A5	WARFARIN	Cancer Clinical Trials and approved for other pathologies	-	SENSITIVITY	biomarker	vitamin K antagonist(Cmap)	FDA|NCI|PharmGKB	643	0.2519	-
4705	CYP3A5	1577	SMO	6608		17000754	GenomeRNAi	0.5	CYP3A5	CLARITHROMYCIN	Cancer Clinical Trials and approved for other pathologies	-	SENSITIVITY	biomarker	bacterial 50S ribosomal subunit inhibitor(Cmap)	DTC|NCI|PharmGKB	642	0.2262	-
4706	CYP3A5	1577	SMO	6608		17000754	GenomeRNAi	0.5	CYP3A5	FENOFIBRATE	Cancer Clinical Trials and approved for other pathologies	-	SENSITIVITY	biomarker	PPAR receptor agonist(Cmap)	DTC|PharmGKB	642	0.2262	-
4707	CYP3A5	1577	SMO	6608		17000754	GenomeRNAi	0.5	CYP3A5	MONTELUKAST	Cancer Clinical Trials and approved for other pathologies	-	SENSITIVITY	biomarker	leukotriene receptor antagonist(Cmap)	DTC|PharmGKB	642	0.2262	-
4708	CYP3A5	1577	SMO	6608		17000754	GenomeRNAi	0.5	CYP3A5	SIMVASTATIN	Cancer Clinical Trials and approved for other pathologies	-	SENSITIVITY	biomarker	HMGCR inhibitor(Cmap)	DTC|NCI|PharmGKB	642	0.2262	-
4709	CYP3A5	1577	SMO	6608		17000754	GenomeRNAi	0.5	CYP3A5	ERYTHROMYCIN	Cancer Clinical Trials and approved for other pathologies	-	SENSITIVITY	biomarker	NFkB pathway inhibitor(Cmap)	DTC|PharmGKB	632	0.2262	-
4710	CYP3A5	1577	SMO	6608		17000754	GenomeRNAi	0.5	CYP3A5	LANSOPRAZOLE	Cancer Clinical Trials and approved for other pathologies	-	SENSITIVITY	biomarker	ATPase inhibitor(Cmap)	NCI|PharmGKB	632	0.2262	-
4711	CYP3A5	1577	SMO	6608		17000754	GenomeRNAi	0.5	CYP3A5	MIDAZOLAM	Cancer Clinical Trials and approved for other pathologies	-	SENSITIVITY	biomarker	Other	NCI|PharmGKB	632	0.2262	-
4712	CYP3A5	1577	SMO	6608		17000754	GenomeRNAi	0.5	CYP3A5	MIRTAZAPINE	Cancer Clinical Trials and approved for other pathologies	-	SENSITIVITY	biomarker	adrenergic receptor antagonist(Cmap)|serotonin receptor antagonist(Cmap)	DTC|PharmGKB	632	0.2262	-
4713	CYP3A5	1577	SMO	6608		17000754	GenomeRNAi	0.5	CYP3A5	EFAVIRENZ	Cancer Clinical Trials and approved for other pathologies	-	SENSITIVITY	biomarker	HIV protease inhibitor(Cmap)	FDA|NCI|PharmGKB	623	0.2262	-
4714	CYP3A5	1577	SMO	6608		17000754	GenomeRNAi	0.5	CYP3A5	COBICISTAT	Cancer Clinical Trials and approved for other pathologies	-	SENSITIVITY	biomarker	cytochrome P450 inhibitor(Cmap)	ChemblInteractions	622	0.2519	-
4715	CYP3A5	1577	SMO	6608		17000754	GenomeRNAi	0.5	CYP3A5	LORATADINE	Cancer Clinical Trials and approved for other pathologies	-	SENSITIVITY	biomarker	histamine receptor antagonist(Cmap)	DTC|PharmGKB	622	0.2262	-
4716	CYP3A5	1577	SMO	6608		17000754	GenomeRNAi	0.5	CYP3A5	LOSARTAN	Cancer Clinical Trials and approved for other pathologies	-	SENSITIVITY	biomarker	angiotensin receptor antagonist(Cmap)	PharmGKB	621	0.2262	-
4717	CYP3A5	1577	SMO	6608		17000754	GenomeRNAi	0.5	CYP3A5	PIOGLITAZONE	Cancer Clinical Trials and approved for other pathologies	-	SENSITIVITY	biomarker	PPAR receptor agonist(Cmap)|insulin sensitizer(Cmap)	PharmGKB	621	0.2262	-
4718	CYP3A5	1577	SMO	6608		17000754	GenomeRNAi	0.5	CYP3A5	ROSUVASTATIN	Cancer Clinical Trials and approved for other pathologies	-	SENSITIVITY	biomarker	HMGCR inhibitor(Cmap)	PharmGKB	621	0.2262	-
4719	CYP3A5	1577	SMO	6608		17000754	GenomeRNAi	0.5	CYP3A5	APIXABAN	Cancer Clinical Trials and approved for other pathologies	-	SENSITIVITY	biomarker	coagulation factor inhibitor(Cmap)	PharmGKB	611	0.2262	-
4720	CYP3A5	1577	SMO	6608		17000754	GenomeRNAi	0.5	CYP3A5	GRANISETRON	Cancer Clinical Trials and approved for other pathologies	-	SENSITIVITY	biomarker	serotonin receptor antagonist(Cmap)	PharmGKB	611	0.2262	-
4721	CYP3A5	1577	SMO	6608		17000754	GenomeRNAi	0.5	CYP3A5	HALOPERIDOL	Cancer Clinical Trials and approved for other pathologies	-	SENSITIVITY	biomarker	dopamine receptor antagonist(Cmap)	PharmGKB	611	0.2262	-
4722	CYP3A5	1577	SMO	6608		17000754	GenomeRNAi	0.5	CYP3A5	HYDROMORPHONE	Cancer Clinical Trials and approved for other pathologies	-	SENSITIVITY	biomarker	Other	PharmGKB	611	0.2262	-
4723	CYP3A5	1577	SMO	6608		17000754	GenomeRNAi	0.5	CYP3A5	MEDROXYPROGESTERONE	Cancer Clinical Trials and approved for other pathologies	-	SENSITIVITY	biomarker	progesterone receptor agonist(Cmap)	PharmGKB	611	0.2262	-
4724	CYP3A5	1577	SMO	6608		17000754	GenomeRNAi	0.5	CYP3A5	ONDANSETRON	Cancer Clinical Trials and approved for other pathologies	-	SENSITIVITY	biomarker	serotonin receptor antagonist(Cmap)	PharmGKB	611	0.2262	-
4725	CYP3A5	1577	SMO	6608		17000754	GenomeRNAi	0.5	CYP3A5	PANTOPRAZOLE	Cancer Clinical Trials and approved for other pathologies	-	SENSITIVITY	biomarker	ATPase inhibitor(Cmap)	PharmGKB	611	0.2262	-
4726	CYP3A5	1577	SMO	6608		17000754	GenomeRNAi	0.5	CYP3A5	SILDENAFIL	Cancer Clinical Trials and approved for other pathologies	-	SENSITIVITY	biomarker	phosphodiesterase inhibitor(Cmap)	PharmGKB	611	0.2262	-
4727	CYP3A5	1577	SMO	6608		17000754	GenomeRNAi	0.5	CYP3A5	SIROLIMUS	Cancer Clinical Trials and approved for other pathologies	-	SENSITIVITY	biomarker	mTOR inhibitor(Cmap)	PharmGKB	611	0.2262	-
4728	CYP3A5	1577	SMO	6608		17000754	GenomeRNAi	0.5	CYP3A5	TADALAFIL	Cancer Clinical Trials and approved for other pathologies	-	SENSITIVITY	biomarker	phosphodiesterase inhibitor(Cmap)	PharmGKB	611	0.2262	-
4729	CYP3A5	1577	SMO	6608		17000754	GenomeRNAi	0.5	CYP3A5	TAMSULOSIN	Cancer Clinical Trials and approved for other pathologies	-	SENSITIVITY	biomarker	adrenergic receptor antagonist(Cmap)	PharmGKB	611	0.2262	-
4790	CYP3A5	1577	MBD4	8930		20609354	GenomeRNAi	0.5479999999999999	CYP3A5	OLANZAPINE	Cancer Clinical Trials and approved for other pathologies	-	SENSITIVITY	direct-target	dopamine receptor antagonist(Cmap)|serotonin receptor antagonist(Cmap)	DrugBank|PharmGKB|TEND|TdgClinicalTrial	754	0.2262	-
4791	CYP3A5	1577	MBD4	8930		20609354	GenomeRNAi	0.5479999999999999	CYP3A5	ISOTRETINOIN	Cancer Clinical Trials and approved for other pathologies	-	SENSITIVITY	gene-dependency	retinoid receptor agonist(Cmap)	ChemblInteractions|DrugBank|NCI|PharmGKB	733	0.5354	-
4792	CYP3A5	1577	MBD4	8930		20609354	GenomeRNAi	0.5479999999999999	CYP3A5	LOVASTATIN	Cancer Clinical Trials and approved for other pathologies	-	SENSITIVITY	biomarker	HMGCR inhibitor(Cmap)	DTC|NCI|PharmGKB	662	0.2262	-
4793	CYP3A5	1577	MBD4	8930		20609354	GenomeRNAi	0.5479999999999999	CYP3A5	PROGESTERONE	Cancer Clinical Trials and approved for other pathologies	-	SENSITIVITY	biomarker	progesterone receptor agonist(Cmap)	DTC|NCI|PharmGKB	652	0.7957	-
4794	CYP3A5	1577	MBD4	8930		20609354	GenomeRNAi	0.5479999999999999	CYP3A5	ATORVASTATIN	Cancer Clinical Trials and approved for other pathologies	-	SENSITIVITY	biomarker	HMGCR inhibitor(Cmap)	NCI|PharmGKB	652	0.2262	-
4795	CYP3A5	1577	MBD4	8930		20609354	GenomeRNAi	0.5479999999999999	CYP3A5	RIFAMPICIN	Cancer Clinical Trials and approved for other pathologies	-	SENSITIVITY	biomarker	RNA polymerase inhibitor(Cmap)	DTC|NCI|PharmGKB	652	0.2262	-
4796	CYP3A5	1577	MBD4	8930		20609354	GenomeRNAi	0.5479999999999999	CYP3A5	WARFARIN	Cancer Clinical Trials and approved for other pathologies	-	SENSITIVITY	biomarker	vitamin K antagonist(Cmap)	FDA|NCI|PharmGKB	643	0.2519	-
4797	CYP3A5	1577	MBD4	8930		20609354	GenomeRNAi	0.5479999999999999	CYP3A5	CLARITHROMYCIN	Cancer Clinical Trials and approved for other pathologies	-	SENSITIVITY	biomarker	bacterial 50S ribosomal subunit inhibitor(Cmap)	DTC|NCI|PharmGKB	642	0.2262	-
4798	CYP3A5	1577	MBD4	8930		20609354	GenomeRNAi	0.5479999999999999	CYP3A5	FENOFIBRATE	Cancer Clinical Trials and approved for other pathologies	-	SENSITIVITY	biomarker	PPAR receptor agonist(Cmap)	DTC|PharmGKB	642	0.2262	-
4799	CYP3A5	1577	MBD4	8930		20609354	GenomeRNAi	0.5479999999999999	CYP3A5	MONTELUKAST	Cancer Clinical Trials and approved for other pathologies	-	SENSITIVITY	biomarker	leukotriene receptor antagonist(Cmap)	DTC|PharmGKB	642	0.2262	-
4800	CYP3A5	1577	MBD4	8930		20609354	GenomeRNAi	0.5479999999999999	CYP3A5	SIMVASTATIN	Cancer Clinical Trials and approved for other pathologies	-	SENSITIVITY	biomarker	HMGCR inhibitor(Cmap)	DTC|NCI|PharmGKB	642	0.2262	-
4801	CYP3A5	1577	MBD4	8930		20609354	GenomeRNAi	0.5479999999999999	CYP3A5	ERYTHROMYCIN	Cancer Clinical Trials and approved for other pathologies	-	SENSITIVITY	biomarker	NFkB pathway inhibitor(Cmap)	DTC|PharmGKB	632	0.2262	-
4802	CYP3A5	1577	MBD4	8930		20609354	GenomeRNAi	0.5479999999999999	CYP3A5	LANSOPRAZOLE	Cancer Clinical Trials and approved for other pathologies	-	SENSITIVITY	biomarker	ATPase inhibitor(Cmap)	NCI|PharmGKB	632	0.2262	-
4803	CYP3A5	1577	MBD4	8930		20609354	GenomeRNAi	0.5479999999999999	CYP3A5	MIDAZOLAM	Cancer Clinical Trials and approved for other pathologies	-	SENSITIVITY	biomarker	Other	NCI|PharmGKB	632	0.2262	-
4804	CYP3A5	1577	MBD4	8930		20609354	GenomeRNAi	0.5479999999999999	CYP3A5	MIRTAZAPINE	Cancer Clinical Trials and approved for other pathologies	-	SENSITIVITY	biomarker	adrenergic receptor antagonist(Cmap)|serotonin receptor antagonist(Cmap)	DTC|PharmGKB	632	0.2262	-
4805	CYP3A5	1577	MBD4	8930		20609354	GenomeRNAi	0.5479999999999999	CYP3A5	EFAVIRENZ	Cancer Clinical Trials and approved for other pathologies	-	SENSITIVITY	biomarker	HIV protease inhibitor(Cmap)	FDA|NCI|PharmGKB	623	0.2262	-
4806	CYP3A5	1577	MBD4	8930		20609354	GenomeRNAi	0.5479999999999999	CYP3A5	COBICISTAT	Cancer Clinical Trials and approved for other pathologies	-	SENSITIVITY	biomarker	cytochrome P450 inhibitor(Cmap)	ChemblInteractions	622	0.2519	-
4807	CYP3A5	1577	MBD4	8930		20609354	GenomeRNAi	0.5479999999999999	CYP3A5	LORATADINE	Cancer Clinical Trials and approved for other pathologies	-	SENSITIVITY	biomarker	histamine receptor antagonist(Cmap)	DTC|PharmGKB	622	0.2262	-
4808	CYP3A5	1577	MBD4	8930		20609354	GenomeRNAi	0.5479999999999999	CYP3A5	LOSARTAN	Cancer Clinical Trials and approved for other pathologies	-	SENSITIVITY	biomarker	angiotensin receptor antagonist(Cmap)	PharmGKB	621	0.2262	-
4809	CYP3A5	1577	MBD4	8930		20609354	GenomeRNAi	0.5479999999999999	CYP3A5	PIOGLITAZONE	Cancer Clinical Trials and approved for other pathologies	-	SENSITIVITY	biomarker	PPAR receptor agonist(Cmap)|insulin sensitizer(Cmap)	PharmGKB	621	0.2262	-
4810	CYP3A5	1577	MBD4	8930		20609354	GenomeRNAi	0.5479999999999999	CYP3A5	ROSUVASTATIN	Cancer Clinical Trials and approved for other pathologies	-	SENSITIVITY	biomarker	HMGCR inhibitor(Cmap)	PharmGKB	621	0.2262	-
4811	CYP3A5	1577	MBD4	8930		20609354	GenomeRNAi	0.5479999999999999	CYP3A5	APIXABAN	Cancer Clinical Trials and approved for other pathologies	-	SENSITIVITY	biomarker	coagulation factor inhibitor(Cmap)	PharmGKB	611	0.2262	-
4812	CYP3A5	1577	MBD4	8930		20609354	GenomeRNAi	0.5479999999999999	CYP3A5	GRANISETRON	Cancer Clinical Trials and approved for other pathologies	-	SENSITIVITY	biomarker	serotonin receptor antagonist(Cmap)	PharmGKB	611	0.2262	-
4813	CYP3A5	1577	MBD4	8930		20609354	GenomeRNAi	0.5479999999999999	CYP3A5	HALOPERIDOL	Cancer Clinical Trials and approved for other pathologies	-	SENSITIVITY	biomarker	dopamine receptor antagonist(Cmap)	PharmGKB	611	0.2262	-
4814	CYP3A5	1577	MBD4	8930		20609354	GenomeRNAi	0.5479999999999999	CYP3A5	HYDROMORPHONE	Cancer Clinical Trials and approved for other pathologies	-	SENSITIVITY	biomarker	Other	PharmGKB	611	0.2262	-
4815	CYP3A5	1577	MBD4	8930		20609354	GenomeRNAi	0.5479999999999999	CYP3A5	MEDROXYPROGESTERONE	Cancer Clinical Trials and approved for other pathologies	-	SENSITIVITY	biomarker	progesterone receptor agonist(Cmap)	PharmGKB	611	0.2262	-
4816	CYP3A5	1577	MBD4	8930		20609354	GenomeRNAi	0.5479999999999999	CYP3A5	ONDANSETRON	Cancer Clinical Trials and approved for other pathologies	-	SENSITIVITY	biomarker	serotonin receptor antagonist(Cmap)	PharmGKB	611	0.2262	-
4817	CYP3A5	1577	MBD4	8930		20609354	GenomeRNAi	0.5479999999999999	CYP3A5	PANTOPRAZOLE	Cancer Clinical Trials and approved for other pathologies	-	SENSITIVITY	biomarker	ATPase inhibitor(Cmap)	PharmGKB	611	0.2262	-
4818	CYP3A5	1577	MBD4	8930		20609354	GenomeRNAi	0.5479999999999999	CYP3A5	SILDENAFIL	Cancer Clinical Trials and approved for other pathologies	-	SENSITIVITY	biomarker	phosphodiesterase inhibitor(Cmap)	PharmGKB	611	0.2262	-
4819	CYP3A5	1577	MBD4	8930		20609354	GenomeRNAi	0.5479999999999999	CYP3A5	SIROLIMUS	Cancer Clinical Trials and approved for other pathologies	-	SENSITIVITY	biomarker	mTOR inhibitor(Cmap)	PharmGKB	611	0.2262	-
4820	CYP3A5	1577	MBD4	8930		20609354	GenomeRNAi	0.5479999999999999	CYP3A5	TADALAFIL	Cancer Clinical Trials and approved for other pathologies	-	SENSITIVITY	biomarker	phosphodiesterase inhibitor(Cmap)	PharmGKB	611	0.2262	-
4821	CYP3A5	1577	MBD4	8930		20609354	GenomeRNAi	0.5479999999999999	CYP3A5	TAMSULOSIN	Cancer Clinical Trials and approved for other pathologies	-	SENSITIVITY	biomarker	adrenergic receptor antagonist(Cmap)	PharmGKB	611	0.2262	-
4885	CYP2B6	1555	DDR1	780		20609354	GenomeRNAi	0.5660000000000001	CYP2B6	NICOTINE	Cancer Clinical Trials and approved for other pathologies	-	SENSITIVITY	direct-target	acetylcholine receptor agonist(Cmap)	ChemblInteractions|DTC|DrugBank|GuideToPharmacology|NCI|PharmGKB|TEND|TTD|TdgClinicalTrial	797	0.7957	-
4886	CYP2B6	1555	DDR1	780		20609354	GenomeRNAi	0.5660000000000001	CYP2B6	ISONIAZID	Cancer Clinical Trials and approved for other pathologies	-	SENSITIVITY	direct-target	FABI inhibitor(Cmap)	DTC|DrugBank|PharmGKB	743	0.2118	-
4887	CYP2B6	1555	DDR1	780		20609354	GenomeRNAi	0.5660000000000001	CYP2B6	RIFAMPICIN	Cancer Clinical Trials and approved for other pathologies	-	SENSITIVITY	biomarker	RNA polymerase inhibitor(Cmap)	DTC|NCI|PharmGKB	652	0.2262	-
4888	CYP2B6	1555	DDR1	780		20609354	GenomeRNAi	0.5660000000000001	CYP2B6	COLCHICINE	Cancer Clinical Trials and approved for other pathologies	-	SENSITIVITY	biomarker	microtubule inhibitor(Cmap)	DTC|NCI	642	0.2	-
4889	CYP2B6	1555	DDR1	780		20609354	GenomeRNAi	0.5660000000000001	CYP2B6	ZIDOVUDINE	Cancer Clinical Trials and approved for other pathologies	-	SENSITIVITY	biomarker	nucleoside reverse transcriptase inhibitor(Cmap)	DTC|NCI|PharmGKB	642	0.1008	-
4890	CYP2B6	1555	DDR1	780		20609354	GenomeRNAi	0.5660000000000001	CYP2B6	MIDAZOLAM	Cancer Clinical Trials and approved for other pathologies	-	SENSITIVITY	biomarker	Other	NCI|PharmGKB	632	0.2262	-
4891	CYP2B6	1555	DDR1	780		20609354	GenomeRNAi	0.5660000000000001	CYP2B6	MIRTAZAPINE	Cancer Clinical Trials and approved for other pathologies	-	SENSITIVITY	biomarker	adrenergic receptor antagonist(Cmap)|serotonin receptor antagonist(Cmap)	DTC|PharmGKB	632	0.2262	-
4892	CYP2B6	1555	DDR1	780		20609354	GenomeRNAi	0.5660000000000001	CYP2B6	BUSULFAN	Cancer Clinical Trials and approved for other pathologies	-	SENSITIVITY	biomarker	DNA inhibitor(Cmap)	DTC|PharmGKB	632	0.1008	-
4893	CYP2B6	1555	DDR1	780		20609354	GenomeRNAi	0.5660000000000001	CYP2B6	EFAVIRENZ	Cancer Clinical Trials and approved for other pathologies	-	SENSITIVITY	biomarker	HIV protease inhibitor(Cmap)	FDA|NCI|PharmGKB	623	0.2262	-
4894	CYP2B6	1555	DDR1	780		20609354	GenomeRNAi	0.5660000000000001	CYP2B6	VORICONAZOLE	Cancer Clinical Trials and approved for other pathologies	-	SENSITIVITY	biomarker	cytochrome P450 inhibitor(Cmap)	DTC	612	0.1008	-
4924	CYP2B6	1555	NTRK1	4914		20609354	GenomeRNAi	0.5660000000000001	CYP2B6	NICOTINE	Cancer Clinical Trials and approved for other pathologies	-	SENSITIVITY	direct-target	acetylcholine receptor agonist(Cmap)	ChemblInteractions|DTC|DrugBank|GuideToPharmacology|NCI|PharmGKB|TEND|TTD|TdgClinicalTrial	797	0.7957	-
4925	CYP2B6	1555	NTRK1	4914		20609354	GenomeRNAi	0.5660000000000001	CYP2B6	ISONIAZID	Cancer Clinical Trials and approved for other pathologies	-	SENSITIVITY	direct-target	FABI inhibitor(Cmap)	DTC|DrugBank|PharmGKB	743	0.2118	-
4926	CYP2B6	1555	NTRK1	4914		20609354	GenomeRNAi	0.5660000000000001	CYP2B6	RIFAMPICIN	Cancer Clinical Trials and approved for other pathologies	-	SENSITIVITY	biomarker	RNA polymerase inhibitor(Cmap)	DTC|NCI|PharmGKB	652	0.2262	-
4927	CYP2B6	1555	NTRK1	4914		20609354	GenomeRNAi	0.5660000000000001	CYP2B6	COLCHICINE	Cancer Clinical Trials and approved for other pathologies	-	SENSITIVITY	biomarker	microtubule inhibitor(Cmap)	DTC|NCI	642	0.2	-
4928	CYP2B6	1555	NTRK1	4914		20609354	GenomeRNAi	0.5660000000000001	CYP2B6	ZIDOVUDINE	Cancer Clinical Trials and approved for other pathologies	-	SENSITIVITY	biomarker	nucleoside reverse transcriptase inhibitor(Cmap)	DTC|NCI|PharmGKB	642	0.1008	-
4929	CYP2B6	1555	NTRK1	4914		20609354	GenomeRNAi	0.5660000000000001	CYP2B6	MIDAZOLAM	Cancer Clinical Trials and approved for other pathologies	-	SENSITIVITY	biomarker	Other	NCI|PharmGKB	632	0.2262	-
4930	CYP2B6	1555	NTRK1	4914		20609354	GenomeRNAi	0.5660000000000001	CYP2B6	MIRTAZAPINE	Cancer Clinical Trials and approved for other pathologies	-	SENSITIVITY	biomarker	adrenergic receptor antagonist(Cmap)|serotonin receptor antagonist(Cmap)	DTC|PharmGKB	632	0.2262	-
4931	CYP2B6	1555	NTRK1	4914		20609354	GenomeRNAi	0.5660000000000001	CYP2B6	BUSULFAN	Cancer Clinical Trials and approved for other pathologies	-	SENSITIVITY	biomarker	DNA inhibitor(Cmap)	DTC|PharmGKB	632	0.1008	-
4932	CYP2B6	1555	NTRK1	4914		20609354	GenomeRNAi	0.5660000000000001	CYP2B6	EFAVIRENZ	Cancer Clinical Trials and approved for other pathologies	-	SENSITIVITY	biomarker	HIV protease inhibitor(Cmap)	FDA|NCI|PharmGKB	623	0.2262	-
4933	CYP2B6	1555	NTRK1	4914		20609354	GenomeRNAi	0.5660000000000001	CYP2B6	VORICONAZOLE	Cancer Clinical Trials and approved for other pathologies	-	SENSITIVITY	biomarker	cytochrome P450 inhibitor(Cmap)	DTC	612	0.1008	-
4963	CYP2B6	1555	KIT	3815		20609354	GenomeRNAi	0.5660000000000001	CYP2B6	NICOTINE	Cancer Clinical Trials and approved for other pathologies	-	SENSITIVITY	direct-target	acetylcholine receptor agonist(Cmap)	ChemblInteractions|DTC|DrugBank|GuideToPharmacology|NCI|PharmGKB|TEND|TTD|TdgClinicalTrial	797	0.7957	-
4964	CYP2B6	1555	KIT	3815		20609354	GenomeRNAi	0.5660000000000001	CYP2B6	ISONIAZID	Cancer Clinical Trials and approved for other pathologies	-	SENSITIVITY	direct-target	FABI inhibitor(Cmap)	DTC|DrugBank|PharmGKB	743	0.2118	-
4965	CYP2B6	1555	KIT	3815		20609354	GenomeRNAi	0.5660000000000001	CYP2B6	RIFAMPICIN	Cancer Clinical Trials and approved for other pathologies	-	SENSITIVITY	biomarker	RNA polymerase inhibitor(Cmap)	DTC|NCI|PharmGKB	652	0.2262	-
4966	CYP2B6	1555	KIT	3815		20609354	GenomeRNAi	0.5660000000000001	CYP2B6	COLCHICINE	Cancer Clinical Trials and approved for other pathologies	-	SENSITIVITY	biomarker	microtubule inhibitor(Cmap)	DTC|NCI	642	0.2	-
4967	CYP2B6	1555	KIT	3815		20609354	GenomeRNAi	0.5660000000000001	CYP2B6	ZIDOVUDINE	Cancer Clinical Trials and approved for other pathologies	-	SENSITIVITY	biomarker	nucleoside reverse transcriptase inhibitor(Cmap)	DTC|NCI|PharmGKB	642	0.1008	-
4968	CYP2B6	1555	KIT	3815		20609354	GenomeRNAi	0.5660000000000001	CYP2B6	MIDAZOLAM	Cancer Clinical Trials and approved for other pathologies	-	SENSITIVITY	biomarker	Other	NCI|PharmGKB	632	0.2262	-
4969	CYP2B6	1555	KIT	3815		20609354	GenomeRNAi	0.5660000000000001	CYP2B6	MIRTAZAPINE	Cancer Clinical Trials and approved for other pathologies	-	SENSITIVITY	biomarker	adrenergic receptor antagonist(Cmap)|serotonin receptor antagonist(Cmap)	DTC|PharmGKB	632	0.2262	-
4970	CYP2B6	1555	KIT	3815		20609354	GenomeRNAi	0.5660000000000001	CYP2B6	BUSULFAN	Cancer Clinical Trials and approved for other pathologies	-	SENSITIVITY	biomarker	DNA inhibitor(Cmap)	DTC|PharmGKB	632	0.1008	-
4971	CYP2B6	1555	KIT	3815		20609354	GenomeRNAi	0.5660000000000001	CYP2B6	EFAVIRENZ	Cancer Clinical Trials and approved for other pathologies	-	SENSITIVITY	biomarker	HIV protease inhibitor(Cmap)	FDA|NCI|PharmGKB	623	0.2262	-
4972	CYP2B6	1555	KIT	3815		20609354	GenomeRNAi	0.5660000000000001	CYP2B6	VORICONAZOLE	Cancer Clinical Trials and approved for other pathologies	-	SENSITIVITY	biomarker	cytochrome P450 inhibitor(Cmap)	DTC	612	0.1008	-
5002	CYP2B6	1555	PDGFRB	5159		20609354	GenomeRNAi	0.5660000000000001	CYP2B6	NICOTINE	Cancer Clinical Trials and approved for other pathologies	-	SENSITIVITY	direct-target	acetylcholine receptor agonist(Cmap)	ChemblInteractions|DTC|DrugBank|GuideToPharmacology|NCI|PharmGKB|TEND|TTD|TdgClinicalTrial	797	0.7957	-
5003	CYP2B6	1555	PDGFRB	5159		20609354	GenomeRNAi	0.5660000000000001	CYP2B6	ISONIAZID	Cancer Clinical Trials and approved for other pathologies	-	SENSITIVITY	direct-target	FABI inhibitor(Cmap)	DTC|DrugBank|PharmGKB	743	0.2118	-
5004	CYP2B6	1555	PDGFRB	5159		20609354	GenomeRNAi	0.5660000000000001	CYP2B6	RIFAMPICIN	Cancer Clinical Trials and approved for other pathologies	-	SENSITIVITY	biomarker	RNA polymerase inhibitor(Cmap)	DTC|NCI|PharmGKB	652	0.2262	-
5005	CYP2B6	1555	PDGFRB	5159		20609354	GenomeRNAi	0.5660000000000001	CYP2B6	COLCHICINE	Cancer Clinical Trials and approved for other pathologies	-	SENSITIVITY	biomarker	microtubule inhibitor(Cmap)	DTC|NCI	642	0.2	-
5006	CYP2B6	1555	PDGFRB	5159		20609354	GenomeRNAi	0.5660000000000001	CYP2B6	ZIDOVUDINE	Cancer Clinical Trials and approved for other pathologies	-	SENSITIVITY	biomarker	nucleoside reverse transcriptase inhibitor(Cmap)	DTC|NCI|PharmGKB	642	0.1008	-
5007	CYP2B6	1555	PDGFRB	5159		20609354	GenomeRNAi	0.5660000000000001	CYP2B6	MIDAZOLAM	Cancer Clinical Trials and approved for other pathologies	-	SENSITIVITY	biomarker	Other	NCI|PharmGKB	632	0.2262	-
5008	CYP2B6	1555	PDGFRB	5159		20609354	GenomeRNAi	0.5660000000000001	CYP2B6	MIRTAZAPINE	Cancer Clinical Trials and approved for other pathologies	-	SENSITIVITY	biomarker	adrenergic receptor antagonist(Cmap)|serotonin receptor antagonist(Cmap)	DTC|PharmGKB	632	0.2262	-
5009	CYP2B6	1555	PDGFRB	5159		20609354	GenomeRNAi	0.5660000000000001	CYP2B6	BUSULFAN	Cancer Clinical Trials and approved for other pathologies	-	SENSITIVITY	biomarker	DNA inhibitor(Cmap)	DTC|PharmGKB	632	0.1008	-
5010	CYP2B6	1555	PDGFRB	5159		20609354	GenomeRNAi	0.5660000000000001	CYP2B6	EFAVIRENZ	Cancer Clinical Trials and approved for other pathologies	-	SENSITIVITY	biomarker	HIV protease inhibitor(Cmap)	FDA|NCI|PharmGKB	623	0.2262	-
5011	CYP2B6	1555	PDGFRB	5159		20609354	GenomeRNAi	0.5660000000000001	CYP2B6	VORICONAZOLE	Cancer Clinical Trials and approved for other pathologies	-	SENSITIVITY	biomarker	cytochrome P450 inhibitor(Cmap)	DTC	612	0.1008	-
5041	CYP2B6	1555	RET	5979		20609354	GenomeRNAi	0.5660000000000001	CYP2B6	NICOTINE	Cancer Clinical Trials and approved for other pathologies	-	SENSITIVITY	direct-target	acetylcholine receptor agonist(Cmap)	ChemblInteractions|DTC|DrugBank|GuideToPharmacology|NCI|PharmGKB|TEND|TTD|TdgClinicalTrial	797	0.7957	-
5042	CYP2B6	1555	RET	5979		20609354	GenomeRNAi	0.5660000000000001	CYP2B6	ISONIAZID	Cancer Clinical Trials and approved for other pathologies	-	SENSITIVITY	direct-target	FABI inhibitor(Cmap)	DTC|DrugBank|PharmGKB	743	0.2118	-
5043	CYP2B6	1555	RET	5979		20609354	GenomeRNAi	0.5660000000000001	CYP2B6	RIFAMPICIN	Cancer Clinical Trials and approved for other pathologies	-	SENSITIVITY	biomarker	RNA polymerase inhibitor(Cmap)	DTC|NCI|PharmGKB	652	0.2262	-
5044	CYP2B6	1555	RET	5979		20609354	GenomeRNAi	0.5660000000000001	CYP2B6	COLCHICINE	Cancer Clinical Trials and approved for other pathologies	-	SENSITIVITY	biomarker	microtubule inhibitor(Cmap)	DTC|NCI	642	0.2	-
5045	CYP2B6	1555	RET	5979		20609354	GenomeRNAi	0.5660000000000001	CYP2B6	ZIDOVUDINE	Cancer Clinical Trials and approved for other pathologies	-	SENSITIVITY	biomarker	nucleoside reverse transcriptase inhibitor(Cmap)	DTC|NCI|PharmGKB	642	0.1008	-
5046	CYP2B6	1555	RET	5979		20609354	GenomeRNAi	0.5660000000000001	CYP2B6	MIDAZOLAM	Cancer Clinical Trials and approved for other pathologies	-	SENSITIVITY	biomarker	Other	NCI|PharmGKB	632	0.2262	-
5047	CYP2B6	1555	RET	5979		20609354	GenomeRNAi	0.5660000000000001	CYP2B6	MIRTAZAPINE	Cancer Clinical Trials and approved for other pathologies	-	SENSITIVITY	biomarker	adrenergic receptor antagonist(Cmap)|serotonin receptor antagonist(Cmap)	DTC|PharmGKB	632	0.2262	-
5048	CYP2B6	1555	RET	5979		20609354	GenomeRNAi	0.5660000000000001	CYP2B6	BUSULFAN	Cancer Clinical Trials and approved for other pathologies	-	SENSITIVITY	biomarker	DNA inhibitor(Cmap)	DTC|PharmGKB	632	0.1008	-
5049	CYP2B6	1555	RET	5979		20609354	GenomeRNAi	0.5660000000000001	CYP2B6	EFAVIRENZ	Cancer Clinical Trials and approved for other pathologies	-	SENSITIVITY	biomarker	HIV protease inhibitor(Cmap)	FDA|NCI|PharmGKB	623	0.2262	-
5050	CYP2B6	1555	RET	5979		20609354	GenomeRNAi	0.5660000000000001	CYP2B6	VORICONAZOLE	Cancer Clinical Trials and approved for other pathologies	-	SENSITIVITY	biomarker	cytochrome P450 inhibitor(Cmap)	DTC	612	0.1008	-
5085	CSF1R	1436	TRIP11	9321		20609354	GenomeRNAi	509	CSF1R	FOSTAMATINIB	Cancer Clinical Trials and approved for other pathologies	-	SENSITIVITY	direct-target	SYK inhibitor(Cmap)	DrugBank	792	0.7957	-
5086	CSF1R	1436	TRIP11	9321		20609354	GenomeRNAi	509	CSF1R	DASATINIB	Cancer Clinical Trials and approved for other pathologies	-	SENSITIVITY	direct-target	Bcr-Abl kinase inhibitor(Cmap)|KIT inhibitor(Cmap)|PDGFR tyrosine kinase receptor inhibitor(Cmap)|SRC inhibitor(Cmap)|ephrin inhibitor(Cmap)|tyrosine kinase inhibitor(Cmap)	DTC|DoCM|DrugBank|TALC	742	0.5435	-
5087	CSF1R	1436	TRIP11	9321		20609354	GenomeRNAi	509	CSF1R	PROGESTERONE	Cancer Clinical Trials and approved for other pathologies	-	SENSITIVITY	biomarker	progesterone receptor agonist(Cmap)	DTC|NCI|PharmGKB	652	0.7957	-
5123	CSF1R	1436	NCOA3	8202		20609354	GenomeRNAi	503	CSF1R	FOSTAMATINIB	Cancer Clinical Trials and approved for other pathologies	-	SENSITIVITY	direct-target	SYK inhibitor(Cmap)	DrugBank	792	0.7957	-
5124	CSF1R	1436	NCOA3	8202		20609354	GenomeRNAi	503	CSF1R	DASATINIB	Cancer Clinical Trials and approved for other pathologies	-	SENSITIVITY	direct-target	Bcr-Abl kinase inhibitor(Cmap)|KIT inhibitor(Cmap)|PDGFR tyrosine kinase receptor inhibitor(Cmap)|SRC inhibitor(Cmap)|ephrin inhibitor(Cmap)|tyrosine kinase inhibitor(Cmap)	DTC|DoCM|DrugBank|TALC	742	0.5435	-
5125	CSF1R	1436	NCOA3	8202		20609354	GenomeRNAi	503	CSF1R	PROGESTERONE	Cancer Clinical Trials and approved for other pathologies	-	SENSITIVITY	biomarker	progesterone receptor agonist(Cmap)	DTC|NCI|PharmGKB	652	0.7957	-
5161	CSF1R	1436	KAT6A	7994		20609354	GenomeRNAi	512	CSF1R	FOSTAMATINIB	Cancer Clinical Trials and approved for other pathologies	-	SENSITIVITY	direct-target	SYK inhibitor(Cmap)	DrugBank	792	0.7957	-
5162	CSF1R	1436	KAT6A	7994		20609354	GenomeRNAi	512	CSF1R	DASATINIB	Cancer Clinical Trials and approved for other pathologies	-	SENSITIVITY	direct-target	Bcr-Abl kinase inhibitor(Cmap)|KIT inhibitor(Cmap)|PDGFR tyrosine kinase receptor inhibitor(Cmap)|SRC inhibitor(Cmap)|ephrin inhibitor(Cmap)|tyrosine kinase inhibitor(Cmap)	DTC|DoCM|DrugBank|TALC	742	0.5435	-
5163	CSF1R	1436	KAT6A	7994		20609354	GenomeRNAi	512	CSF1R	PROGESTERONE	Cancer Clinical Trials and approved for other pathologies	-	SENSITIVITY	biomarker	progesterone receptor agonist(Cmap)	DTC|NCI|PharmGKB	652	0.7957	-
5199	CSF1R	1436	MBD4	8930		20609354	GenomeRNAi	0.5479999999999999	CSF1R	FOSTAMATINIB	Cancer Clinical Trials and approved for other pathologies	-	SENSITIVITY	direct-target	SYK inhibitor(Cmap)	DrugBank	792	0.7957	-
5200	CSF1R	1436	MBD4	8930		20609354	GenomeRNAi	0.5479999999999999	CSF1R	DASATINIB	Cancer Clinical Trials and approved for other pathologies	-	SENSITIVITY	direct-target	Bcr-Abl kinase inhibitor(Cmap)|KIT inhibitor(Cmap)|PDGFR tyrosine kinase receptor inhibitor(Cmap)|SRC inhibitor(Cmap)|ephrin inhibitor(Cmap)|tyrosine kinase inhibitor(Cmap)	DTC|DoCM|DrugBank|TALC	742	0.5435	-
5201	CSF1R	1436	MBD4	8930		20609354	GenomeRNAi	0.5479999999999999	CSF1R	PROGESTERONE	Cancer Clinical Trials and approved for other pathologies	-	SENSITIVITY	biomarker	progesterone receptor agonist(Cmap)	DTC|NCI|PharmGKB	652	0.7957	-
5237	CSF1R	1436	TLE1	7088		20609354	GenomeRNAi	509	CSF1R	FOSTAMATINIB	Cancer Clinical Trials and approved for other pathologies	-	SENSITIVITY	direct-target	SYK inhibitor(Cmap)	DrugBank	792	0.7957	-
5238	CSF1R	1436	TLE1	7088		20609354	GenomeRNAi	509	CSF1R	DASATINIB	Cancer Clinical Trials and approved for other pathologies	-	SENSITIVITY	direct-target	Bcr-Abl kinase inhibitor(Cmap)|KIT inhibitor(Cmap)|PDGFR tyrosine kinase receptor inhibitor(Cmap)|SRC inhibitor(Cmap)|ephrin inhibitor(Cmap)|tyrosine kinase inhibitor(Cmap)	DTC|DoCM|DrugBank|TALC	742	0.5435	-
5239	CSF1R	1436	TLE1	7088		20609354	GenomeRNAi	509	CSF1R	PROGESTERONE	Cancer Clinical Trials and approved for other pathologies	-	SENSITIVITY	biomarker	progesterone receptor agonist(Cmap)	DTC|NCI|PharmGKB	652	0.7957	-
5275	CSF1R	1436	PDE4DIP	9659		20609354	GenomeRNAi	0.5539999999999999	CSF1R	FOSTAMATINIB	Cancer Clinical Trials and approved for other pathologies	-	SENSITIVITY	direct-target	SYK inhibitor(Cmap)	DrugBank	792	0.7957	-
5276	CSF1R	1436	PDE4DIP	9659		20609354	GenomeRNAi	0.5539999999999999	CSF1R	DASATINIB	Cancer Clinical Trials and approved for other pathologies	-	SENSITIVITY	direct-target	Bcr-Abl kinase inhibitor(Cmap)|KIT inhibitor(Cmap)|PDGFR tyrosine kinase receptor inhibitor(Cmap)|SRC inhibitor(Cmap)|ephrin inhibitor(Cmap)|tyrosine kinase inhibitor(Cmap)	DTC|DoCM|DrugBank|TALC	742	0.5435	-
5277	CSF1R	1436	PDE4DIP	9659		20609354	GenomeRNAi	0.5539999999999999	CSF1R	PROGESTERONE	Cancer Clinical Trials and approved for other pathologies	-	SENSITIVITY	biomarker	progesterone receptor agonist(Cmap)	DTC|NCI|PharmGKB	652	0.7957	-
5313	CSF1R	1436	SMARCA1	6594		20609354	GenomeRNAi	506	CSF1R	FOSTAMATINIB	Cancer Clinical Trials and approved for other pathologies	-	SENSITIVITY	direct-target	SYK inhibitor(Cmap)	DrugBank	792	0.7957	-
5314	CSF1R	1436	SMARCA1	6594		20609354	GenomeRNAi	506	CSF1R	DASATINIB	Cancer Clinical Trials and approved for other pathologies	-	SENSITIVITY	direct-target	Bcr-Abl kinase inhibitor(Cmap)|KIT inhibitor(Cmap)|PDGFR tyrosine kinase receptor inhibitor(Cmap)|SRC inhibitor(Cmap)|ephrin inhibitor(Cmap)|tyrosine kinase inhibitor(Cmap)	DTC|DoCM|DrugBank|TALC	742	0.5435	-
5315	CSF1R	1436	SMARCA1	6594		20609354	GenomeRNAi	506	CSF1R	PROGESTERONE	Cancer Clinical Trials and approved for other pathologies	-	SENSITIVITY	biomarker	progesterone receptor agonist(Cmap)	DTC|NCI|PharmGKB	652	0.7957	-
5351	CSF1R	1436	CUX1	1523		20609354	GenomeRNAi	506	CSF1R	FOSTAMATINIB	Cancer Clinical Trials and approved for other pathologies	-	SENSITIVITY	direct-target	SYK inhibitor(Cmap)	DrugBank	792	0.7957	-
5352	CSF1R	1436	CUX1	1523		20609354	GenomeRNAi	506	CSF1R	DASATINIB	Cancer Clinical Trials and approved for other pathologies	-	SENSITIVITY	direct-target	Bcr-Abl kinase inhibitor(Cmap)|KIT inhibitor(Cmap)|PDGFR tyrosine kinase receptor inhibitor(Cmap)|SRC inhibitor(Cmap)|ephrin inhibitor(Cmap)|tyrosine kinase inhibitor(Cmap)	DTC|DoCM|DrugBank|TALC	742	0.5435	-
5353	CSF1R	1436	CUX1	1523		20609354	GenomeRNAi	506	CSF1R	PROGESTERONE	Cancer Clinical Trials and approved for other pathologies	-	SENSITIVITY	biomarker	progesterone receptor agonist(Cmap)	DTC|NCI|PharmGKB	652	0.7957	-
5379	BRD4	23476	FGFR3	2261		28319113	CRISPR screen	0.65	BRD4	ENASIDENIB	Cancer Clinical Trials and approved for other pathologies	-	SENSITIVITY	gene-dependency	isocitrate dehydrogenase inhibitor(Cmap)	CIViC|DrugBank|FDA|GuideToPharmacology|JAX-CKB|MOAlmanac|OncoKB|PharmGKB	708	0.4154	-
5380	BRD4	23476	FGFR3	2261		28319113	CRISPR screen	0.65	BRD4	COLCHICINE	Cancer Clinical Trials and approved for other pathologies	-	SENSITIVITY	biomarker	microtubule inhibitor(Cmap)	GuideToPharmacology|NCI	622	0.4154	-
5381	BRD4	23476	FGFR3	2261		28319113	CRISPR screen	0.65	BRD4	MIDAZOLAM	Cancer Clinical Trials and approved for other pathologies	-	SENSITIVITY	biomarker	Other	DTC	622	0.4154	-
5392	BRD4	23476	KMT2D	8085		31300006	CRISPR/CRISPRi	0.53	BRD4	ENASIDENIB	Cancer Clinical Trials and approved for other pathologies	-	SENSITIVITY	gene-dependency	isocitrate dehydrogenase inhibitor(Cmap)	CIViC|DrugBank|FDA|GuideToPharmacology|JAX-CKB|MOAlmanac|OncoKB|PharmGKB	708	0.4154	-
5393	BRD4	23476	KMT2D	8085		31300006	CRISPR/CRISPRi	0.53	BRD4	COLCHICINE	Cancer Clinical Trials and approved for other pathologies	-	SENSITIVITY	biomarker	microtubule inhibitor(Cmap)	GuideToPharmacology|NCI	622	0.4154	-
5394	BRD4	23476	KMT2D	8085		31300006	CRISPR/CRISPRi	0.53	BRD4	MIDAZOLAM	Cancer Clinical Trials and approved for other pathologies	-	SENSITIVITY	biomarker	Other	DTC	622	0.4154	-
5405	BRD4	23476	RB1	5925		28319113	CRISPR screen	0.65	BRD4	ENASIDENIB	Cancer Clinical Trials and approved for other pathologies	-	SENSITIVITY	gene-dependency	isocitrate dehydrogenase inhibitor(Cmap)	CIViC|DrugBank|FDA|GuideToPharmacology|JAX-CKB|MOAlmanac|OncoKB|PharmGKB	708	0.4154	-
5406	BRD4	23476	RB1	5925		28319113	CRISPR screen	0.65	BRD4	COLCHICINE	Cancer Clinical Trials and approved for other pathologies	-	SENSITIVITY	biomarker	microtubule inhibitor(Cmap)	GuideToPharmacology|NCI	622	0.4154	-
5407	BRD4	23476	RB1	5925		28319113	CRISPR screen	0.65	BRD4	MIDAZOLAM	Cancer Clinical Trials and approved for other pathologies	-	SENSITIVITY	biomarker	Other	DTC	622	0.4154	-
5418	BRD4	23476	PTEN	5728		28319113	CRISPR screen	0.65	BRD4	ENASIDENIB	Cancer Clinical Trials and approved for other pathologies	-	SENSITIVITY	gene-dependency	isocitrate dehydrogenase inhibitor(Cmap)	CIViC|DrugBank|FDA|GuideToPharmacology|JAX-CKB|MOAlmanac|OncoKB|PharmGKB	708	0.4154	-
5419	BRD4	23476	PTEN	5728		28319113	CRISPR screen	0.65	BRD4	COLCHICINE	Cancer Clinical Trials and approved for other pathologies	-	SENSITIVITY	biomarker	microtubule inhibitor(Cmap)	GuideToPharmacology|NCI	622	0.4154	-
5420	BRD4	23476	PTEN	5728		28319113	CRISPR screen	0.65	BRD4	MIDAZOLAM	Cancer Clinical Trials and approved for other pathologies	-	SENSITIVITY	biomarker	Other	DTC	622	0.4154	-
5431	BRD4	23476	KDM5C	8242		28319113	CRISPR screen	0.65	BRD4	ENASIDENIB	Cancer Clinical Trials and approved for other pathologies	-	SENSITIVITY	gene-dependency	isocitrate dehydrogenase inhibitor(Cmap)	CIViC|DrugBank|FDA|GuideToPharmacology|JAX-CKB|MOAlmanac|OncoKB|PharmGKB	708	0.4154	-
5432	BRD4	23476	KDM5C	8242		28319113	CRISPR screen	0.65	BRD4	COLCHICINE	Cancer Clinical Trials and approved for other pathologies	-	SENSITIVITY	biomarker	microtubule inhibitor(Cmap)	GuideToPharmacology|NCI	622	0.4154	-
5433	BRD4	23476	KDM5C	8242		28319113	CRISPR screen	0.65	BRD4	MIDAZOLAM	Cancer Clinical Trials and approved for other pathologies	-	SENSITIVITY	biomarker	Other	DTC	622	0.4154	-
5449	IFNG	3458	MYC	4609		22157079	GenomeRNAi	512	IFNG	THEOPHYLLINE	Cancer Clinical Trials and approved for other pathologies	-	SENSITIVITY	biomarker	Other	NCI	612	0.3279	-
5461	FEN1	2237	BRCA2	675		30686591	CRISPR screen	0.65	FEN1	ASCORBIC ACID	Cancer Clinical Trials and approved for other pathologies	-	SENSITIVITY	direct-target	Other	DrugBank	722	0.2618	-
5462	FEN1	2237	BRCA2	675		30686591	CRISPR screen	0.65	FEN1	IDARUBICIN	Cancer Clinical Trials and approved for other pathologies	-	SENSITIVITY	biomarker	topoisomerase inhibitor(Cmap)	DTC|MyCancerGenomeClinicalTrial	622	0.8838	-
5463	FEN1	2237	BRCA2	675		30686591	CRISPR screen	0.65	FEN1	DEMECLOCYCLINE	Cancer Clinical Trials and approved for other pathologies	-	SENSITIVITY	biomarker	bacterial 30S ribosomal subunit inhibitor(Cmap)	DTC	612	0.2618	-
5492	ERCC1	2067	POLE	5426		3965078	Decipher	551	ERCC1	GRANISETRON	Cancer Clinical Trials and approved for other pathologies	-	SENSITIVITY	biomarker	serotonin receptor antagonist(Cmap)	PharmGKB	611	0.0442	-
5493	ERCC1	2067	POLE	5426		3965078	Decipher	551	ERCC1	PALONOSETRON	Cancer Clinical Trials and approved for other pathologies	-	SENSITIVITY	biomarker	serotonin receptor antagonist(Cmap)	PharmGKB	611	0.0442	-
5497	ERCC1	2067	PARP1	142		3965078	Decipher	542	ERCC1	GRANISETRON	Cancer Clinical Trials and approved for other pathologies	-	SENSITIVITY	biomarker	serotonin receptor antagonist(Cmap)	PharmGKB	611	0.0442	-
5498	ERCC1	2067	PARP1	142		3965078	Decipher	542	ERCC1	PALONOSETRON	Cancer Clinical Trials and approved for other pathologies	-	SENSITIVITY	biomarker	serotonin receptor antagonist(Cmap)	PharmGKB	611	0.0442	-
5502	ERCC1	2067	SESN2	83667		3965078	Decipher	0.5479999999999999	ERCC1	GRANISETRON	Cancer Clinical Trials and approved for other pathologies	-	SENSITIVITY	biomarker	serotonin receptor antagonist(Cmap)	PharmGKB	611	0.0442	-
5503	ERCC1	2067	SESN2	83667		3965078	Decipher	0.5479999999999999	ERCC1	PALONOSETRON	Cancer Clinical Trials and approved for other pathologies	-	SENSITIVITY	biomarker	serotonin receptor antagonist(Cmap)	PharmGKB	611	0.0442	-
5507	ERCC1	2067	PPM1D	8493		3965078	Decipher	527	ERCC1	GRANISETRON	Cancer Clinical Trials and approved for other pathologies	-	SENSITIVITY	biomarker	serotonin receptor antagonist(Cmap)	PharmGKB	611	0.0442	-
5508	ERCC1	2067	PPM1D	8493		3965078	Decipher	527	ERCC1	PALONOSETRON	Cancer Clinical Trials and approved for other pathologies	-	SENSITIVITY	biomarker	serotonin receptor antagonist(Cmap)	PharmGKB	611	0.0442	-
5512	ERCC1	2067	PMS2	5395		3965078	Decipher	0.53	ERCC1	GRANISETRON	Cancer Clinical Trials and approved for other pathologies	-	SENSITIVITY	biomarker	serotonin receptor antagonist(Cmap)	PharmGKB	611	0.0442	-
5513	ERCC1	2067	PMS2	5395		3965078	Decipher	0.53	ERCC1	PALONOSETRON	Cancer Clinical Trials and approved for other pathologies	-	SENSITIVITY	biomarker	serotonin receptor antagonist(Cmap)	PharmGKB	611	0.0442	-
5516	GPI	2821	PTK6	5753		28319085	CRISPR/CRISPRi	0.68	GPI	COPPER	Cancer Clinical Trials and approved for other pathologies	-	SENSITIVITY	direct-target	Other	DrugBank	722	0.18	-
5519	MYLIP	29116	NRAS	4893		19490893	GenomeRNAi	509	MYLIP	ATORVASTATIN	Cancer Clinical Trials and approved for other pathologies	-	SENSITIVITY	gene-dependency	HMGCR inhibitor(Cmap)	DrugBank|NCI|PharmGKB	732	0.4654	-
5520	MYLIP	29116	KRAS	3845		19490893	Text Mining	0.6	MYLIP	ATORVASTATIN	Cancer Clinical Trials and approved for other pathologies	-	SENSITIVITY	gene-dependency	HMGCR inhibitor(Cmap)	DrugBank|NCI|PharmGKB	732	0.4654	-
5521	IL4	3565	KIT	3815		20609354	GenomeRNAi	524	IL4	ASPIRIN	Cancer Clinical Trials and approved for other pathologies	-	SENSITIVITY	direct-target	cyclooxygenase inhibitor(Cmap)	DrugBank|PharmGKB	732	0.6136	-
5522	IL4	3565	RET	5979		20609354	GenomeRNAi	524	IL4	ASPIRIN	Cancer Clinical Trials and approved for other pathologies	-	SENSITIVITY	direct-target	cyclooxygenase inhibitor(Cmap)	DrugBank|PharmGKB	732	0.6136	-
5523	IL4	3565	PDGFRB	5159		20609354	GenomeRNAi	524	IL4	ASPIRIN	Cancer Clinical Trials and approved for other pathologies	-	SENSITIVITY	direct-target	cyclooxygenase inhibitor(Cmap)	DrugBank|PharmGKB	732	0.6136	-
5524	IL4	3565	NTRK1	4914		20609354	GenomeRNAi	524	IL4	ASPIRIN	Cancer Clinical Trials and approved for other pathologies	-	SENSITIVITY	direct-target	cyclooxygenase inhibitor(Cmap)	DrugBank|PharmGKB	732	0.6136	-
5533	GAPDH	2597	RET	5979		20609354	GenomeRNAi	509	GAPDH	COPPER	Cancer Clinical Trials and approved for other pathologies	-	SENSITIVITY	direct-target	Other	DrugBank	722	0.18	-
5539	GAPDH	2597	KIT	3815		20609354	GenomeRNAi	509	GAPDH	COPPER	Cancer Clinical Trials and approved for other pathologies	-	SENSITIVITY	direct-target	Other	DrugBank	722	0.18	-
5545	GAPDH	2597	NTRK1	4914		20609354	GenomeRNAi	509	GAPDH	COPPER	Cancer Clinical Trials and approved for other pathologies	-	SENSITIVITY	direct-target	Other	DrugBank	722	0.18	-
5551	GAPDH	2597	PDGFRB	5159		20609354	GenomeRNAi	509	GAPDH	COPPER	Cancer Clinical Trials and approved for other pathologies	-	SENSITIVITY	direct-target	Other	DrugBank	722	0.18	-
5555	MAP4K1	11184	KRAS	3845		22613949	Text Mining	0.6	MAP4K1	FOSTAMATINIB	Cancer Clinical Trials and approved for other pathologies	-	SENSITIVITY	direct-target	SYK inhibitor(Cmap)	DrugBank	792	0.8749	-
5561	CDK6	1021	POLE	5426		3965078	Decipher	539	CDK6	TRILACICLIB	Cancer Clinical Trials and approved for other pathologies	-	SENSITIVITY	direct-target	CDK inhibitor(Cmap)	DrugBank|GuideToPharmacology|TTD	763	0.7957	-
5575	CDK6	1021	PIK3CA	5290		26174628	Text Mining	0.56	CDK6	TRILACICLIB	Cancer Clinical Trials and approved for other pathologies	-	SENSITIVITY	direct-target	CDK inhibitor(Cmap)	DrugBank|GuideToPharmacology|TTD	763	0.7957	-
5589	CDK6	1021	EGFR	1956		3965078	Decipher	0.5479999999999999	CDK6	TRILACICLIB	Cancer Clinical Trials and approved for other pathologies	-	SENSITIVITY	direct-target	CDK inhibitor(Cmap)	DrugBank|GuideToPharmacology|TTD	763	0.7957	-
5603	CDK6	1021	PMS2	5395		3965078	Decipher	0.5479999999999999	CDK6	TRILACICLIB	Cancer Clinical Trials and approved for other pathologies	-	SENSITIVITY	direct-target	CDK inhibitor(Cmap)	DrugBank|GuideToPharmacology|TTD	763	0.7957	-
5617	CDK6	1021	PARP1	142		3965078	Decipher	557	CDK6	TRILACICLIB	Cancer Clinical Trials and approved for other pathologies	-	SENSITIVITY	direct-target	CDK inhibitor(Cmap)	DrugBank|GuideToPharmacology|TTD	763	0.7957	-
5631	CDK6	1021	FGFR3	2261		28319113	CRISPR screen	0.65	CDK6	TRILACICLIB	Cancer Clinical Trials and approved for other pathologies	-	SENSITIVITY	direct-target	CDK inhibitor(Cmap)	DrugBank|GuideToPharmacology|TTD	763	0.7957	-
5645	CDK6	1021	SESN2	83667		3965078	Decipher	551	CDK6	TRILACICLIB	Cancer Clinical Trials and approved for other pathologies	-	SENSITIVITY	direct-target	CDK inhibitor(Cmap)	DrugBank|GuideToPharmacology|TTD	763	0.7957	-
5659	CDK6	1021	VHL	7428		28319113	CRISPR screen	0.65	CDK6	TRILACICLIB	Cancer Clinical Trials and approved for other pathologies	-	SENSITIVITY	direct-target	CDK inhibitor(Cmap)	DrugBank|GuideToPharmacology|TTD	763	0.7957	-
5673	CDK6	1021	PPM1D	8493		3965078	Decipher	0.5539999999999999	CDK6	TRILACICLIB	Cancer Clinical Trials and approved for other pathologies	-	SENSITIVITY	direct-target	CDK inhibitor(Cmap)	DrugBank|GuideToPharmacology|TTD	763	0.7957	-
5683	AHCY	191	KRAS	3845		19490893	Text Mining	0.6	AHCY	COPPER	Cancer Clinical Trials and approved for other pathologies	-	SENSITIVITY	gene-dependency	Other	DrugBank	762	0.4193	-
5691	VEGFA	7422	VHL	7428		28319113	CRISPR screen	0.65	VEGFA	AFLIBERCEPT	Cancer Clinical Trials and approved for other pathologies	-	SENSITIVITY	direct-target	Other	ChemblInteractions|DrugBank|PharmGKB|TTD|TdgClinicalTrial	724	0.4379	-
5692	VEGFA	7422	VHL	7428		28319113	CRISPR screen	0.65	VEGFA	SEMULOPARIN	Cancer Clinical Trials and approved for other pathologies	-	SENSITIVITY	direct-target	thrombin inhibitor(Cmap)	DrugBank|NCI	722	0.4379	-
5693	VEGFA	7422	VHL	7428		28319113	CRISPR screen	0.65	VEGFA	RANIBIZUMAB	Cancer Clinical Trials and approved for other pathologies	-	SENSITIVITY	direct-target	Other	ChemblInteractions|DrugBank|PharmGKB|SAbDab|TEND|TTD|TdgClinicalTrial	715	0.4379	-
5694	VEGFA	7422	VHL	7428		28319113	CRISPR screen	0.65	VEGFA	CARVEDILOL	Cancer Clinical Trials and approved for other pathologies	-	SENSITIVITY	direct-target	adrenergic receptor antagonist(Cmap)	DrugBank	712	0.4379	-
5695	VEGFA	7422	VHL	7428		28319113	CRISPR screen	0.65	VEGFA	MINOCYCLINE	Cancer Clinical Trials and approved for other pathologies	-	SENSITIVITY	direct-target	bacterial 30S ribosomal subunit inhibitor(Cmap)	DrugBank	712	0.4379	-
5696	VEGFA	7422	VHL	7428		28319113	CRISPR screen	0.65	VEGFA	FENOFIBRATE	Cancer Clinical Trials and approved for other pathologies	-	SENSITIVITY	biomarker	PPAR receptor agonist(Cmap)	NCI	612	0.4379	-
5697	VEGFA	7422	VHL	7428		28319113	CRISPR screen	0.65	VEGFA	ENALAPRIL	Cancer Clinical Trials and approved for other pathologies	-	SENSITIVITY	biomarker	angiotensin converting enzyme inhibitor(Cmap)	PharmGKB	611	0.4379	-
5698	VEGFA	7422	VHL	7428		28319113	CRISPR screen	0.65	VEGFA	SILDENAFIL	Cancer Clinical Trials and approved for other pathologies	-	SENSITIVITY	biomarker	phosphodiesterase inhibitor(Cmap)	PharmGKB	611	0.4379	-
5719	HDAC6	10013	PIK3CA	5290		28319113	CRISPR screen	0.65	HDAC6	VALPROIC ACID	Cancer Clinical Trials and approved for other pathologies	-	SENSITIVITY	direct-target	Other	DTC|DrugBank|TALC	744	0.4386	-
5720	HDAC6	10013	PIK3CA	5290		28319113	CRISPR screen	0.65	HDAC6	DAUNORUBICIN	Cancer Clinical Trials and approved for other pathologies	-	SENSITIVITY	biomarker	RNA synthesis inhibitor(Cmap)|topoisomerase inhibitor(Cmap)	DTC	642	0.4386	-
5739	HDAC6	10013	KDM5C	8242		28319113	CRISPR screen	0.65	HDAC6	VALPROIC ACID	Cancer Clinical Trials and approved for other pathologies	-	SENSITIVITY	direct-target	Other	DTC|DrugBank|TALC	744	0.4386	-
5740	HDAC6	10013	KDM5C	8242		28319113	CRISPR screen	0.65	HDAC6	DAUNORUBICIN	Cancer Clinical Trials and approved for other pathologies	-	SENSITIVITY	biomarker	RNA synthesis inhibitor(Cmap)|topoisomerase inhibitor(Cmap)	DTC	642	0.4386	-
5759	HDAC6	10013	PBRM1	55193		28319113	CRISPR screen	0.65	HDAC6	VALPROIC ACID	Cancer Clinical Trials and approved for other pathologies	-	SENSITIVITY	direct-target	Other	DTC|DrugBank|TALC	744	0.4386	-
5760	HDAC6	10013	PBRM1	55193		28319113	CRISPR screen	0.65	HDAC6	DAUNORUBICIN	Cancer Clinical Trials and approved for other pathologies	-	SENSITIVITY	biomarker	RNA synthesis inhibitor(Cmap)|topoisomerase inhibitor(Cmap)	DTC	642	0.4386	-
5834	CAMK1D	57118	ERBB3	2065		28319085	CRISPR/CRISPRi	0.68	CAMK1D	FOSTAMATINIB	Cancer Clinical Trials and approved for other pathologies	-	SENSITIVITY	direct-target	SYK inhibitor(Cmap)	DrugBank	792	0.7957	-
5835	CAMK1D	57118	ERBB3	2065		28319085	CRISPR/CRISPRi	0.68	CAMK1D	BOSUTINIB	Cancer Clinical Trials and approved for other pathologies	-	SENSITIVITY	direct-target	Abl kinase inhibitor(Cmap)|Bcr-Abl kinase inhibitor(Cmap)|SRC inhibitor(Cmap)	DrugBank|GuideToPharmacology	722	0.2227	-
5836	CAMK1D	57118	ERBB3	2065		28319085	CRISPR/CRISPRi	0.68	CAMK1D	LOSARTAN	Cancer Clinical Trials and approved for other pathologies	-	SENSITIVITY	biomarker	angiotensin receptor antagonist(Cmap)	PharmGKB	621	0.2262	-
5840	DHFR	1719	MSH2	4436		20049736	Synlethality	855	DHFR	PYRIMETHAMINE	Cancer Clinical Trials and approved for other pathologies	-	SENSITIVITY	direct-target	dihydrofolate reductase inhibitor(Cmap)	DTC|DrugBank	713	0.22	-
5841	DHFR	1719	MSH2	4436		20049736	Synlethality	855	DHFR	SULFASALAZINE	Cancer Clinical Trials and approved for other pathologies	-	SENSITIVITY	biomarker	cyclooxygenase inhibitor(Cmap)	NCI	612	0.22	-
5850	DHFR	1719	MSH6	2956		31300006	CRISPR/CRISPRi	0.52	DHFR	PYRIMETHAMINE	Cancer Clinical Trials and approved for other pathologies	-	SENSITIVITY	direct-target	dihydrofolate reductase inhibitor(Cmap)	DTC|DrugBank	713	0.22	-
5851	DHFR	1719	MSH6	2956		31300006	CRISPR/CRISPRi	0.52	DHFR	SULFASALAZINE	Cancer Clinical Trials and approved for other pathologies	-	SENSITIVITY	biomarker	cyclooxygenase inhibitor(Cmap)	NCI	612	0.22	-
5900	NDUFB1	4707	PIK3CA	5290		28319085	CRISPR/CRISPRi	0.68	NDUFB1	METFORMIN HYDROCHLORIDE	Cancer Clinical Trials and approved for other pathologies	-	SENSITIVITY	biomarker	insulin sensitizer(Cmap)	ChemblInteractions	692	0.3818	-
5902	RRM1	6240	SESN2	83667		3965078	Decipher	0.53	RRM1	CLOFARABINE	Cancer Clinical Trials and approved for other pathologies	-	SENSITIVITY	direct-target	ribonucleotide reductase inhibitor(Cmap)	ChemblInteractions|DrugBank|GuideToPharmacology|TEND|TdgClinicalTrial	726	0.22	-
5903	RRM1	6240	SESN2	83667		3965078	Decipher	0.53	RRM1	HYDROXYCARBAMIDE	Cancer Clinical Trials and approved for other pathologies	-	SENSITIVITY	direct-target	ribonucleotide reductase inhibitor(Cmap)	ChemblInteractions|DrugBank|GuideToPharmacology|TEND|TTD|TdgClinicalTrial	726	0.22	-
5904	RRM1	6240	SESN2	83667		3965078	Decipher	0.53	RRM1	FLUDARABINE	Cancer Clinical Trials and approved for other pathologies	-	SENSITIVITY	direct-target	ribonucleotide reductase inhibitor(Cmap)	DrugBank|GuideToPharmacology|TEND|TdgClinicalTrial	725	0.22	-
5905	RRM1	6240	SESN2	83667		3965078	Decipher	0.53	RRM1	CLADRIBINE	Cancer Clinical Trials and approved for other pathologies	-	SENSITIVITY	direct-target	adenosine deaminase inhibitor(Cmap)|ribonucleotide reductase inhibitor(Cmap)	DrugBank|PharmGKB	722	0.22	-
5906	RRM1	6240	SESN2	83667		3965078	Decipher	0.53	RRM1	FLUDARABINE PHOSPHATE	Cancer Clinical Trials and approved for other pathologies	-	SENSITIVITY	direct-target	ribonucleotide reductase inhibitor(Cmap)	ChemblInteractions	722	0.22	-
5911	RRM1	6240	KRAS	3845		19490893	Text Mining	0.6	RRM1	CLOFARABINE	Cancer Clinical Trials and approved for other pathologies	-	SENSITIVITY	direct-target	ribonucleotide reductase inhibitor(Cmap)	ChemblInteractions|DrugBank|GuideToPharmacology|TEND|TdgClinicalTrial	726	0.22	-
5912	RRM1	6240	KRAS	3845		19490893	Text Mining	0.6	RRM1	HYDROXYCARBAMIDE	Cancer Clinical Trials and approved for other pathologies	-	SENSITIVITY	direct-target	ribonucleotide reductase inhibitor(Cmap)	ChemblInteractions|DrugBank|GuideToPharmacology|TEND|TTD|TdgClinicalTrial	726	0.22	-
5913	RRM1	6240	KRAS	3845		19490893	Text Mining	0.6	RRM1	FLUDARABINE	Cancer Clinical Trials and approved for other pathologies	-	SENSITIVITY	direct-target	ribonucleotide reductase inhibitor(Cmap)	DrugBank|GuideToPharmacology|TEND|TdgClinicalTrial	725	0.22	-
5914	RRM1	6240	KRAS	3845		19490893	Text Mining	0.6	RRM1	CLADRIBINE	Cancer Clinical Trials and approved for other pathologies	-	SENSITIVITY	direct-target	adenosine deaminase inhibitor(Cmap)|ribonucleotide reductase inhibitor(Cmap)	DrugBank|PharmGKB	722	0.22	-
5915	RRM1	6240	KRAS	3845		19490893	Text Mining	0.6	RRM1	FLUDARABINE PHOSPHATE	Cancer Clinical Trials and approved for other pathologies	-	SENSITIVITY	direct-target	ribonucleotide reductase inhibitor(Cmap)	ChemblInteractions	722	0.22	-
5920	RRM1	6240	STAT4	6775		17000754	GenomeRNAi	0.5	RRM1	CLOFARABINE	Cancer Clinical Trials and approved for other pathologies	-	SENSITIVITY	direct-target	ribonucleotide reductase inhibitor(Cmap)	ChemblInteractions|DrugBank|GuideToPharmacology|TEND|TdgClinicalTrial	726	0.22	-
5921	RRM1	6240	STAT4	6775		17000754	GenomeRNAi	0.5	RRM1	HYDROXYCARBAMIDE	Cancer Clinical Trials and approved for other pathologies	-	SENSITIVITY	direct-target	ribonucleotide reductase inhibitor(Cmap)	ChemblInteractions|DrugBank|GuideToPharmacology|TEND|TTD|TdgClinicalTrial	726	0.22	-
5922	RRM1	6240	STAT4	6775		17000754	GenomeRNAi	0.5	RRM1	FLUDARABINE	Cancer Clinical Trials and approved for other pathologies	-	SENSITIVITY	direct-target	ribonucleotide reductase inhibitor(Cmap)	DrugBank|GuideToPharmacology|TEND|TdgClinicalTrial	725	0.22	-
5923	RRM1	6240	STAT4	6775		17000754	GenomeRNAi	0.5	RRM1	CLADRIBINE	Cancer Clinical Trials and approved for other pathologies	-	SENSITIVITY	direct-target	adenosine deaminase inhibitor(Cmap)|ribonucleotide reductase inhibitor(Cmap)	DrugBank|PharmGKB	722	0.22	-
5924	RRM1	6240	STAT4	6775		17000754	GenomeRNAi	0.5	RRM1	FLUDARABINE PHOSPHATE	Cancer Clinical Trials and approved for other pathologies	-	SENSITIVITY	direct-target	ribonucleotide reductase inhibitor(Cmap)	ChemblInteractions	722	0.22	-
5929	RRM1	6240	SMAD4	4089		17000754	GenomeRNAi	0.5	RRM1	CLOFARABINE	Cancer Clinical Trials and approved for other pathologies	-	SENSITIVITY	direct-target	ribonucleotide reductase inhibitor(Cmap)	ChemblInteractions|DrugBank|GuideToPharmacology|TEND|TdgClinicalTrial	726	0.22	-
5930	RRM1	6240	SMAD4	4089		17000754	GenomeRNAi	0.5	RRM1	HYDROXYCARBAMIDE	Cancer Clinical Trials and approved for other pathologies	-	SENSITIVITY	direct-target	ribonucleotide reductase inhibitor(Cmap)	ChemblInteractions|DrugBank|GuideToPharmacology|TEND|TTD|TdgClinicalTrial	726	0.22	-
5931	RRM1	6240	SMAD4	4089		17000754	GenomeRNAi	0.5	RRM1	FLUDARABINE	Cancer Clinical Trials and approved for other pathologies	-	SENSITIVITY	direct-target	ribonucleotide reductase inhibitor(Cmap)	DrugBank|GuideToPharmacology|TEND|TdgClinicalTrial	725	0.22	-
5932	RRM1	6240	SMAD4	4089		17000754	GenomeRNAi	0.5	RRM1	CLADRIBINE	Cancer Clinical Trials and approved for other pathologies	-	SENSITIVITY	direct-target	adenosine deaminase inhibitor(Cmap)|ribonucleotide reductase inhibitor(Cmap)	DrugBank|PharmGKB	722	0.22	-
5933	RRM1	6240	SMAD4	4089		17000754	GenomeRNAi	0.5	RRM1	FLUDARABINE PHOSPHATE	Cancer Clinical Trials and approved for other pathologies	-	SENSITIVITY	direct-target	ribonucleotide reductase inhibitor(Cmap)	ChemblInteractions	722	0.22	-
5944	DRD2	1813	MSH2	4436		20049736	Text Mining	0.56	DRD2	HALOPERIDOL	Cancer Clinical Trials and approved for other pathologies	-	SENSITIVITY	direct-target	dopamine receptor antagonist(Cmap)	ChemblInteractions|DTC|DrugBank|GuideToPharmacology|NCI|PharmGKB|TEND|TTD|TdgClinicalTrial	748	0.2762	-
5945	DRD2	1813	MSH2	4436		20049736	Text Mining	0.56	DRD2	CLOZAPINE	Cancer Clinical Trials and approved for other pathologies	-	SENSITIVITY	direct-target	dopamine receptor antagonist(Cmap)|serotonin receptor antagonist(Cmap)	ChemblInteractions|DTC|DrugBank|GuideToPharmacology|NCI|PharmGKB|TEND|TdgClinicalTrial	738	0.2762	-
5946	DRD2	1813	MSH2	4436		20049736	Text Mining	0.56	DRD2	CABERGOLINE	Cancer Clinical Trials and approved for other pathologies	-	SENSITIVITY	direct-target	dopamine receptor agonist(Cmap)	ChemblInteractions|DrugBank|GuideToPharmacology|PharmGKB|TEND|TTD|TdgClinicalTrial	726	0.2762	-
5947	DRD2	1813	MSH2	4436		20049736	Text Mining	0.56	DRD2	FLUPHENAZINE	Cancer Clinical Trials and approved for other pathologies	-	SENSITIVITY	direct-target	dopamine receptor antagonist(Cmap)	DTC|DrugBank|GuideToPharmacology|TEND|TdgClinicalTrial	726	0.2762	-
5948	DRD2	1813	MSH2	4436		20049736	Text Mining	0.56	DRD2	OLANZAPINE	Cancer Clinical Trials and approved for other pathologies	-	SENSITIVITY	direct-target	dopamine receptor antagonist(Cmap)|serotonin receptor antagonist(Cmap)	ChemblInteractions|DrugBank|GuideToPharmacology|PharmGKB|TEND|TTD|TdgClinicalTrial	726	0.2762	-
5949	DRD2	1813	MSH2	4436		20049736	Text Mining	0.56	DRD2	IMIPRAMINE	Cancer Clinical Trials and approved for other pathologies	-	SENSITIVITY	direct-target	norepinephrine reputake inhibitor(Cmap)|serotonin reuptake inhibitor(Cmap)	DTC|DrugBank	723	0.2762	-
5950	DRD2	1813	MSH2	4436		20049736	Text Mining	0.56	DRD2	DISULFIRAM	Cancer Clinical Trials and approved for other pathologies	-	SENSITIVITY	direct-target	DNA methyltransferase inhibitor(Cmap)|TRPV agonist(Cmap)|aldehyde dehydrogenase inhibitor(Cmap)	DrugBank|PharmGKB	722	0.22	-
5951	DRD2	1813	MSH2	4436		20049736	Text Mining	0.56	DRD2	PHENYLEPHRINE	Cancer Clinical Trials and approved for other pathologies	-	SENSITIVITY	direct-target	adrenergic receptor agonist(Cmap)	DTC|TTD	721	0.2762	-
5952	DRD2	1813	MSH2	4436		20049736	Text Mining	0.56	DRD2	METOCLOPRAMIDE	Cancer Clinical Trials and approved for other pathologies	-	SENSITIVITY	direct-target	dopamine receptor antagonist(Cmap)|serotonin receptor antagonist(Cmap)	DrugBank|TEND|TTD|TdgClinicalTrial	714	0.22	-
5953	DRD2	1813	MSH2	4436		20049736	Text Mining	0.56	DRD2	AMANTADINE	Cancer Clinical Trials and approved for other pathologies	-	SENSITIVITY	direct-target	glutamate receptor antagonist(Cmap)	DrugBank	712	0.22	-
5954	DRD2	1813	MSH2	4436		20049736	Text Mining	0.56	DRD2	ESCITALOPRAM	Cancer Clinical Trials and approved for other pathologies	-	SENSITIVITY	direct-target	selective serotonin reuptake inhibitor (SSRI)(Cmap)	DrugBank	712	0.22	-
5955	DRD2	1813	MSH2	4436		20049736	Text Mining	0.56	DRD2	FLUPHENAZINE DIHYDROCHLORIDE	Cancer Clinical Trials and approved for other pathologies	-	SENSITIVITY	direct-target	dopamine receptor antagonist(Cmap)	ChemblInteractions	712	0.22	-
5956	DRD2	1813	MSH2	4436		20049736	Text Mining	0.56	DRD2	HALOPERIDOL LACTATE	Cancer Clinical Trials and approved for other pathologies	-	SENSITIVITY	direct-target	dopamine receptor antagonist(Cmap)	ChemblInteractions	712	0.22	-
5957	DRD2	1813	MSH2	4436		20049736	Text Mining	0.56	DRD2	MEMANTINE	Cancer Clinical Trials and approved for other pathologies	-	SENSITIVITY	direct-target	glutamate receptor antagonist(Cmap)	DrugBank	712	0.22	-
5958	DRD2	1813	MSH2	4436		20049736	Text Mining	0.56	DRD2	METOCLOPRAMIDE HYDROCHLORIDE HYDRATE	Cancer Clinical Trials and approved for other pathologies	-	SENSITIVITY	direct-target	dopamine receptor antagonist(Cmap)|serotonin receptor antagonist(Cmap)	ChemblInteractions	712	0.22	-
5959	DRD2	1813	MSH2	4436		20049736	Text Mining	0.56	DRD2	OLANZAPINE PAMOATE	Cancer Clinical Trials and approved for other pathologies	-	SENSITIVITY	direct-target	dopamine receptor antagonist(Cmap)|serotonin receptor antagonist(Cmap)	ChemblInteractions	712	0.22	-
5960	DRD2	1813	MSH2	4436		20049736	Text Mining	0.56	DRD2	THIORIDAZINE HYDROCHLORIDE	Cancer Clinical Trials and approved for other pathologies	-	SENSITIVITY	direct-target	dopamine receptor antagonist(Cmap)	ChemblInteractions	712	0.22	-
5961	DRD2	1813	MSH2	4436		20049736	Text Mining	0.56	DRD2	BUPROPION	Cancer Clinical Trials and approved for other pathologies	-	SENSITIVITY	biomarker	dopamine reuptake inhibitor(Cmap)	PharmGKB	631	0.2762	-
5962	DRD2	1813	MSH2	4436		20049736	Text Mining	0.56	DRD2	LITHIUM	Cancer Clinical Trials and approved for other pathologies	-	SENSITIVITY	biomarker	Other	NCI|PharmGKB	622	0.2762	-
5963	DRD2	1813	MSH2	4436		20049736	Text Mining	0.56	DRD2	METHYLPHENIDATE	Cancer Clinical Trials and approved for other pathologies	-	SENSITIVITY	biomarker	Other	PharmGKB	621	0.2762	-
5964	DRD2	1813	MSH2	4436		20049736	Text Mining	0.56	DRD2	NICOTINE	Cancer Clinical Trials and approved for other pathologies	-	SENSITIVITY	biomarker	acetylcholine receptor agonist(Cmap)	PharmGKB	621	0.2762	-
6072	LTC4S	4056	PRKDC	5591		28319085	CRISPR/CRISPRi	0.68	LTC4S	MONTELUKAST	Cancer Clinical Trials and approved for other pathologies	-	SENSITIVITY	biomarker	leukotriene receptor antagonist(Cmap)	PharmGKB	621	0.1	-
6073	LTC4S	4056	PRKDC	5591		28319085	CRISPR/CRISPRi	0.68	LTC4S	ASPIRIN	Cancer Clinical Trials and approved for other pathologies	-	SENSITIVITY	biomarker	cyclooxygenase inhibitor(Cmap)	PharmGKB	611	0.0509	-
6076	LTC4S	4056	MST1R	4486		28319085	CRISPR/CRISPRi	0.68	LTC4S	MONTELUKAST	Cancer Clinical Trials and approved for other pathologies	-	SENSITIVITY	biomarker	leukotriene receptor antagonist(Cmap)	PharmGKB	621	0.1	-
6077	LTC4S	4056	MST1R	4486		28319085	CRISPR/CRISPRi	0.68	LTC4S	ASPIRIN	Cancer Clinical Trials and approved for other pathologies	-	SENSITIVITY	biomarker	cyclooxygenase inhibitor(Cmap)	PharmGKB	611	0.0509	-
6086	CDK9	1025	SMAD4	4089		28319113	CRISPR screen	0.65	CDK9	TRILACICLIB	Cancer Clinical Trials and approved for other pathologies	-	SENSITIVITY	direct-target	CDK inhibitor(Cmap)	DrugBank|GuideToPharmacology|TTD	763	0.7957	-
6101	CDK9	1025	PRKDC	5591		28319113	CRISPR screen	0.65	CDK9	TRILACICLIB	Cancer Clinical Trials and approved for other pathologies	-	SENSITIVITY	direct-target	CDK inhibitor(Cmap)	DrugBank|GuideToPharmacology|TTD	763	0.7957	-
6116	CDK9	1025	PIK3CA	5290		28319113	CRISPR screen	0.65	CDK9	TRILACICLIB	Cancer Clinical Trials and approved for other pathologies	-	SENSITIVITY	direct-target	CDK inhibitor(Cmap)	DrugBank|GuideToPharmacology|TTD	763	0.7957	-
6131	CDK9	1025	RUNX1	861		28319113	CRISPR screen	0.65	CDK9	TRILACICLIB	Cancer Clinical Trials and approved for other pathologies	-	SENSITIVITY	direct-target	CDK inhibitor(Cmap)	DrugBank|GuideToPharmacology|TTD	763	0.7957	-
6146	CDK9	1025	KDM6A	7403		31300006	CRISPR/CRISPRi	0.7	CDK9	TRILACICLIB	Cancer Clinical Trials and approved for other pathologies	-	SENSITIVITY	direct-target	CDK inhibitor(Cmap)	DrugBank|GuideToPharmacology|TTD	763	0.7957	-
6177	FLT3	2322	KIT	3815		25531068	Text Mining	0.56	FLT3	FOSTAMATINIB	Cancer Clinical Trials and approved for other pathologies	-	SENSITIVITY	direct-target	SYK inhibitor(Cmap)	DrugBank	762	0.8838	-
6178	FLT3	2322	KIT	3815		25531068	Text Mining	0.56	FLT3	PONATINIB	Cancer Clinical Trials and approved for other pathologies	-	SENSITIVITY	direct-target	Bcr-Abl kinase inhibitor(Cmap)|FLT3 inhibitor(Cmap)|PDGFR tyrosine kinase receptor inhibitor(Cmap)	DTC|DoCM|DrugBank|JAX-CKB|MyCancerGenome|TALC|TTD	726	0.8838	-
6179	FLT3	2322	KIT	3815		25531068	Text Mining	0.56	FLT3	MIDOSTAURIN	Cancer Clinical Trials and approved for other pathologies	-	SENSITIVITY	direct-target	FLT3 inhibitor(Cmap)|KIT inhibitor(Cmap)|PKC inhibitor(Cmap)	CIViC|ChemblInteractions|DoCM|DrugBank|FDA|GuideToPharmacology|JAX-CKB|MyCancerGenome|PharmGKB|TTD|TdgClinicalTrial	0.72	0.8838	-
6180	FLT3	2322	KIT	3815		25531068	Text Mining	0.56	FLT3	GILTERITINIB	Cancer Clinical Trials and approved for other pathologies	-	SENSITIVITY	direct-target	FLT3 inhibitor(Cmap)	ChemblInteractions|DrugBank|FDA|GuideToPharmacology|JAX-CKB|OncoKB|PharmGKB|TTD	717	0.8838	-
6181	FLT3	2322	KIT	3815		25531068	Text Mining	0.56	FLT3	PACRITINIB	Cancer Clinical Trials and approved for other pathologies	-	SENSITIVITY	direct-target	FLT3 inhibitor(Cmap)|JAK inhibitor(Cmap)	ChemblInteractions|GuideToPharmacology|JAX-CKB|TTD	714	0.8838	-
6182	FLT3	2322	KIT	3815		25531068	Text Mining	0.56	FLT3	ZIDOVUDINE	Cancer Clinical Trials and approved for other pathologies	-	SENSITIVITY	direct-target	nucleoside reverse transcriptase inhibitor(Cmap)	TTD	711	0.8838	-
6183	FLT3	2322	KIT	3815		25531068	Text Mining	0.56	FLT3	IDARUBICIN	Cancer Clinical Trials and approved for other pathologies	-	SENSITIVITY	biomarker	topoisomerase inhibitor(Cmap)	DTC|MyCancerGenomeClinicalTrial	622	0.8838	-
6184	FLT3	2322	KIT	3815		25531068	Text Mining	0.56	FLT3	AZACITIDINE	Cancer Clinical Trials and approved for other pathologies	-	SENSITIVITY	biomarker	DNA methyltransferase inhibitor(Cmap)	JAX-CKB|MyCancerGenomeClinicalTrial	613	0.8838	-
6185	FLT3	2322	KIT	3815		25531068	Text Mining	0.56	FLT3	DAUNORUBICIN	Cancer Clinical Trials and approved for other pathologies	-	SENSITIVITY	biomarker	RNA synthesis inhibitor(Cmap)|topoisomerase inhibitor(Cmap)	JAX-CKB|NCI	613	0.8838	-
6186	FLT3	2322	KIT	3815		25531068	Text Mining	0.56	FLT3	CLOFARABINE	Cancer Clinical Trials and approved for other pathologies	-	SENSITIVITY	biomarker	ribonucleotide reductase inhibitor(Cmap)	MyCancerGenomeClinicalTrial	612	0.8838	-
6187	FLT3	2322	KIT	3815		25531068	Text Mining	0.56	FLT3	ENASIDENIB	Cancer Clinical Trials and approved for other pathologies	-	SENSITIVITY	biomarker	isocitrate dehydrogenase inhibitor(Cmap)	JAX-CKB	612	0.8838	-
6241	FLT3	2322	VHL	7428		28319113	CRISPR screen	0.65	FLT3	FOSTAMATINIB	Cancer Clinical Trials and approved for other pathologies	-	SENSITIVITY	direct-target	SYK inhibitor(Cmap)	DrugBank	762	0.8838	-
6242	FLT3	2322	VHL	7428		28319113	CRISPR screen	0.65	FLT3	PONATINIB	Cancer Clinical Trials and approved for other pathologies	-	SENSITIVITY	direct-target	Bcr-Abl kinase inhibitor(Cmap)|FLT3 inhibitor(Cmap)|PDGFR tyrosine kinase receptor inhibitor(Cmap)	DTC|DoCM|DrugBank|JAX-CKB|MyCancerGenome|TALC|TTD	726	0.8838	-
6243	FLT3	2322	VHL	7428		28319113	CRISPR screen	0.65	FLT3	MIDOSTAURIN	Cancer Clinical Trials and approved for other pathologies	-	SENSITIVITY	direct-target	FLT3 inhibitor(Cmap)|KIT inhibitor(Cmap)|PKC inhibitor(Cmap)	CIViC|ChemblInteractions|DoCM|DrugBank|FDA|GuideToPharmacology|JAX-CKB|MyCancerGenome|PharmGKB|TTD|TdgClinicalTrial	0.72	0.8838	-
6244	FLT3	2322	VHL	7428		28319113	CRISPR screen	0.65	FLT3	GILTERITINIB	Cancer Clinical Trials and approved for other pathologies	-	SENSITIVITY	direct-target	FLT3 inhibitor(Cmap)	ChemblInteractions|DrugBank|FDA|GuideToPharmacology|JAX-CKB|OncoKB|PharmGKB|TTD	717	0.8838	-
6245	FLT3	2322	VHL	7428		28319113	CRISPR screen	0.65	FLT3	PACRITINIB	Cancer Clinical Trials and approved for other pathologies	-	SENSITIVITY	direct-target	FLT3 inhibitor(Cmap)|JAK inhibitor(Cmap)	ChemblInteractions|GuideToPharmacology|JAX-CKB|TTD	714	0.8838	-
6246	FLT3	2322	VHL	7428		28319113	CRISPR screen	0.65	FLT3	ZIDOVUDINE	Cancer Clinical Trials and approved for other pathologies	-	SENSITIVITY	direct-target	nucleoside reverse transcriptase inhibitor(Cmap)	TTD	711	0.8838	-
6247	FLT3	2322	VHL	7428		28319113	CRISPR screen	0.65	FLT3	IDARUBICIN	Cancer Clinical Trials and approved for other pathologies	-	SENSITIVITY	biomarker	topoisomerase inhibitor(Cmap)	DTC|MyCancerGenomeClinicalTrial	622	0.8838	-
6248	FLT3	2322	VHL	7428		28319113	CRISPR screen	0.65	FLT3	AZACITIDINE	Cancer Clinical Trials and approved for other pathologies	-	SENSITIVITY	biomarker	DNA methyltransferase inhibitor(Cmap)	JAX-CKB|MyCancerGenomeClinicalTrial	613	0.8838	-
6249	FLT3	2322	VHL	7428		28319113	CRISPR screen	0.65	FLT3	DAUNORUBICIN	Cancer Clinical Trials and approved for other pathologies	-	SENSITIVITY	biomarker	RNA synthesis inhibitor(Cmap)|topoisomerase inhibitor(Cmap)	JAX-CKB|NCI	613	0.8838	-
6250	FLT3	2322	VHL	7428		28319113	CRISPR screen	0.65	FLT3	CLOFARABINE	Cancer Clinical Trials and approved for other pathologies	-	SENSITIVITY	biomarker	ribonucleotide reductase inhibitor(Cmap)	MyCancerGenomeClinicalTrial	612	0.8838	-
6251	FLT3	2322	VHL	7428		28319113	CRISPR screen	0.65	FLT3	ENASIDENIB	Cancer Clinical Trials and approved for other pathologies	-	SENSITIVITY	biomarker	isocitrate dehydrogenase inhibitor(Cmap)	JAX-CKB	612	0.8838	-
6290	CDKL1	8814	KRAS	3845		19490893	Text Mining	0.6	CDKL1	FOSTAMATINIB	Cancer Clinical Trials and approved for other pathologies	-	SENSITIVITY	direct-target	SYK inhibitor(Cmap)	DrugBank	792	0.7957	-
6292	HDAC2	3066	SMARCA4	6597		28319113	CRISPR screen	0.65	HDAC2	VALPROIC ACID	Cancer Clinical Trials and approved for other pathologies	-	SENSITIVITY	direct-target	Other	DTC|DrugBank|TALC	744	0.4386	-
6293	HDAC2	3066	SMARCA4	6597		28319113	CRISPR screen	0.65	HDAC2	ATORVASTATIN	Cancer Clinical Trials and approved for other pathologies	-	SENSITIVITY	direct-target	HMGCR inhibitor(Cmap)	DrugBank|GuideToPharmacology|NCI|PharmGKB|TEND|TTD|TdgClinicalTrial	735	0.4386	-
6294	HDAC2	3066	SMARCA4	6597		28319113	CRISPR screen	0.65	HDAC2	LOVASTATIN	Cancer Clinical Trials and approved for other pathologies	-	SENSITIVITY	direct-target	HMGCR inhibitor(Cmap)	ChemblInteractions|ClearityFoundationClinicalTrial|DTC|DrugBank|GuideToPharmacology|PharmGKB|TEND|TTD|TdgClinicalTrial	728	0.4386	-
6295	HDAC2	3066	SMARCA4	6597		28319113	CRISPR screen	0.65	HDAC2	SIMVASTATIN	Cancer Clinical Trials and approved for other pathologies	-	SENSITIVITY	direct-target	HMGCR inhibitor(Cmap)	ChemblInteractions|DTC|DrugBank|GuideToPharmacology|PharmGKB|TEND|TTD|TdgClinicalTrial	727	0.4386	-
6296	HDAC2	3066	SMARCA4	6597		28319113	CRISPR screen	0.65	HDAC2	PRAVASTATIN	Cancer Clinical Trials and approved for other pathologies	-	SENSITIVITY	direct-target	HMGCR inhibitor(Cmap)	DrugBank|GuideToPharmacology|PharmGKB|TEND|TTD|TdgClinicalTrial	725	0.4386	-
6297	HDAC2	3066	SMARCA4	6597		28319113	CRISPR screen	0.65	HDAC2	THEOPHYLLINE	Cancer Clinical Trials and approved for other pathologies	-	SENSITIVITY	direct-target	Other	DrugBank	722	0.4386	-
6298	HDAC2	3066	SMARCA4	6597		28319113	CRISPR screen	0.65	HDAC2	AMINOPHYLLINE	Cancer Clinical Trials and approved for other pathologies	-	SENSITIVITY	direct-target	adenosine receptor antagonist(Cmap)	DrugBank	712	0.4386	-
6299	HDAC2	3066	SMARCA4	6597		28319113	CRISPR screen	0.65	HDAC2	DAUNORUBICIN	Cancer Clinical Trials and approved for other pathologies	-	SENSITIVITY	biomarker	RNA synthesis inhibitor(Cmap)|topoisomerase inhibitor(Cmap)	DTC	642	0.4386	-
6321	HDAC2	3066	VHL	7428		28319113	CRISPR screen	0.65	HDAC2	VALPROIC ACID	Cancer Clinical Trials and approved for other pathologies	-	SENSITIVITY	direct-target	Other	DTC|DrugBank|TALC	744	0.4386	-
6322	HDAC2	3066	VHL	7428		28319113	CRISPR screen	0.65	HDAC2	ATORVASTATIN	Cancer Clinical Trials and approved for other pathologies	-	SENSITIVITY	direct-target	HMGCR inhibitor(Cmap)	DrugBank|GuideToPharmacology|NCI|PharmGKB|TEND|TTD|TdgClinicalTrial	735	0.4386	-
6323	HDAC2	3066	VHL	7428		28319113	CRISPR screen	0.65	HDAC2	LOVASTATIN	Cancer Clinical Trials and approved for other pathologies	-	SENSITIVITY	direct-target	HMGCR inhibitor(Cmap)	ChemblInteractions|ClearityFoundationClinicalTrial|DTC|DrugBank|GuideToPharmacology|PharmGKB|TEND|TTD|TdgClinicalTrial	728	0.4386	-
6324	HDAC2	3066	VHL	7428		28319113	CRISPR screen	0.65	HDAC2	SIMVASTATIN	Cancer Clinical Trials and approved for other pathologies	-	SENSITIVITY	direct-target	HMGCR inhibitor(Cmap)	ChemblInteractions|DTC|DrugBank|GuideToPharmacology|PharmGKB|TEND|TTD|TdgClinicalTrial	727	0.4386	-
6325	HDAC2	3066	VHL	7428		28319113	CRISPR screen	0.65	HDAC2	PRAVASTATIN	Cancer Clinical Trials and approved for other pathologies	-	SENSITIVITY	direct-target	HMGCR inhibitor(Cmap)	DrugBank|GuideToPharmacology|PharmGKB|TEND|TTD|TdgClinicalTrial	725	0.4386	-
6326	HDAC2	3066	VHL	7428		28319113	CRISPR screen	0.65	HDAC2	THEOPHYLLINE	Cancer Clinical Trials and approved for other pathologies	-	SENSITIVITY	direct-target	Other	DrugBank	722	0.4386	-
6327	HDAC2	3066	VHL	7428		28319113	CRISPR screen	0.65	HDAC2	AMINOPHYLLINE	Cancer Clinical Trials and approved for other pathologies	-	SENSITIVITY	direct-target	adenosine receptor antagonist(Cmap)	DrugBank	712	0.4386	-
6328	HDAC2	3066	VHL	7428		28319113	CRISPR screen	0.65	HDAC2	DAUNORUBICIN	Cancer Clinical Trials and approved for other pathologies	-	SENSITIVITY	biomarker	RNA synthesis inhibitor(Cmap)|topoisomerase inhibitor(Cmap)	DTC	642	0.4386	-
6397	TTLL3	26140	KRAS	3845		19490893	Text Mining	0.6	TTLL3	THEOPHYLLINE	Cancer Clinical Trials and approved for other pathologies	-	SENSITIVITY	direct-target	Other	DrugBank	712	0.0233	-
6398	PTGS1	5742	SMARCA1	6594		20609354	GenomeRNAi	506	PTGS1	ASPIRIN	Cancer Clinical Trials and approved for other pathologies	-	SENSITIVITY	direct-target	cyclooxygenase inhibitor(Cmap)	ChemblInteractions|DTC|DrugBank|GuideToPharmacology|PharmGKB|TEND	746	0.2362	-
6399	PTGS1	5742	SMARCA1	6594		20609354	GenomeRNAi	506	PTGS1	SULINDAC	Cancer Clinical Trials and approved for other pathologies	-	SENSITIVITY	direct-target	cyclooxygenase inhibitor(Cmap)	ChemblInteractions|DrugBank|GuideToPharmacology|TEND|TdgClinicalTrial	736	0.2362	-
6400	PTGS1	5742	SMARCA1	6594		20609354	GenomeRNAi	506	PTGS1	SULFASALAZINE	Cancer Clinical Trials and approved for other pathologies	-	SENSITIVITY	direct-target	cyclooxygenase inhibitor(Cmap)	ChemblInteractions|DrugBank|TdgClinicalTrial	724	0.2362	-
6470	PTGS1	5742	TLE1	7088		20609354	GenomeRNAi	509	PTGS1	ASPIRIN	Cancer Clinical Trials and approved for other pathologies	-	SENSITIVITY	direct-target	cyclooxygenase inhibitor(Cmap)	ChemblInteractions|DTC|DrugBank|GuideToPharmacology|PharmGKB|TEND	746	0.2362	-
6471	PTGS1	5742	TLE1	7088		20609354	GenomeRNAi	509	PTGS1	SULINDAC	Cancer Clinical Trials and approved for other pathologies	-	SENSITIVITY	direct-target	cyclooxygenase inhibitor(Cmap)	ChemblInteractions|DrugBank|GuideToPharmacology|TEND|TdgClinicalTrial	736	0.2362	-
6472	PTGS1	5742	TLE1	7088		20609354	GenomeRNAi	509	PTGS1	SULFASALAZINE	Cancer Clinical Trials and approved for other pathologies	-	SENSITIVITY	direct-target	cyclooxygenase inhibitor(Cmap)	ChemblInteractions|DrugBank|TdgClinicalTrial	724	0.2362	-
6542	PTGS1	5742	MSH2	4436		20049736	Text Mining	0.56	PTGS1	ASPIRIN	Cancer Clinical Trials and approved for other pathologies	-	SENSITIVITY	direct-target	cyclooxygenase inhibitor(Cmap)	ChemblInteractions|DTC|DrugBank|GuideToPharmacology|PharmGKB|TEND	746	0.2362	-
6543	PTGS1	5742	MSH2	4436		20049736	Text Mining	0.56	PTGS1	SULINDAC	Cancer Clinical Trials and approved for other pathologies	-	SENSITIVITY	direct-target	cyclooxygenase inhibitor(Cmap)	ChemblInteractions|DrugBank|GuideToPharmacology|TEND|TdgClinicalTrial	736	0.2362	-
6544	PTGS1	5742	MSH2	4436		20049736	Text Mining	0.56	PTGS1	SULFASALAZINE	Cancer Clinical Trials and approved for other pathologies	-	SENSITIVITY	direct-target	cyclooxygenase inhibitor(Cmap)	ChemblInteractions|DrugBank|TdgClinicalTrial	724	0.2362	-
6614	PTGS1	5742	TRIP11	9321		20609354	GenomeRNAi	509	PTGS1	ASPIRIN	Cancer Clinical Trials and approved for other pathologies	-	SENSITIVITY	direct-target	cyclooxygenase inhibitor(Cmap)	ChemblInteractions|DTC|DrugBank|GuideToPharmacology|PharmGKB|TEND	746	0.2362	-
6615	PTGS1	5742	TRIP11	9321		20609354	GenomeRNAi	509	PTGS1	SULINDAC	Cancer Clinical Trials and approved for other pathologies	-	SENSITIVITY	direct-target	cyclooxygenase inhibitor(Cmap)	ChemblInteractions|DrugBank|GuideToPharmacology|TEND|TdgClinicalTrial	736	0.2362	-
6616	PTGS1	5742	TRIP11	9321		20609354	GenomeRNAi	509	PTGS1	SULFASALAZINE	Cancer Clinical Trials and approved for other pathologies	-	SENSITIVITY	direct-target	cyclooxygenase inhibitor(Cmap)	ChemblInteractions|DrugBank|TdgClinicalTrial	724	0.2362	-
6687	DNTT	1791	SESN2	83667		3965078	Decipher	536	DNTT	ACICLOVIR	Cancer Clinical Trials and approved for other pathologies	-	SENSITIVITY	biomarker	DNA polymerase inhibitor(Cmap)	NCI	612	0.04	-
6688	DNTT	1791	SESN2	83667		3965078	Decipher	536	DNTT	HYDROXYCARBAMIDE	Cancer Clinical Trials and approved for other pathologies	-	SENSITIVITY	biomarker	ribonucleotide reductase inhibitor(Cmap)	NCI	612	0.04	-
6691	DNTT	1791	POLE	5426		3965078	Decipher	545	DNTT	ACICLOVIR	Cancer Clinical Trials and approved for other pathologies	-	SENSITIVITY	biomarker	DNA polymerase inhibitor(Cmap)	NCI	612	0.04	-
6692	DNTT	1791	POLE	5426		3965078	Decipher	545	DNTT	HYDROXYCARBAMIDE	Cancer Clinical Trials and approved for other pathologies	-	SENSITIVITY	biomarker	ribonucleotide reductase inhibitor(Cmap)	NCI	612	0.04	-
6695	DNTT	1791	PPM1D	8493		3965078	Decipher	545	DNTT	ACICLOVIR	Cancer Clinical Trials and approved for other pathologies	-	SENSITIVITY	biomarker	DNA polymerase inhibitor(Cmap)	NCI	612	0.04	-
6696	DNTT	1791	PPM1D	8493		3965078	Decipher	545	DNTT	HYDROXYCARBAMIDE	Cancer Clinical Trials and approved for other pathologies	-	SENSITIVITY	biomarker	ribonucleotide reductase inhibitor(Cmap)	NCI	612	0.04	-
6699	DNTT	1791	PMS2	5395		3965078	Decipher	551	DNTT	ACICLOVIR	Cancer Clinical Trials and approved for other pathologies	-	SENSITIVITY	biomarker	DNA polymerase inhibitor(Cmap)	NCI	612	0.04	-
6700	DNTT	1791	PMS2	5395		3965078	Decipher	551	DNTT	HYDROXYCARBAMIDE	Cancer Clinical Trials and approved for other pathologies	-	SENSITIVITY	biomarker	ribonucleotide reductase inhibitor(Cmap)	NCI	612	0.04	-
6703	DNTT	1791	PARP1	142		3965078	Decipher	0.5479999999999999	DNTT	ACICLOVIR	Cancer Clinical Trials and approved for other pathologies	-	SENSITIVITY	biomarker	DNA polymerase inhibitor(Cmap)	NCI	612	0.04	-
6704	DNTT	1791	PARP1	142		3965078	Decipher	0.5479999999999999	DNTT	HYDROXYCARBAMIDE	Cancer Clinical Trials and approved for other pathologies	-	SENSITIVITY	biomarker	ribonucleotide reductase inhibitor(Cmap)	NCI	612	0.04	-
6707	DNTT	1791	EGFR	1956		3965078	Decipher	0.5329999999999999	DNTT	ACICLOVIR	Cancer Clinical Trials and approved for other pathologies	-	SENSITIVITY	biomarker	DNA polymerase inhibitor(Cmap)	NCI	612	0.04	-
6708	DNTT	1791	EGFR	1956		3965078	Decipher	0.5329999999999999	DNTT	HYDROXYCARBAMIDE	Cancer Clinical Trials and approved for other pathologies	-	SENSITIVITY	biomarker	ribonucleotide reductase inhibitor(Cmap)	NCI	612	0.04	-
6711	EFL1	79631	MYC	4609		22157079	GenomeRNAi	557	EFL1	DEOXYCHOLIC ACID	Cancer Clinical Trials and approved for other pathologies	-	SENSITIVITY	direct-target	Other	DrugBank	712	0.0	-
6733	ACY1	95	ATM	472		28319085	CRISPR/CRISPRi	0.68	ACY1	COPPER	Cancer Clinical Trials and approved for other pathologies	-	SENSITIVITY	gene-dependency	Other	DrugBank	762	0.4193	-
6734	ACY1	95	ATM	472		28319085	CRISPR/CRISPRi	0.68	ACY1	ACETYLCYSTEINE	Cancer Clinical Trials and approved for other pathologies	-	SENSITIVITY	direct-target	mucolytic agent(Cmap)	DrugBank	712	0.0662	-
6735	ACY1	95	ERBB3	2065		28319085	CRISPR/CRISPRi	0.68	ACY1	COPPER	Cancer Clinical Trials and approved for other pathologies	-	SENSITIVITY	gene-dependency	Other	DrugBank	762	0.4193	-
6736	ACY1	95	ERBB3	2065		28319085	CRISPR/CRISPRi	0.68	ACY1	ACETYLCYSTEINE	Cancer Clinical Trials and approved for other pathologies	-	SENSITIVITY	direct-target	mucolytic agent(Cmap)	DrugBank	712	0.0662	-
6737	EIF4E	1977	MYC	4609		25564254;22573234;18327707;23803850	Text Mining	0.56	EIF4E	HYDROXYCARBAMIDE	Cancer Clinical Trials and approved for other pathologies	-	SENSITIVITY	biomarker	ribonucleotide reductase inhibitor(Cmap)	NCI	612	0.3541	-
6738	EIF4E	1977	MYC	4609		25564254;22573234;18327707;23803850	Text Mining	0.56	EIF4E	SIROLIMUS	Cancer Clinical Trials and approved for other pathologies	-	SENSITIVITY	biomarker	mTOR inhibitor(Cmap)	NCI	612	0.3541	-
6740	HSPD1	3329	KRAS	3845		19490893	Text Mining	0.6	HSPD1	COPPER	Cancer Clinical Trials and approved for other pathologies	-	SENSITIVITY	direct-target	Other	DrugBank	742	0.1762	-
6741	HSPD1	3329	KRAS	3845		19490893	Text Mining	0.6	HSPD1	ATORVASTATIN	Cancer Clinical Trials and approved for other pathologies	-	SENSITIVITY	direct-target	HMGCR inhibitor(Cmap)	DrugBank|GuideToPharmacology|NCI|PharmGKB|TEND|TTD|TdgClinicalTrial	735	0.4386	-
6747	PLK1	5347	KRAS	3845		19490893	Text Mining	0.6	PLK1	FOSTAMATINIB	Cancer Clinical Trials and approved for other pathologies	-	SENSITIVITY	direct-target	SYK inhibitor(Cmap)	DrugBank	792	0.7503	-
6748	PLK1	5347	KRAS	3845		19490893	Text Mining	0.6	PLK1	IDARUBICIN HYDROCHLORIDE	Cancer Clinical Trials and approved for other pathologies	-	SENSITIVITY	biomarker	topoisomerase inhibitor(Cmap)	DTC	642	0.2162	-
6749	PLK1	5347	KRAS	3845		19490893	Text Mining	0.6	PLK1	SIMVASTATIN	Cancer Clinical Trials and approved for other pathologies	-	SENSITIVITY	biomarker	HMGCR inhibitor(Cmap)	DTC|NCI	622	0.4731	-
6750	PLK1	5347	KRAS	3845		19490893	Text Mining	0.6	PLK1	DISULFIRAM	Cancer Clinical Trials and approved for other pathologies	-	SENSITIVITY	biomarker	DNA methyltransferase inhibitor(Cmap)|TRPV agonist(Cmap)|aldehyde dehydrogenase inhibitor(Cmap)	DTC	622	0.2162	-
6751	PLK1	5347	KRAS	3845		19490893	Text Mining	0.6	PLK1	ERYTHROMYCIN	Cancer Clinical Trials and approved for other pathologies	-	SENSITIVITY	biomarker	NFkB pathway inhibitor(Cmap)	DTC	612	0.2162	-
6752	PLK1	5347	KRAS	3845		19490893	Text Mining	0.6	PLK1	FLUORESCEIN DIACETATE	Cancer Clinical Trials and approved for other pathologies	-	SENSITIVITY	biomarker	Other	DTC	612	0.2162	-
6753	PLK1	5347	KRAS	3845		19490893	Text Mining	0.6	PLK1	LANSOPRAZOLE	Cancer Clinical Trials and approved for other pathologies	-	SENSITIVITY	biomarker	ATPase inhibitor(Cmap)	DTC	612	0.2162	-
6788	FNTA	2339	PARP1	142		31300006	CRISPR/CRISPRi	0.58	FNTA	LONAFARNIB	Cancer Clinical Trials and approved for other pathologies	-	SENSITIVITY	direct-target	farnesyltransferase inhibitor(Cmap)	ChemblInteractions|DrugBank|PharmGKB	723	0.2118	-
6790	FNTA	2339	KDM6A	7403		28319113	CRISPR screen	0.65	FNTA	LONAFARNIB	Cancer Clinical Trials and approved for other pathologies	-	SENSITIVITY	direct-target	farnesyltransferase inhibitor(Cmap)	ChemblInteractions|DrugBank|PharmGKB	723	0.2118	-
6792	AKR7A2	8574	PDGFRB	5159		20609354	GenomeRNAi	503	AKR7A2	DAUNORUBICIN	Cancer Clinical Trials and approved for other pathologies	-	SENSITIVITY	biomarker	RNA synthesis inhibitor(Cmap)|topoisomerase inhibitor(Cmap)	DTC|PharmGKB	642	0.2618	-
6793	AKR7A2	8574	RET	5979		20609354	GenomeRNAi	503	AKR7A2	DAUNORUBICIN	Cancer Clinical Trials and approved for other pathologies	-	SENSITIVITY	biomarker	RNA synthesis inhibitor(Cmap)|topoisomerase inhibitor(Cmap)	DTC|PharmGKB	642	0.2618	-
6794	AKR7A2	8574	KIT	3815		20609354	GenomeRNAi	503	AKR7A2	DAUNORUBICIN	Cancer Clinical Trials and approved for other pathologies	-	SENSITIVITY	biomarker	RNA synthesis inhibitor(Cmap)|topoisomerase inhibitor(Cmap)	DTC|PharmGKB	642	0.2618	-
6795	AKR7A2	8574	BCR	613		20609354	GenomeRNAi	503	AKR7A2	DAUNORUBICIN	Cancer Clinical Trials and approved for other pathologies	-	SENSITIVITY	biomarker	RNA synthesis inhibitor(Cmap)|topoisomerase inhibitor(Cmap)	DTC|PharmGKB	642	0.2618	-
6796	AKR7A2	8574	NTRK1	4914		20609354	GenomeRNAi	503	AKR7A2	DAUNORUBICIN	Cancer Clinical Trials and approved for other pathologies	-	SENSITIVITY	biomarker	RNA synthesis inhibitor(Cmap)|topoisomerase inhibitor(Cmap)	DTC|PharmGKB	642	0.2618	-
6797	AKR7A2	8574	DDR1	780		20609354	GenomeRNAi	503	AKR7A2	DAUNORUBICIN	Cancer Clinical Trials and approved for other pathologies	-	SENSITIVITY	biomarker	RNA synthesis inhibitor(Cmap)|topoisomerase inhibitor(Cmap)	DTC|PharmGKB	642	0.2618	-
6798	AKR7A2	8574	ALB	213		20609354	GenomeRNAi	503	AKR7A2	DAUNORUBICIN	Cancer Clinical Trials and approved for other pathologies	-	SENSITIVITY	biomarker	RNA synthesis inhibitor(Cmap)|topoisomerase inhibitor(Cmap)	DTC|PharmGKB	642	0.2618	-
6799	AKR1D1	6718	KRAS	3845		22613949	Text Mining	0.6	AKR1D1	FINASTERIDE	Cancer Clinical Trials and approved for other pathologies	-	SENSITIVITY	direct-target	5 alpha reductase inhibitor(Cmap)	DrugBank|TdgClinicalTrial	713	0.2118	-
6801	EIF2AK2	5610	KRAS	3845		19490893	Text Mining	0.6	EIF2AK2	FOSTAMATINIB	Cancer Clinical Trials and approved for other pathologies	-	SENSITIVITY	direct-target	SYK inhibitor(Cmap)	DrugBank	752	0.7447	-
6814	MAP3K4	4216	RPS6KA4	8986		28319085	CRISPR/CRISPRi	0.68	MAP3K4	FOSTAMATINIB	Cancer Clinical Trials and approved for other pathologies	-	SENSITIVITY	direct-target	SYK inhibitor(Cmap)	DrugBank	792	0.8749	-
6815	CAMK2A	815	PIK3C2B	5287		28319085	CRISPR/CRISPRi	0.68	CAMK2A	FOSTAMATINIB	Cancer Clinical Trials and approved for other pathologies	-	SENSITIVITY	direct-target	SYK inhibitor(Cmap)	DrugBank	792	0.7957	-
6822	RELA	5970	SESN2	83667		3965078	Decipher	536	RELA	DIMETHYL FUMARATE	Cancer Clinical Trials and approved for other pathologies	-	SENSITIVITY	direct-target	Other	DrugBank	712	0.2415	-
6823	RELA	5970	SESN2	83667		3965078	Decipher	536	RELA	ARTESUNATE	Cancer Clinical Trials and approved for other pathologies	-	SENSITIVITY	biomarker	DNA synthesis inhibitor(Cmap)	DTC	612	0.2415	-
6824	RELA	5970	SESN2	83667		3965078	Decipher	536	RELA	VORICONAZOLE	Cancer Clinical Trials and approved for other pathologies	-	SENSITIVITY	biomarker	cytochrome P450 inhibitor(Cmap)	DTC	612	0.2415	-
6830	DIABLO	56616	XIAP	331		21543344	Text Mining	0.56	DIABLO	CLADRIBINE	Cancer Clinical Trials and approved for other pathologies	-	SENSITIVITY	biomarker	adenosine deaminase inhibitor(Cmap)|ribonucleotide reductase inhibitor(Cmap)	NCI	612	0.0906	-
6849	CYP2C9	1559	KAT6A	7994		20609354	GenomeRNAi	512	CYP2C9	OLANZAPINE	Cancer Clinical Trials and approved for other pathologies	-	SENSITIVITY	direct-target	dopamine receptor antagonist(Cmap)|serotonin receptor antagonist(Cmap)	DrugBank|PharmGKB|TEND|TdgClinicalTrial	754	0.2262	-
6850	CYP2C9	1559	KAT6A	7994		20609354	GenomeRNAi	512	CYP2C9	CLOZAPINE	Cancer Clinical Trials and approved for other pathologies	-	SENSITIVITY	direct-target	dopamine receptor antagonist(Cmap)|serotonin receptor antagonist(Cmap)	DTC|DrugBank|GuideToPharmacology|PharmGKB	753	0.2	-
6851	CYP2C9	1559	KAT6A	7994		20609354	GenomeRNAi	512	CYP2C9	IMIPRAMINE	Cancer Clinical Trials and approved for other pathologies	-	SENSITIVITY	direct-target	norepinephrine reputake inhibitor(Cmap)|serotonin reuptake inhibitor(Cmap)	DTC|DrugBank|GuideToPharmacology|PharmGKB	753	0.2	-
6852	CYP2C9	1559	KAT6A	7994		20609354	GenomeRNAi	512	CYP2C9	ASPIRIN	Cancer Clinical Trials and approved for other pathologies	-	SENSITIVITY	direct-target	cyclooxygenase inhibitor(Cmap)	DTC|DrugBank|NCI|PharmGKB	752	0.7257	-
6853	CYP2C9	1559	KAT6A	7994		20609354	GenomeRNAi	512	CYP2C9	DANAZOL	Cancer Clinical Trials and approved for other pathologies	-	SENSITIVITY	direct-target	estrogen receptor antagonist(Cmap)|progesterone receptor agonist(Cmap)	DTC|DrugBank|NCI|PharmGKB	752	0.2	-
6854	CYP2C9	1559	KAT6A	7994		20609354	GenomeRNAi	512	CYP2C9	ISONIAZID	Cancer Clinical Trials and approved for other pathologies	-	SENSITIVITY	direct-target	FABI inhibitor(Cmap)	DTC|DrugBank|PharmGKB	743	0.2118	-
6855	CYP2C9	1559	KAT6A	7994		20609354	GenomeRNAi	512	CYP2C9	MINOCYCLINE	Cancer Clinical Trials and approved for other pathologies	-	SENSITIVITY	direct-target	bacterial 30S ribosomal subunit inhibitor(Cmap)	DTC|DrugBank	732	0.3418	-
6856	CYP2C9	1559	KAT6A	7994		20609354	GenomeRNAi	512	CYP2C9	ESCITALOPRAM	Cancer Clinical Trials and approved for other pathologies	-	SENSITIVITY	direct-target	selective serotonin reuptake inhibitor (SSRI)(Cmap)	DTC|DrugBank|PharmGKB	732	0.2	-
6857	CYP2C9	1559	KAT6A	7994		20609354	GenomeRNAi	512	CYP2C9	LOVASTATIN	Cancer Clinical Trials and approved for other pathologies	-	SENSITIVITY	biomarker	HMGCR inhibitor(Cmap)	DTC|NCI|PharmGKB	662	0.2262	-
6858	CYP2C9	1559	KAT6A	7994		20609354	GenomeRNAi	512	CYP2C9	PROGESTERONE	Cancer Clinical Trials and approved for other pathologies	-	SENSITIVITY	biomarker	progesterone receptor agonist(Cmap)	DTC|NCI|PharmGKB	652	0.7957	-
6859	CYP2C9	1559	KAT6A	7994		20609354	GenomeRNAi	512	CYP2C9	ATORVASTATIN	Cancer Clinical Trials and approved for other pathologies	-	SENSITIVITY	biomarker	HMGCR inhibitor(Cmap)	NCI|PharmGKB	652	0.2262	-
6860	CYP2C9	1559	KAT6A	7994		20609354	GenomeRNAi	512	CYP2C9	RIFAMPICIN	Cancer Clinical Trials and approved for other pathologies	-	SENSITIVITY	biomarker	RNA polymerase inhibitor(Cmap)	DTC|NCI|PharmGKB	652	0.2262	-
6861	CYP2C9	1559	KAT6A	7994		20609354	GenomeRNAi	512	CYP2C9	WARFARIN	Cancer Clinical Trials and approved for other pathologies	-	SENSITIVITY	biomarker	vitamin K antagonist(Cmap)	FDA|NCI|PharmGKB	643	0.2519	-
6862	CYP2C9	1559	KAT6A	7994		20609354	GenomeRNAi	512	CYP2C9	CLARITHROMYCIN	Cancer Clinical Trials and approved for other pathologies	-	SENSITIVITY	biomarker	bacterial 50S ribosomal subunit inhibitor(Cmap)	DTC|NCI|PharmGKB	642	0.2262	-
6863	CYP2C9	1559	KAT6A	7994		20609354	GenomeRNAi	512	CYP2C9	FENOFIBRATE	Cancer Clinical Trials and approved for other pathologies	-	SENSITIVITY	biomarker	PPAR receptor agonist(Cmap)	DTC|PharmGKB	642	0.2262	-
6864	CYP2C9	1559	KAT6A	7994		20609354	GenomeRNAi	512	CYP2C9	MONTELUKAST	Cancer Clinical Trials and approved for other pathologies	-	SENSITIVITY	biomarker	leukotriene receptor antagonist(Cmap)	DTC|PharmGKB	642	0.2262	-
6865	CYP2C9	1559	KAT6A	7994		20609354	GenomeRNAi	512	CYP2C9	SIMVASTATIN	Cancer Clinical Trials and approved for other pathologies	-	SENSITIVITY	biomarker	HMGCR inhibitor(Cmap)	DTC|NCI|PharmGKB	642	0.2262	-
6866	CYP2C9	1559	KAT6A	7994		20609354	GenomeRNAi	512	CYP2C9	COLCHICINE	Cancer Clinical Trials and approved for other pathologies	-	SENSITIVITY	biomarker	microtubule inhibitor(Cmap)	DTC|NCI	642	0.2	-
6867	CYP2C9	1559	KAT6A	7994		20609354	GenomeRNAi	512	CYP2C9	ZIDOVUDINE	Cancer Clinical Trials and approved for other pathologies	-	SENSITIVITY	biomarker	nucleoside reverse transcriptase inhibitor(Cmap)	DTC|NCI|PharmGKB	642	0.1008	-
6868	CYP2C9	1559	KAT6A	7994		20609354	GenomeRNAi	512	CYP2C9	DIGOXIN	Cancer Clinical Trials and approved for other pathologies	-	SENSITIVITY	biomarker	ATPase inhibitor(Cmap)	DTC|NCI	642	0.1	-
6869	CYP2C9	1559	KAT6A	7994		20609354	GenomeRNAi	512	CYP2C9	ERYTHROMYCIN	Cancer Clinical Trials and approved for other pathologies	-	SENSITIVITY	biomarker	NFkB pathway inhibitor(Cmap)	DTC|PharmGKB	632	0.2262	-
6870	CYP2C9	1559	KAT6A	7994		20609354	GenomeRNAi	512	CYP2C9	MIRTAZAPINE	Cancer Clinical Trials and approved for other pathologies	-	SENSITIVITY	biomarker	adrenergic receptor antagonist(Cmap)|serotonin receptor antagonist(Cmap)	DTC|PharmGKB	632	0.2262	-
6871	CYP2C9	1559	KAT6A	7994		20609354	GenomeRNAi	512	CYP2C9	CAFFEINE	Cancer Clinical Trials and approved for other pathologies	-	SENSITIVITY	biomarker	adenosine receptor antagonist(Cmap)|phosphodiesterase inhibitor(Cmap)	DTC|NCI	632	0.2	-
6872	CYP2C9	1559	KAT6A	7994		20609354	GenomeRNAi	512	CYP2C9	DACARBAZINE	Cancer Clinical Trials and approved for other pathologies	-	SENSITIVITY	biomarker	DNA alkylating agent(Cmap)	DTC|PharmGKB	632	0.2	-
6873	CYP2C9	1559	KAT6A	7994		20609354	GenomeRNAi	512	CYP2C9	FINASTERIDE	Cancer Clinical Trials and approved for other pathologies	-	SENSITIVITY	biomarker	5 alpha reductase inhibitor(Cmap)	DTC|NCI	632	0.1651	-
6874	CYP2C9	1559	KAT6A	7994		20609354	GenomeRNAi	512	CYP2C9	BUSULFAN	Cancer Clinical Trials and approved for other pathologies	-	SENSITIVITY	biomarker	DNA inhibitor(Cmap)	DTC|PharmGKB	632	0.1008	-
6875	CYP2C9	1559	KAT6A	7994		20609354	GenomeRNAi	512	CYP2C9	PROPRANOLOL	Cancer Clinical Trials and approved for other pathologies	-	SENSITIVITY	biomarker	adrenergic receptor antagonist(Cmap)	DTC|NCI	632	0.1	-
6876	CYP2C9	1559	KAT6A	7994		20609354	GenomeRNAi	512	CYP2C9	SULFASALAZINE	Cancer Clinical Trials and approved for other pathologies	-	SENSITIVITY	biomarker	cyclooxygenase inhibitor(Cmap)	DTC|NCI	632	0.1	-
6877	CYP2C9	1559	KAT6A	7994		20609354	GenomeRNAi	512	CYP2C9	LORATADINE	Cancer Clinical Trials and approved for other pathologies	-	SENSITIVITY	biomarker	histamine receptor antagonist(Cmap)	DTC|PharmGKB	622	0.2262	-
6878	CYP2C9	1559	KAT6A	7994		20609354	GenomeRNAi	512	CYP2C9	ALLOPURINOL	Cancer Clinical Trials and approved for other pathologies	-	SENSITIVITY	biomarker	xanthine oxidase inhibitor(Cmap)	DTC	622	0.1	-
6879	CYP2C9	1559	KAT6A	7994		20609354	GenomeRNAi	512	CYP2C9	AMPHOTERICIN B	Cancer Clinical Trials and approved for other pathologies	-	SENSITIVITY	biomarker	Other	DTC	622	0.1	-
6880	CYP2C9	1559	KAT6A	7994		20609354	GenomeRNAi	512	CYP2C9	AZITHROMYCIN	Cancer Clinical Trials and approved for other pathologies	-	SENSITIVITY	biomarker	bacterial 50S ribosomal subunit inhibitor(Cmap)	DTC	622	0.1	-
6881	CYP2C9	1559	KAT6A	7994		20609354	GenomeRNAi	512	CYP2C9	BECLOMETASONE	Cancer Clinical Trials and approved for other pathologies	-	SENSITIVITY	biomarker	glucocorticoid receptor agonist(Cmap)	DTC	622	0.1	-
6882	CYP2C9	1559	KAT6A	7994		20609354	GenomeRNAi	512	CYP2C9	BUDESONIDE	Cancer Clinical Trials and approved for other pathologies	-	SENSITIVITY	biomarker	glucocorticoid receptor agonist(Cmap)	DTC	622	0.1	-
6883	CYP2C9	1559	KAT6A	7994		20609354	GenomeRNAi	512	CYP2C9	CHLOROQUINE	Cancer Clinical Trials and approved for other pathologies	-	SENSITIVITY	biomarker	antimalarial agent(Cmap)	DTC	622	0.1	-
6884	CYP2C9	1559	KAT6A	7994		20609354	GenomeRNAi	512	CYP2C9	CIPROFLOXACIN	Cancer Clinical Trials and approved for other pathologies	-	SENSITIVITY	biomarker	bacterial DNA gyrase inhibitor(Cmap)	DTC	622	0.1	-
6885	CYP2C9	1559	KAT6A	7994		20609354	GenomeRNAi	512	CYP2C9	DISULFIRAM	Cancer Clinical Trials and approved for other pathologies	-	SENSITIVITY	biomarker	DNA methyltransferase inhibitor(Cmap)|TRPV agonist(Cmap)|aldehyde dehydrogenase inhibitor(Cmap)	DTC	622	0.1	-
6886	CYP2C9	1559	KAT6A	7994		20609354	GenomeRNAi	512	CYP2C9	FLUCONAZOLE	Cancer Clinical Trials and approved for other pathologies	-	SENSITIVITY	biomarker	sterol demethylase inhibitor(Cmap)	DTC|PharmGKB	622	0.1	-
6887	CYP2C9	1559	KAT6A	7994		20609354	GenomeRNAi	512	CYP2C9	FLUVOXAMINE	Cancer Clinical Trials and approved for other pathologies	-	SENSITIVITY	biomarker	selective serotonin reuptake inhibitor (SSRI)(Cmap)	DTC|PharmGKB	622	0.1	-
6888	CYP2C9	1559	KAT6A	7994		20609354	GenomeRNAi	512	CYP2C9	HYDRALAZINE	Cancer Clinical Trials and approved for other pathologies	-	SENSITIVITY	biomarker	vasodilator(Cmap)	DTC	622	0.1	-
6889	CYP2C9	1559	KAT6A	7994		20609354	GenomeRNAi	512	CYP2C9	INDINAVIR	Cancer Clinical Trials and approved for other pathologies	-	SENSITIVITY	biomarker	HIV protease inhibitor(Cmap)	DTC	622	0.1	-
6890	CYP2C9	1559	KAT6A	7994		20609354	GenomeRNAi	512	CYP2C9	KETOCONAZOLE	Cancer Clinical Trials and approved for other pathologies	-	SENSITIVITY	biomarker	sterol demethylase inhibitor(Cmap)	DTC	622	0.1	-
6891	CYP2C9	1559	KAT6A	7994		20609354	GenomeRNAi	512	CYP2C9	LANSOPRAZOLE SULFIDE	Cancer Clinical Trials and approved for other pathologies	-	SENSITIVITY	biomarker	ATPase inhibitor(Cmap)	DTC	622	0.1	-
6892	CYP2C9	1559	KAT6A	7994		20609354	GenomeRNAi	512	CYP2C9	MERCAPTOPURINE	Cancer Clinical Trials and approved for other pathologies	-	SENSITIVITY	biomarker	immunosuppressant(Cmap)|protein synthesis inhibitor(Cmap)|purine antagonist(Cmap)	DTC	622	0.1	-
6893	CYP2C9	1559	KAT6A	7994		20609354	GenomeRNAi	512	CYP2C9	NICOTINIC ACID	Cancer Clinical Trials and approved for other pathologies	-	SENSITIVITY	biomarker	NAD precursor(Cmap)|vitamin B(Cmap)	DTC	622	0.1	-
6894	CYP2C9	1559	KAT6A	7994		20609354	GenomeRNAi	512	CYP2C9	SULINDAC	Cancer Clinical Trials and approved for other pathologies	-	SENSITIVITY	biomarker	cyclooxygenase inhibitor(Cmap)	DTC	622	0.1	-
6895	CYP2C9	1559	KAT6A	7994		20609354	GenomeRNAi	512	CYP2C9	VALPROIC ACID	Cancer Clinical Trials and approved for other pathologies	-	SENSITIVITY	biomarker	Other	DTC	622	0.1	-
6896	CYP2C9	1559	KAT6A	7994		20609354	GenomeRNAi	512	CYP2C9	ZAFIRLUKAST	Cancer Clinical Trials and approved for other pathologies	-	SENSITIVITY	biomarker	leukotriene receptor antagonist(Cmap)	DTC|PharmGKB	622	0.1	-
6897	CYP2C9	1559	KAT6A	7994		20609354	GenomeRNAi	512	CYP2C9	PIOGLITAZONE	Cancer Clinical Trials and approved for other pathologies	-	SENSITIVITY	biomarker	PPAR receptor agonist(Cmap)|insulin sensitizer(Cmap)	PharmGKB	621	0.2262	-
6898	CYP2C9	1559	KAT6A	7994		20609354	GenomeRNAi	512	CYP2C9	AVATROMBOPAG	Cancer Clinical Trials and approved for other pathologies	-	SENSITIVITY	biomarker	thrombopoietin receptor agonist(Cmap)	FDA|PharmGKB	612	0.1	-
6899	CYP2C9	1559	KAT6A	7994		20609354	GenomeRNAi	512	CYP2C9	ETACRYNIC ACID	Cancer Clinical Trials and approved for other pathologies	-	SENSITIVITY	biomarker	Other	DTC	612	0.1	-
6900	CYP2C9	1559	KAT6A	7994		20609354	GenomeRNAi	512	CYP2C9	ZILEUTON	Cancer Clinical Trials and approved for other pathologies	-	SENSITIVITY	biomarker	leukotriene synthesis inhibitor(Cmap)|lipoxygenase inhibitor(Cmap)	DTC	612	0.1	-
6901	CYP2C9	1559	KAT6A	7994		20609354	GenomeRNAi	512	CYP2C9	BRIVARACETAM	Cancer Clinical Trials and approved for other pathologies	-	SENSITIVITY	biomarker	Other	PharmGKB	611	0.1	-
7052	CYP2C9	1559	TLE1	7088		20609354	GenomeRNAi	509	CYP2C9	OLANZAPINE	Cancer Clinical Trials and approved for other pathologies	-	SENSITIVITY	direct-target	dopamine receptor antagonist(Cmap)|serotonin receptor antagonist(Cmap)	DrugBank|PharmGKB|TEND|TdgClinicalTrial	754	0.2262	-
7053	CYP2C9	1559	TLE1	7088		20609354	GenomeRNAi	509	CYP2C9	CLOZAPINE	Cancer Clinical Trials and approved for other pathologies	-	SENSITIVITY	direct-target	dopamine receptor antagonist(Cmap)|serotonin receptor antagonist(Cmap)	DTC|DrugBank|GuideToPharmacology|PharmGKB	753	0.2	-
7054	CYP2C9	1559	TLE1	7088		20609354	GenomeRNAi	509	CYP2C9	IMIPRAMINE	Cancer Clinical Trials and approved for other pathologies	-	SENSITIVITY	direct-target	norepinephrine reputake inhibitor(Cmap)|serotonin reuptake inhibitor(Cmap)	DTC|DrugBank|GuideToPharmacology|PharmGKB	753	0.2	-
7055	CYP2C9	1559	TLE1	7088		20609354	GenomeRNAi	509	CYP2C9	ASPIRIN	Cancer Clinical Trials and approved for other pathologies	-	SENSITIVITY	direct-target	cyclooxygenase inhibitor(Cmap)	DTC|DrugBank|NCI|PharmGKB	752	0.7257	-
7056	CYP2C9	1559	TLE1	7088		20609354	GenomeRNAi	509	CYP2C9	DANAZOL	Cancer Clinical Trials and approved for other pathologies	-	SENSITIVITY	direct-target	estrogen receptor antagonist(Cmap)|progesterone receptor agonist(Cmap)	DTC|DrugBank|NCI|PharmGKB	752	0.2	-
7057	CYP2C9	1559	TLE1	7088		20609354	GenomeRNAi	509	CYP2C9	ISONIAZID	Cancer Clinical Trials and approved for other pathologies	-	SENSITIVITY	direct-target	FABI inhibitor(Cmap)	DTC|DrugBank|PharmGKB	743	0.2118	-
7058	CYP2C9	1559	TLE1	7088		20609354	GenomeRNAi	509	CYP2C9	MINOCYCLINE	Cancer Clinical Trials and approved for other pathologies	-	SENSITIVITY	direct-target	bacterial 30S ribosomal subunit inhibitor(Cmap)	DTC|DrugBank	732	0.3418	-
7059	CYP2C9	1559	TLE1	7088		20609354	GenomeRNAi	509	CYP2C9	ESCITALOPRAM	Cancer Clinical Trials and approved for other pathologies	-	SENSITIVITY	direct-target	selective serotonin reuptake inhibitor (SSRI)(Cmap)	DTC|DrugBank|PharmGKB	732	0.2	-
7060	CYP2C9	1559	TLE1	7088		20609354	GenomeRNAi	509	CYP2C9	LOVASTATIN	Cancer Clinical Trials and approved for other pathologies	-	SENSITIVITY	biomarker	HMGCR inhibitor(Cmap)	DTC|NCI|PharmGKB	662	0.2262	-
7061	CYP2C9	1559	TLE1	7088		20609354	GenomeRNAi	509	CYP2C9	PROGESTERONE	Cancer Clinical Trials and approved for other pathologies	-	SENSITIVITY	biomarker	progesterone receptor agonist(Cmap)	DTC|NCI|PharmGKB	652	0.7957	-
7062	CYP2C9	1559	TLE1	7088		20609354	GenomeRNAi	509	CYP2C9	ATORVASTATIN	Cancer Clinical Trials and approved for other pathologies	-	SENSITIVITY	biomarker	HMGCR inhibitor(Cmap)	NCI|PharmGKB	652	0.2262	-
7063	CYP2C9	1559	TLE1	7088		20609354	GenomeRNAi	509	CYP2C9	RIFAMPICIN	Cancer Clinical Trials and approved for other pathologies	-	SENSITIVITY	biomarker	RNA polymerase inhibitor(Cmap)	DTC|NCI|PharmGKB	652	0.2262	-
7064	CYP2C9	1559	TLE1	7088		20609354	GenomeRNAi	509	CYP2C9	WARFARIN	Cancer Clinical Trials and approved for other pathologies	-	SENSITIVITY	biomarker	vitamin K antagonist(Cmap)	FDA|NCI|PharmGKB	643	0.2519	-
7065	CYP2C9	1559	TLE1	7088		20609354	GenomeRNAi	509	CYP2C9	CLARITHROMYCIN	Cancer Clinical Trials and approved for other pathologies	-	SENSITIVITY	biomarker	bacterial 50S ribosomal subunit inhibitor(Cmap)	DTC|NCI|PharmGKB	642	0.2262	-
7066	CYP2C9	1559	TLE1	7088		20609354	GenomeRNAi	509	CYP2C9	FENOFIBRATE	Cancer Clinical Trials and approved for other pathologies	-	SENSITIVITY	biomarker	PPAR receptor agonist(Cmap)	DTC|PharmGKB	642	0.2262	-
7067	CYP2C9	1559	TLE1	7088		20609354	GenomeRNAi	509	CYP2C9	MONTELUKAST	Cancer Clinical Trials and approved for other pathologies	-	SENSITIVITY	biomarker	leukotriene receptor antagonist(Cmap)	DTC|PharmGKB	642	0.2262	-
7068	CYP2C9	1559	TLE1	7088		20609354	GenomeRNAi	509	CYP2C9	SIMVASTATIN	Cancer Clinical Trials and approved for other pathologies	-	SENSITIVITY	biomarker	HMGCR inhibitor(Cmap)	DTC|NCI|PharmGKB	642	0.2262	-
7069	CYP2C9	1559	TLE1	7088		20609354	GenomeRNAi	509	CYP2C9	COLCHICINE	Cancer Clinical Trials and approved for other pathologies	-	SENSITIVITY	biomarker	microtubule inhibitor(Cmap)	DTC|NCI	642	0.2	-
7070	CYP2C9	1559	TLE1	7088		20609354	GenomeRNAi	509	CYP2C9	ZIDOVUDINE	Cancer Clinical Trials and approved for other pathologies	-	SENSITIVITY	biomarker	nucleoside reverse transcriptase inhibitor(Cmap)	DTC|NCI|PharmGKB	642	0.1008	-
7071	CYP2C9	1559	TLE1	7088		20609354	GenomeRNAi	509	CYP2C9	DIGOXIN	Cancer Clinical Trials and approved for other pathologies	-	SENSITIVITY	biomarker	ATPase inhibitor(Cmap)	DTC|NCI	642	0.1	-
7072	CYP2C9	1559	TLE1	7088		20609354	GenomeRNAi	509	CYP2C9	ERYTHROMYCIN	Cancer Clinical Trials and approved for other pathologies	-	SENSITIVITY	biomarker	NFkB pathway inhibitor(Cmap)	DTC|PharmGKB	632	0.2262	-
7073	CYP2C9	1559	TLE1	7088		20609354	GenomeRNAi	509	CYP2C9	MIRTAZAPINE	Cancer Clinical Trials and approved for other pathologies	-	SENSITIVITY	biomarker	adrenergic receptor antagonist(Cmap)|serotonin receptor antagonist(Cmap)	DTC|PharmGKB	632	0.2262	-
7074	CYP2C9	1559	TLE1	7088		20609354	GenomeRNAi	509	CYP2C9	CAFFEINE	Cancer Clinical Trials and approved for other pathologies	-	SENSITIVITY	biomarker	adenosine receptor antagonist(Cmap)|phosphodiesterase inhibitor(Cmap)	DTC|NCI	632	0.2	-
7075	CYP2C9	1559	TLE1	7088		20609354	GenomeRNAi	509	CYP2C9	DACARBAZINE	Cancer Clinical Trials and approved for other pathologies	-	SENSITIVITY	biomarker	DNA alkylating agent(Cmap)	DTC|PharmGKB	632	0.2	-
7076	CYP2C9	1559	TLE1	7088		20609354	GenomeRNAi	509	CYP2C9	FINASTERIDE	Cancer Clinical Trials and approved for other pathologies	-	SENSITIVITY	biomarker	5 alpha reductase inhibitor(Cmap)	DTC|NCI	632	0.1651	-
7077	CYP2C9	1559	TLE1	7088		20609354	GenomeRNAi	509	CYP2C9	BUSULFAN	Cancer Clinical Trials and approved for other pathologies	-	SENSITIVITY	biomarker	DNA inhibitor(Cmap)	DTC|PharmGKB	632	0.1008	-
7078	CYP2C9	1559	TLE1	7088		20609354	GenomeRNAi	509	CYP2C9	PROPRANOLOL	Cancer Clinical Trials and approved for other pathologies	-	SENSITIVITY	biomarker	adrenergic receptor antagonist(Cmap)	DTC|NCI	632	0.1	-
7079	CYP2C9	1559	TLE1	7088		20609354	GenomeRNAi	509	CYP2C9	SULFASALAZINE	Cancer Clinical Trials and approved for other pathologies	-	SENSITIVITY	biomarker	cyclooxygenase inhibitor(Cmap)	DTC|NCI	632	0.1	-
7080	CYP2C9	1559	TLE1	7088		20609354	GenomeRNAi	509	CYP2C9	LORATADINE	Cancer Clinical Trials and approved for other pathologies	-	SENSITIVITY	biomarker	histamine receptor antagonist(Cmap)	DTC|PharmGKB	622	0.2262	-
7081	CYP2C9	1559	TLE1	7088		20609354	GenomeRNAi	509	CYP2C9	ALLOPURINOL	Cancer Clinical Trials and approved for other pathologies	-	SENSITIVITY	biomarker	xanthine oxidase inhibitor(Cmap)	DTC	622	0.1	-
7082	CYP2C9	1559	TLE1	7088		20609354	GenomeRNAi	509	CYP2C9	AMPHOTERICIN B	Cancer Clinical Trials and approved for other pathologies	-	SENSITIVITY	biomarker	Other	DTC	622	0.1	-
7083	CYP2C9	1559	TLE1	7088		20609354	GenomeRNAi	509	CYP2C9	AZITHROMYCIN	Cancer Clinical Trials and approved for other pathologies	-	SENSITIVITY	biomarker	bacterial 50S ribosomal subunit inhibitor(Cmap)	DTC	622	0.1	-
7084	CYP2C9	1559	TLE1	7088		20609354	GenomeRNAi	509	CYP2C9	BECLOMETASONE	Cancer Clinical Trials and approved for other pathologies	-	SENSITIVITY	biomarker	glucocorticoid receptor agonist(Cmap)	DTC	622	0.1	-
7085	CYP2C9	1559	TLE1	7088		20609354	GenomeRNAi	509	CYP2C9	BUDESONIDE	Cancer Clinical Trials and approved for other pathologies	-	SENSITIVITY	biomarker	glucocorticoid receptor agonist(Cmap)	DTC	622	0.1	-
7086	CYP2C9	1559	TLE1	7088		20609354	GenomeRNAi	509	CYP2C9	CHLOROQUINE	Cancer Clinical Trials and approved for other pathologies	-	SENSITIVITY	biomarker	antimalarial agent(Cmap)	DTC	622	0.1	-
7087	CYP2C9	1559	TLE1	7088		20609354	GenomeRNAi	509	CYP2C9	CIPROFLOXACIN	Cancer Clinical Trials and approved for other pathologies	-	SENSITIVITY	biomarker	bacterial DNA gyrase inhibitor(Cmap)	DTC	622	0.1	-
7088	CYP2C9	1559	TLE1	7088		20609354	GenomeRNAi	509	CYP2C9	DISULFIRAM	Cancer Clinical Trials and approved for other pathologies	-	SENSITIVITY	biomarker	DNA methyltransferase inhibitor(Cmap)|TRPV agonist(Cmap)|aldehyde dehydrogenase inhibitor(Cmap)	DTC	622	0.1	-
7089	CYP2C9	1559	TLE1	7088		20609354	GenomeRNAi	509	CYP2C9	FLUCONAZOLE	Cancer Clinical Trials and approved for other pathologies	-	SENSITIVITY	biomarker	sterol demethylase inhibitor(Cmap)	DTC|PharmGKB	622	0.1	-
7090	CYP2C9	1559	TLE1	7088		20609354	GenomeRNAi	509	CYP2C9	FLUVOXAMINE	Cancer Clinical Trials and approved for other pathologies	-	SENSITIVITY	biomarker	selective serotonin reuptake inhibitor (SSRI)(Cmap)	DTC|PharmGKB	622	0.1	-
7091	CYP2C9	1559	TLE1	7088		20609354	GenomeRNAi	509	CYP2C9	HYDRALAZINE	Cancer Clinical Trials and approved for other pathologies	-	SENSITIVITY	biomarker	vasodilator(Cmap)	DTC	622	0.1	-
7092	CYP2C9	1559	TLE1	7088		20609354	GenomeRNAi	509	CYP2C9	INDINAVIR	Cancer Clinical Trials and approved for other pathologies	-	SENSITIVITY	biomarker	HIV protease inhibitor(Cmap)	DTC	622	0.1	-
7093	CYP2C9	1559	TLE1	7088		20609354	GenomeRNAi	509	CYP2C9	KETOCONAZOLE	Cancer Clinical Trials and approved for other pathologies	-	SENSITIVITY	biomarker	sterol demethylase inhibitor(Cmap)	DTC	622	0.1	-
7094	CYP2C9	1559	TLE1	7088		20609354	GenomeRNAi	509	CYP2C9	LANSOPRAZOLE SULFIDE	Cancer Clinical Trials and approved for other pathologies	-	SENSITIVITY	biomarker	ATPase inhibitor(Cmap)	DTC	622	0.1	-
7095	CYP2C9	1559	TLE1	7088		20609354	GenomeRNAi	509	CYP2C9	MERCAPTOPURINE	Cancer Clinical Trials and approved for other pathologies	-	SENSITIVITY	biomarker	immunosuppressant(Cmap)|protein synthesis inhibitor(Cmap)|purine antagonist(Cmap)	DTC	622	0.1	-
7096	CYP2C9	1559	TLE1	7088		20609354	GenomeRNAi	509	CYP2C9	NICOTINIC ACID	Cancer Clinical Trials and approved for other pathologies	-	SENSITIVITY	biomarker	NAD precursor(Cmap)|vitamin B(Cmap)	DTC	622	0.1	-
7097	CYP2C9	1559	TLE1	7088		20609354	GenomeRNAi	509	CYP2C9	SULINDAC	Cancer Clinical Trials and approved for other pathologies	-	SENSITIVITY	biomarker	cyclooxygenase inhibitor(Cmap)	DTC	622	0.1	-
7098	CYP2C9	1559	TLE1	7088		20609354	GenomeRNAi	509	CYP2C9	VALPROIC ACID	Cancer Clinical Trials and approved for other pathologies	-	SENSITIVITY	biomarker	Other	DTC	622	0.1	-
7099	CYP2C9	1559	TLE1	7088		20609354	GenomeRNAi	509	CYP2C9	ZAFIRLUKAST	Cancer Clinical Trials and approved for other pathologies	-	SENSITIVITY	biomarker	leukotriene receptor antagonist(Cmap)	DTC|PharmGKB	622	0.1	-
7100	CYP2C9	1559	TLE1	7088		20609354	GenomeRNAi	509	CYP2C9	PIOGLITAZONE	Cancer Clinical Trials and approved for other pathologies	-	SENSITIVITY	biomarker	PPAR receptor agonist(Cmap)|insulin sensitizer(Cmap)	PharmGKB	621	0.2262	-
7101	CYP2C9	1559	TLE1	7088		20609354	GenomeRNAi	509	CYP2C9	AVATROMBOPAG	Cancer Clinical Trials and approved for other pathologies	-	SENSITIVITY	biomarker	thrombopoietin receptor agonist(Cmap)	FDA|PharmGKB	612	0.1	-
7102	CYP2C9	1559	TLE1	7088		20609354	GenomeRNAi	509	CYP2C9	ETACRYNIC ACID	Cancer Clinical Trials and approved for other pathologies	-	SENSITIVITY	biomarker	Other	DTC	612	0.1	-
7103	CYP2C9	1559	TLE1	7088		20609354	GenomeRNAi	509	CYP2C9	ZILEUTON	Cancer Clinical Trials and approved for other pathologies	-	SENSITIVITY	biomarker	leukotriene synthesis inhibitor(Cmap)|lipoxygenase inhibitor(Cmap)	DTC	612	0.1	-
7104	CYP2C9	1559	TLE1	7088		20609354	GenomeRNAi	509	CYP2C9	BRIVARACETAM	Cancer Clinical Trials and approved for other pathologies	-	SENSITIVITY	biomarker	Other	PharmGKB	611	0.1	-
7255	CYP2C9	1559	SMARCA1	6594		20609354	GenomeRNAi	506	CYP2C9	OLANZAPINE	Cancer Clinical Trials and approved for other pathologies	-	SENSITIVITY	direct-target	dopamine receptor antagonist(Cmap)|serotonin receptor antagonist(Cmap)	DrugBank|PharmGKB|TEND|TdgClinicalTrial	754	0.2262	-
7256	CYP2C9	1559	SMARCA1	6594		20609354	GenomeRNAi	506	CYP2C9	CLOZAPINE	Cancer Clinical Trials and approved for other pathologies	-	SENSITIVITY	direct-target	dopamine receptor antagonist(Cmap)|serotonin receptor antagonist(Cmap)	DTC|DrugBank|GuideToPharmacology|PharmGKB	753	0.2	-
7257	CYP2C9	1559	SMARCA1	6594		20609354	GenomeRNAi	506	CYP2C9	IMIPRAMINE	Cancer Clinical Trials and approved for other pathologies	-	SENSITIVITY	direct-target	norepinephrine reputake inhibitor(Cmap)|serotonin reuptake inhibitor(Cmap)	DTC|DrugBank|GuideToPharmacology|PharmGKB	753	0.2	-
7258	CYP2C9	1559	SMARCA1	6594		20609354	GenomeRNAi	506	CYP2C9	ASPIRIN	Cancer Clinical Trials and approved for other pathologies	-	SENSITIVITY	direct-target	cyclooxygenase inhibitor(Cmap)	DTC|DrugBank|NCI|PharmGKB	752	0.7257	-
7259	CYP2C9	1559	SMARCA1	6594		20609354	GenomeRNAi	506	CYP2C9	DANAZOL	Cancer Clinical Trials and approved for other pathologies	-	SENSITIVITY	direct-target	estrogen receptor antagonist(Cmap)|progesterone receptor agonist(Cmap)	DTC|DrugBank|NCI|PharmGKB	752	0.2	-
7260	CYP2C9	1559	SMARCA1	6594		20609354	GenomeRNAi	506	CYP2C9	ISONIAZID	Cancer Clinical Trials and approved for other pathologies	-	SENSITIVITY	direct-target	FABI inhibitor(Cmap)	DTC|DrugBank|PharmGKB	743	0.2118	-
7261	CYP2C9	1559	SMARCA1	6594		20609354	GenomeRNAi	506	CYP2C9	MINOCYCLINE	Cancer Clinical Trials and approved for other pathologies	-	SENSITIVITY	direct-target	bacterial 30S ribosomal subunit inhibitor(Cmap)	DTC|DrugBank	732	0.3418	-
7262	CYP2C9	1559	SMARCA1	6594		20609354	GenomeRNAi	506	CYP2C9	ESCITALOPRAM	Cancer Clinical Trials and approved for other pathologies	-	SENSITIVITY	direct-target	selective serotonin reuptake inhibitor (SSRI)(Cmap)	DTC|DrugBank|PharmGKB	732	0.2	-
7263	CYP2C9	1559	SMARCA1	6594		20609354	GenomeRNAi	506	CYP2C9	LOVASTATIN	Cancer Clinical Trials and approved for other pathologies	-	SENSITIVITY	biomarker	HMGCR inhibitor(Cmap)	DTC|NCI|PharmGKB	662	0.2262	-
7264	CYP2C9	1559	SMARCA1	6594		20609354	GenomeRNAi	506	CYP2C9	PROGESTERONE	Cancer Clinical Trials and approved for other pathologies	-	SENSITIVITY	biomarker	progesterone receptor agonist(Cmap)	DTC|NCI|PharmGKB	652	0.7957	-
7265	CYP2C9	1559	SMARCA1	6594		20609354	GenomeRNAi	506	CYP2C9	ATORVASTATIN	Cancer Clinical Trials and approved for other pathologies	-	SENSITIVITY	biomarker	HMGCR inhibitor(Cmap)	NCI|PharmGKB	652	0.2262	-
7266	CYP2C9	1559	SMARCA1	6594		20609354	GenomeRNAi	506	CYP2C9	RIFAMPICIN	Cancer Clinical Trials and approved for other pathologies	-	SENSITIVITY	biomarker	RNA polymerase inhibitor(Cmap)	DTC|NCI|PharmGKB	652	0.2262	-
7267	CYP2C9	1559	SMARCA1	6594		20609354	GenomeRNAi	506	CYP2C9	WARFARIN	Cancer Clinical Trials and approved for other pathologies	-	SENSITIVITY	biomarker	vitamin K antagonist(Cmap)	FDA|NCI|PharmGKB	643	0.2519	-
7268	CYP2C9	1559	SMARCA1	6594		20609354	GenomeRNAi	506	CYP2C9	CLARITHROMYCIN	Cancer Clinical Trials and approved for other pathologies	-	SENSITIVITY	biomarker	bacterial 50S ribosomal subunit inhibitor(Cmap)	DTC|NCI|PharmGKB	642	0.2262	-
7269	CYP2C9	1559	SMARCA1	6594		20609354	GenomeRNAi	506	CYP2C9	FENOFIBRATE	Cancer Clinical Trials and approved for other pathologies	-	SENSITIVITY	biomarker	PPAR receptor agonist(Cmap)	DTC|PharmGKB	642	0.2262	-
7270	CYP2C9	1559	SMARCA1	6594		20609354	GenomeRNAi	506	CYP2C9	MONTELUKAST	Cancer Clinical Trials and approved for other pathologies	-	SENSITIVITY	biomarker	leukotriene receptor antagonist(Cmap)	DTC|PharmGKB	642	0.2262	-
7271	CYP2C9	1559	SMARCA1	6594		20609354	GenomeRNAi	506	CYP2C9	SIMVASTATIN	Cancer Clinical Trials and approved for other pathologies	-	SENSITIVITY	biomarker	HMGCR inhibitor(Cmap)	DTC|NCI|PharmGKB	642	0.2262	-
7272	CYP2C9	1559	SMARCA1	6594		20609354	GenomeRNAi	506	CYP2C9	COLCHICINE	Cancer Clinical Trials and approved for other pathologies	-	SENSITIVITY	biomarker	microtubule inhibitor(Cmap)	DTC|NCI	642	0.2	-
7273	CYP2C9	1559	SMARCA1	6594		20609354	GenomeRNAi	506	CYP2C9	ZIDOVUDINE	Cancer Clinical Trials and approved for other pathologies	-	SENSITIVITY	biomarker	nucleoside reverse transcriptase inhibitor(Cmap)	DTC|NCI|PharmGKB	642	0.1008	-
7274	CYP2C9	1559	SMARCA1	6594		20609354	GenomeRNAi	506	CYP2C9	DIGOXIN	Cancer Clinical Trials and approved for other pathologies	-	SENSITIVITY	biomarker	ATPase inhibitor(Cmap)	DTC|NCI	642	0.1	-
7275	CYP2C9	1559	SMARCA1	6594		20609354	GenomeRNAi	506	CYP2C9	ERYTHROMYCIN	Cancer Clinical Trials and approved for other pathologies	-	SENSITIVITY	biomarker	NFkB pathway inhibitor(Cmap)	DTC|PharmGKB	632	0.2262	-
7276	CYP2C9	1559	SMARCA1	6594		20609354	GenomeRNAi	506	CYP2C9	MIRTAZAPINE	Cancer Clinical Trials and approved for other pathologies	-	SENSITIVITY	biomarker	adrenergic receptor antagonist(Cmap)|serotonin receptor antagonist(Cmap)	DTC|PharmGKB	632	0.2262	-
7277	CYP2C9	1559	SMARCA1	6594		20609354	GenomeRNAi	506	CYP2C9	CAFFEINE	Cancer Clinical Trials and approved for other pathologies	-	SENSITIVITY	biomarker	adenosine receptor antagonist(Cmap)|phosphodiesterase inhibitor(Cmap)	DTC|NCI	632	0.2	-
7278	CYP2C9	1559	SMARCA1	6594		20609354	GenomeRNAi	506	CYP2C9	DACARBAZINE	Cancer Clinical Trials and approved for other pathologies	-	SENSITIVITY	biomarker	DNA alkylating agent(Cmap)	DTC|PharmGKB	632	0.2	-
7279	CYP2C9	1559	SMARCA1	6594		20609354	GenomeRNAi	506	CYP2C9	FINASTERIDE	Cancer Clinical Trials and approved for other pathologies	-	SENSITIVITY	biomarker	5 alpha reductase inhibitor(Cmap)	DTC|NCI	632	0.1651	-
7280	CYP2C9	1559	SMARCA1	6594		20609354	GenomeRNAi	506	CYP2C9	BUSULFAN	Cancer Clinical Trials and approved for other pathologies	-	SENSITIVITY	biomarker	DNA inhibitor(Cmap)	DTC|PharmGKB	632	0.1008	-
7281	CYP2C9	1559	SMARCA1	6594		20609354	GenomeRNAi	506	CYP2C9	PROPRANOLOL	Cancer Clinical Trials and approved for other pathologies	-	SENSITIVITY	biomarker	adrenergic receptor antagonist(Cmap)	DTC|NCI	632	0.1	-
7282	CYP2C9	1559	SMARCA1	6594		20609354	GenomeRNAi	506	CYP2C9	SULFASALAZINE	Cancer Clinical Trials and approved for other pathologies	-	SENSITIVITY	biomarker	cyclooxygenase inhibitor(Cmap)	DTC|NCI	632	0.1	-
7283	CYP2C9	1559	SMARCA1	6594		20609354	GenomeRNAi	506	CYP2C9	LORATADINE	Cancer Clinical Trials and approved for other pathologies	-	SENSITIVITY	biomarker	histamine receptor antagonist(Cmap)	DTC|PharmGKB	622	0.2262	-
7284	CYP2C9	1559	SMARCA1	6594		20609354	GenomeRNAi	506	CYP2C9	ALLOPURINOL	Cancer Clinical Trials and approved for other pathologies	-	SENSITIVITY	biomarker	xanthine oxidase inhibitor(Cmap)	DTC	622	0.1	-
7285	CYP2C9	1559	SMARCA1	6594		20609354	GenomeRNAi	506	CYP2C9	AMPHOTERICIN B	Cancer Clinical Trials and approved for other pathologies	-	SENSITIVITY	biomarker	Other	DTC	622	0.1	-
7286	CYP2C9	1559	SMARCA1	6594		20609354	GenomeRNAi	506	CYP2C9	AZITHROMYCIN	Cancer Clinical Trials and approved for other pathologies	-	SENSITIVITY	biomarker	bacterial 50S ribosomal subunit inhibitor(Cmap)	DTC	622	0.1	-
7287	CYP2C9	1559	SMARCA1	6594		20609354	GenomeRNAi	506	CYP2C9	BECLOMETASONE	Cancer Clinical Trials and approved for other pathologies	-	SENSITIVITY	biomarker	glucocorticoid receptor agonist(Cmap)	DTC	622	0.1	-
7288	CYP2C9	1559	SMARCA1	6594		20609354	GenomeRNAi	506	CYP2C9	BUDESONIDE	Cancer Clinical Trials and approved for other pathologies	-	SENSITIVITY	biomarker	glucocorticoid receptor agonist(Cmap)	DTC	622	0.1	-
7289	CYP2C9	1559	SMARCA1	6594		20609354	GenomeRNAi	506	CYP2C9	CHLOROQUINE	Cancer Clinical Trials and approved for other pathologies	-	SENSITIVITY	biomarker	antimalarial agent(Cmap)	DTC	622	0.1	-
7290	CYP2C9	1559	SMARCA1	6594		20609354	GenomeRNAi	506	CYP2C9	CIPROFLOXACIN	Cancer Clinical Trials and approved for other pathologies	-	SENSITIVITY	biomarker	bacterial DNA gyrase inhibitor(Cmap)	DTC	622	0.1	-
7291	CYP2C9	1559	SMARCA1	6594		20609354	GenomeRNAi	506	CYP2C9	DISULFIRAM	Cancer Clinical Trials and approved for other pathologies	-	SENSITIVITY	biomarker	DNA methyltransferase inhibitor(Cmap)|TRPV agonist(Cmap)|aldehyde dehydrogenase inhibitor(Cmap)	DTC	622	0.1	-
7292	CYP2C9	1559	SMARCA1	6594		20609354	GenomeRNAi	506	CYP2C9	FLUCONAZOLE	Cancer Clinical Trials and approved for other pathologies	-	SENSITIVITY	biomarker	sterol demethylase inhibitor(Cmap)	DTC|PharmGKB	622	0.1	-
7293	CYP2C9	1559	SMARCA1	6594		20609354	GenomeRNAi	506	CYP2C9	FLUVOXAMINE	Cancer Clinical Trials and approved for other pathologies	-	SENSITIVITY	biomarker	selective serotonin reuptake inhibitor (SSRI)(Cmap)	DTC|PharmGKB	622	0.1	-
7294	CYP2C9	1559	SMARCA1	6594		20609354	GenomeRNAi	506	CYP2C9	HYDRALAZINE	Cancer Clinical Trials and approved for other pathologies	-	SENSITIVITY	biomarker	vasodilator(Cmap)	DTC	622	0.1	-
7295	CYP2C9	1559	SMARCA1	6594		20609354	GenomeRNAi	506	CYP2C9	INDINAVIR	Cancer Clinical Trials and approved for other pathologies	-	SENSITIVITY	biomarker	HIV protease inhibitor(Cmap)	DTC	622	0.1	-
7296	CYP2C9	1559	SMARCA1	6594		20609354	GenomeRNAi	506	CYP2C9	KETOCONAZOLE	Cancer Clinical Trials and approved for other pathologies	-	SENSITIVITY	biomarker	sterol demethylase inhibitor(Cmap)	DTC	622	0.1	-
7297	CYP2C9	1559	SMARCA1	6594		20609354	GenomeRNAi	506	CYP2C9	LANSOPRAZOLE SULFIDE	Cancer Clinical Trials and approved for other pathologies	-	SENSITIVITY	biomarker	ATPase inhibitor(Cmap)	DTC	622	0.1	-
7298	CYP2C9	1559	SMARCA1	6594		20609354	GenomeRNAi	506	CYP2C9	MERCAPTOPURINE	Cancer Clinical Trials and approved for other pathologies	-	SENSITIVITY	biomarker	immunosuppressant(Cmap)|protein synthesis inhibitor(Cmap)|purine antagonist(Cmap)	DTC	622	0.1	-
7299	CYP2C9	1559	SMARCA1	6594		20609354	GenomeRNAi	506	CYP2C9	NICOTINIC ACID	Cancer Clinical Trials and approved for other pathologies	-	SENSITIVITY	biomarker	NAD precursor(Cmap)|vitamin B(Cmap)	DTC	622	0.1	-
7300	CYP2C9	1559	SMARCA1	6594		20609354	GenomeRNAi	506	CYP2C9	SULINDAC	Cancer Clinical Trials and approved for other pathologies	-	SENSITIVITY	biomarker	cyclooxygenase inhibitor(Cmap)	DTC	622	0.1	-
7301	CYP2C9	1559	SMARCA1	6594		20609354	GenomeRNAi	506	CYP2C9	VALPROIC ACID	Cancer Clinical Trials and approved for other pathologies	-	SENSITIVITY	biomarker	Other	DTC	622	0.1	-
7302	CYP2C9	1559	SMARCA1	6594		20609354	GenomeRNAi	506	CYP2C9	ZAFIRLUKAST	Cancer Clinical Trials and approved for other pathologies	-	SENSITIVITY	biomarker	leukotriene receptor antagonist(Cmap)	DTC|PharmGKB	622	0.1	-
7303	CYP2C9	1559	SMARCA1	6594		20609354	GenomeRNAi	506	CYP2C9	PIOGLITAZONE	Cancer Clinical Trials and approved for other pathologies	-	SENSITIVITY	biomarker	PPAR receptor agonist(Cmap)|insulin sensitizer(Cmap)	PharmGKB	621	0.2262	-
7304	CYP2C9	1559	SMARCA1	6594		20609354	GenomeRNAi	506	CYP2C9	AVATROMBOPAG	Cancer Clinical Trials and approved for other pathologies	-	SENSITIVITY	biomarker	thrombopoietin receptor agonist(Cmap)	FDA|PharmGKB	612	0.1	-
7305	CYP2C9	1559	SMARCA1	6594		20609354	GenomeRNAi	506	CYP2C9	ETACRYNIC ACID	Cancer Clinical Trials and approved for other pathologies	-	SENSITIVITY	biomarker	Other	DTC	612	0.1	-
7306	CYP2C9	1559	SMARCA1	6594		20609354	GenomeRNAi	506	CYP2C9	ZILEUTON	Cancer Clinical Trials and approved for other pathologies	-	SENSITIVITY	biomarker	leukotriene synthesis inhibitor(Cmap)|lipoxygenase inhibitor(Cmap)	DTC	612	0.1	-
7307	CYP2C9	1559	SMARCA1	6594		20609354	GenomeRNAi	506	CYP2C9	BRIVARACETAM	Cancer Clinical Trials and approved for other pathologies	-	SENSITIVITY	biomarker	Other	PharmGKB	611	0.1	-
7458	CYP2C9	1559	PDE4DIP	9659		20609354	GenomeRNAi	0.5539999999999999	CYP2C9	OLANZAPINE	Cancer Clinical Trials and approved for other pathologies	-	SENSITIVITY	direct-target	dopamine receptor antagonist(Cmap)|serotonin receptor antagonist(Cmap)	DrugBank|PharmGKB|TEND|TdgClinicalTrial	754	0.2262	-
7459	CYP2C9	1559	PDE4DIP	9659		20609354	GenomeRNAi	0.5539999999999999	CYP2C9	CLOZAPINE	Cancer Clinical Trials and approved for other pathologies	-	SENSITIVITY	direct-target	dopamine receptor antagonist(Cmap)|serotonin receptor antagonist(Cmap)	DTC|DrugBank|GuideToPharmacology|PharmGKB	753	0.2	-
7460	CYP2C9	1559	PDE4DIP	9659		20609354	GenomeRNAi	0.5539999999999999	CYP2C9	IMIPRAMINE	Cancer Clinical Trials and approved for other pathologies	-	SENSITIVITY	direct-target	norepinephrine reputake inhibitor(Cmap)|serotonin reuptake inhibitor(Cmap)	DTC|DrugBank|GuideToPharmacology|PharmGKB	753	0.2	-
7461	CYP2C9	1559	PDE4DIP	9659		20609354	GenomeRNAi	0.5539999999999999	CYP2C9	ASPIRIN	Cancer Clinical Trials and approved for other pathologies	-	SENSITIVITY	direct-target	cyclooxygenase inhibitor(Cmap)	DTC|DrugBank|NCI|PharmGKB	752	0.7257	-
7462	CYP2C9	1559	PDE4DIP	9659		20609354	GenomeRNAi	0.5539999999999999	CYP2C9	DANAZOL	Cancer Clinical Trials and approved for other pathologies	-	SENSITIVITY	direct-target	estrogen receptor antagonist(Cmap)|progesterone receptor agonist(Cmap)	DTC|DrugBank|NCI|PharmGKB	752	0.2	-
7463	CYP2C9	1559	PDE4DIP	9659		20609354	GenomeRNAi	0.5539999999999999	CYP2C9	ISONIAZID	Cancer Clinical Trials and approved for other pathologies	-	SENSITIVITY	direct-target	FABI inhibitor(Cmap)	DTC|DrugBank|PharmGKB	743	0.2118	-
7464	CYP2C9	1559	PDE4DIP	9659		20609354	GenomeRNAi	0.5539999999999999	CYP2C9	MINOCYCLINE	Cancer Clinical Trials and approved for other pathologies	-	SENSITIVITY	direct-target	bacterial 30S ribosomal subunit inhibitor(Cmap)	DTC|DrugBank	732	0.3418	-
7465	CYP2C9	1559	PDE4DIP	9659		20609354	GenomeRNAi	0.5539999999999999	CYP2C9	ESCITALOPRAM	Cancer Clinical Trials and approved for other pathologies	-	SENSITIVITY	direct-target	selective serotonin reuptake inhibitor (SSRI)(Cmap)	DTC|DrugBank|PharmGKB	732	0.2	-
7466	CYP2C9	1559	PDE4DIP	9659		20609354	GenomeRNAi	0.5539999999999999	CYP2C9	LOVASTATIN	Cancer Clinical Trials and approved for other pathologies	-	SENSITIVITY	biomarker	HMGCR inhibitor(Cmap)	DTC|NCI|PharmGKB	662	0.2262	-
7467	CYP2C9	1559	PDE4DIP	9659		20609354	GenomeRNAi	0.5539999999999999	CYP2C9	PROGESTERONE	Cancer Clinical Trials and approved for other pathologies	-	SENSITIVITY	biomarker	progesterone receptor agonist(Cmap)	DTC|NCI|PharmGKB	652	0.7957	-
7468	CYP2C9	1559	PDE4DIP	9659		20609354	GenomeRNAi	0.5539999999999999	CYP2C9	ATORVASTATIN	Cancer Clinical Trials and approved for other pathologies	-	SENSITIVITY	biomarker	HMGCR inhibitor(Cmap)	NCI|PharmGKB	652	0.2262	-
7469	CYP2C9	1559	PDE4DIP	9659		20609354	GenomeRNAi	0.5539999999999999	CYP2C9	RIFAMPICIN	Cancer Clinical Trials and approved for other pathologies	-	SENSITIVITY	biomarker	RNA polymerase inhibitor(Cmap)	DTC|NCI|PharmGKB	652	0.2262	-
7470	CYP2C9	1559	PDE4DIP	9659		20609354	GenomeRNAi	0.5539999999999999	CYP2C9	WARFARIN	Cancer Clinical Trials and approved for other pathologies	-	SENSITIVITY	biomarker	vitamin K antagonist(Cmap)	FDA|NCI|PharmGKB	643	0.2519	-
7471	CYP2C9	1559	PDE4DIP	9659		20609354	GenomeRNAi	0.5539999999999999	CYP2C9	CLARITHROMYCIN	Cancer Clinical Trials and approved for other pathologies	-	SENSITIVITY	biomarker	bacterial 50S ribosomal subunit inhibitor(Cmap)	DTC|NCI|PharmGKB	642	0.2262	-
7472	CYP2C9	1559	PDE4DIP	9659		20609354	GenomeRNAi	0.5539999999999999	CYP2C9	FENOFIBRATE	Cancer Clinical Trials and approved for other pathologies	-	SENSITIVITY	biomarker	PPAR receptor agonist(Cmap)	DTC|PharmGKB	642	0.2262	-
7473	CYP2C9	1559	PDE4DIP	9659		20609354	GenomeRNAi	0.5539999999999999	CYP2C9	MONTELUKAST	Cancer Clinical Trials and approved for other pathologies	-	SENSITIVITY	biomarker	leukotriene receptor antagonist(Cmap)	DTC|PharmGKB	642	0.2262	-
7474	CYP2C9	1559	PDE4DIP	9659		20609354	GenomeRNAi	0.5539999999999999	CYP2C9	SIMVASTATIN	Cancer Clinical Trials and approved for other pathologies	-	SENSITIVITY	biomarker	HMGCR inhibitor(Cmap)	DTC|NCI|PharmGKB	642	0.2262	-
7475	CYP2C9	1559	PDE4DIP	9659		20609354	GenomeRNAi	0.5539999999999999	CYP2C9	COLCHICINE	Cancer Clinical Trials and approved for other pathologies	-	SENSITIVITY	biomarker	microtubule inhibitor(Cmap)	DTC|NCI	642	0.2	-
7476	CYP2C9	1559	PDE4DIP	9659		20609354	GenomeRNAi	0.5539999999999999	CYP2C9	ZIDOVUDINE	Cancer Clinical Trials and approved for other pathologies	-	SENSITIVITY	biomarker	nucleoside reverse transcriptase inhibitor(Cmap)	DTC|NCI|PharmGKB	642	0.1008	-
7477	CYP2C9	1559	PDE4DIP	9659		20609354	GenomeRNAi	0.5539999999999999	CYP2C9	DIGOXIN	Cancer Clinical Trials and approved for other pathologies	-	SENSITIVITY	biomarker	ATPase inhibitor(Cmap)	DTC|NCI	642	0.1	-
7478	CYP2C9	1559	PDE4DIP	9659		20609354	GenomeRNAi	0.5539999999999999	CYP2C9	ERYTHROMYCIN	Cancer Clinical Trials and approved for other pathologies	-	SENSITIVITY	biomarker	NFkB pathway inhibitor(Cmap)	DTC|PharmGKB	632	0.2262	-
7479	CYP2C9	1559	PDE4DIP	9659		20609354	GenomeRNAi	0.5539999999999999	CYP2C9	MIRTAZAPINE	Cancer Clinical Trials and approved for other pathologies	-	SENSITIVITY	biomarker	adrenergic receptor antagonist(Cmap)|serotonin receptor antagonist(Cmap)	DTC|PharmGKB	632	0.2262	-
7480	CYP2C9	1559	PDE4DIP	9659		20609354	GenomeRNAi	0.5539999999999999	CYP2C9	CAFFEINE	Cancer Clinical Trials and approved for other pathologies	-	SENSITIVITY	biomarker	adenosine receptor antagonist(Cmap)|phosphodiesterase inhibitor(Cmap)	DTC|NCI	632	0.2	-
7481	CYP2C9	1559	PDE4DIP	9659		20609354	GenomeRNAi	0.5539999999999999	CYP2C9	DACARBAZINE	Cancer Clinical Trials and approved for other pathologies	-	SENSITIVITY	biomarker	DNA alkylating agent(Cmap)	DTC|PharmGKB	632	0.2	-
7482	CYP2C9	1559	PDE4DIP	9659		20609354	GenomeRNAi	0.5539999999999999	CYP2C9	FINASTERIDE	Cancer Clinical Trials and approved for other pathologies	-	SENSITIVITY	biomarker	5 alpha reductase inhibitor(Cmap)	DTC|NCI	632	0.1651	-
7483	CYP2C9	1559	PDE4DIP	9659		20609354	GenomeRNAi	0.5539999999999999	CYP2C9	BUSULFAN	Cancer Clinical Trials and approved for other pathologies	-	SENSITIVITY	biomarker	DNA inhibitor(Cmap)	DTC|PharmGKB	632	0.1008	-
7484	CYP2C9	1559	PDE4DIP	9659		20609354	GenomeRNAi	0.5539999999999999	CYP2C9	PROPRANOLOL	Cancer Clinical Trials and approved for other pathologies	-	SENSITIVITY	biomarker	adrenergic receptor antagonist(Cmap)	DTC|NCI	632	0.1	-
7485	CYP2C9	1559	PDE4DIP	9659		20609354	GenomeRNAi	0.5539999999999999	CYP2C9	SULFASALAZINE	Cancer Clinical Trials and approved for other pathologies	-	SENSITIVITY	biomarker	cyclooxygenase inhibitor(Cmap)	DTC|NCI	632	0.1	-
7486	CYP2C9	1559	PDE4DIP	9659		20609354	GenomeRNAi	0.5539999999999999	CYP2C9	LORATADINE	Cancer Clinical Trials and approved for other pathologies	-	SENSITIVITY	biomarker	histamine receptor antagonist(Cmap)	DTC|PharmGKB	622	0.2262	-
7487	CYP2C9	1559	PDE4DIP	9659		20609354	GenomeRNAi	0.5539999999999999	CYP2C9	ALLOPURINOL	Cancer Clinical Trials and approved for other pathologies	-	SENSITIVITY	biomarker	xanthine oxidase inhibitor(Cmap)	DTC	622	0.1	-
7488	CYP2C9	1559	PDE4DIP	9659		20609354	GenomeRNAi	0.5539999999999999	CYP2C9	AMPHOTERICIN B	Cancer Clinical Trials and approved for other pathologies	-	SENSITIVITY	biomarker	Other	DTC	622	0.1	-
7489	CYP2C9	1559	PDE4DIP	9659		20609354	GenomeRNAi	0.5539999999999999	CYP2C9	AZITHROMYCIN	Cancer Clinical Trials and approved for other pathologies	-	SENSITIVITY	biomarker	bacterial 50S ribosomal subunit inhibitor(Cmap)	DTC	622	0.1	-
7490	CYP2C9	1559	PDE4DIP	9659		20609354	GenomeRNAi	0.5539999999999999	CYP2C9	BECLOMETASONE	Cancer Clinical Trials and approved for other pathologies	-	SENSITIVITY	biomarker	glucocorticoid receptor agonist(Cmap)	DTC	622	0.1	-
7491	CYP2C9	1559	PDE4DIP	9659		20609354	GenomeRNAi	0.5539999999999999	CYP2C9	BUDESONIDE	Cancer Clinical Trials and approved for other pathologies	-	SENSITIVITY	biomarker	glucocorticoid receptor agonist(Cmap)	DTC	622	0.1	-
7492	CYP2C9	1559	PDE4DIP	9659		20609354	GenomeRNAi	0.5539999999999999	CYP2C9	CHLOROQUINE	Cancer Clinical Trials and approved for other pathologies	-	SENSITIVITY	biomarker	antimalarial agent(Cmap)	DTC	622	0.1	-
7493	CYP2C9	1559	PDE4DIP	9659		20609354	GenomeRNAi	0.5539999999999999	CYP2C9	CIPROFLOXACIN	Cancer Clinical Trials and approved for other pathologies	-	SENSITIVITY	biomarker	bacterial DNA gyrase inhibitor(Cmap)	DTC	622	0.1	-
7494	CYP2C9	1559	PDE4DIP	9659		20609354	GenomeRNAi	0.5539999999999999	CYP2C9	DISULFIRAM	Cancer Clinical Trials and approved for other pathologies	-	SENSITIVITY	biomarker	DNA methyltransferase inhibitor(Cmap)|TRPV agonist(Cmap)|aldehyde dehydrogenase inhibitor(Cmap)	DTC	622	0.1	-
7495	CYP2C9	1559	PDE4DIP	9659		20609354	GenomeRNAi	0.5539999999999999	CYP2C9	FLUCONAZOLE	Cancer Clinical Trials and approved for other pathologies	-	SENSITIVITY	biomarker	sterol demethylase inhibitor(Cmap)	DTC|PharmGKB	622	0.1	-
7496	CYP2C9	1559	PDE4DIP	9659		20609354	GenomeRNAi	0.5539999999999999	CYP2C9	FLUVOXAMINE	Cancer Clinical Trials and approved for other pathologies	-	SENSITIVITY	biomarker	selective serotonin reuptake inhibitor (SSRI)(Cmap)	DTC|PharmGKB	622	0.1	-
7497	CYP2C9	1559	PDE4DIP	9659		20609354	GenomeRNAi	0.5539999999999999	CYP2C9	HYDRALAZINE	Cancer Clinical Trials and approved for other pathologies	-	SENSITIVITY	biomarker	vasodilator(Cmap)	DTC	622	0.1	-
7498	CYP2C9	1559	PDE4DIP	9659		20609354	GenomeRNAi	0.5539999999999999	CYP2C9	INDINAVIR	Cancer Clinical Trials and approved for other pathologies	-	SENSITIVITY	biomarker	HIV protease inhibitor(Cmap)	DTC	622	0.1	-
7499	CYP2C9	1559	PDE4DIP	9659		20609354	GenomeRNAi	0.5539999999999999	CYP2C9	KETOCONAZOLE	Cancer Clinical Trials and approved for other pathologies	-	SENSITIVITY	biomarker	sterol demethylase inhibitor(Cmap)	DTC	622	0.1	-
7500	CYP2C9	1559	PDE4DIP	9659		20609354	GenomeRNAi	0.5539999999999999	CYP2C9	LANSOPRAZOLE SULFIDE	Cancer Clinical Trials and approved for other pathologies	-	SENSITIVITY	biomarker	ATPase inhibitor(Cmap)	DTC	622	0.1	-
7501	CYP2C9	1559	PDE4DIP	9659		20609354	GenomeRNAi	0.5539999999999999	CYP2C9	MERCAPTOPURINE	Cancer Clinical Trials and approved for other pathologies	-	SENSITIVITY	biomarker	immunosuppressant(Cmap)|protein synthesis inhibitor(Cmap)|purine antagonist(Cmap)	DTC	622	0.1	-
7502	CYP2C9	1559	PDE4DIP	9659		20609354	GenomeRNAi	0.5539999999999999	CYP2C9	NICOTINIC ACID	Cancer Clinical Trials and approved for other pathologies	-	SENSITIVITY	biomarker	NAD precursor(Cmap)|vitamin B(Cmap)	DTC	622	0.1	-
7503	CYP2C9	1559	PDE4DIP	9659		20609354	GenomeRNAi	0.5539999999999999	CYP2C9	SULINDAC	Cancer Clinical Trials and approved for other pathologies	-	SENSITIVITY	biomarker	cyclooxygenase inhibitor(Cmap)	DTC	622	0.1	-
7504	CYP2C9	1559	PDE4DIP	9659		20609354	GenomeRNAi	0.5539999999999999	CYP2C9	VALPROIC ACID	Cancer Clinical Trials and approved for other pathologies	-	SENSITIVITY	biomarker	Other	DTC	622	0.1	-
7505	CYP2C9	1559	PDE4DIP	9659		20609354	GenomeRNAi	0.5539999999999999	CYP2C9	ZAFIRLUKAST	Cancer Clinical Trials and approved for other pathologies	-	SENSITIVITY	biomarker	leukotriene receptor antagonist(Cmap)	DTC|PharmGKB	622	0.1	-
7506	CYP2C9	1559	PDE4DIP	9659		20609354	GenomeRNAi	0.5539999999999999	CYP2C9	PIOGLITAZONE	Cancer Clinical Trials and approved for other pathologies	-	SENSITIVITY	biomarker	PPAR receptor agonist(Cmap)|insulin sensitizer(Cmap)	PharmGKB	621	0.2262	-
7507	CYP2C9	1559	PDE4DIP	9659		20609354	GenomeRNAi	0.5539999999999999	CYP2C9	AVATROMBOPAG	Cancer Clinical Trials and approved for other pathologies	-	SENSITIVITY	biomarker	thrombopoietin receptor agonist(Cmap)	FDA|PharmGKB	612	0.1	-
7508	CYP2C9	1559	PDE4DIP	9659		20609354	GenomeRNAi	0.5539999999999999	CYP2C9	ETACRYNIC ACID	Cancer Clinical Trials and approved for other pathologies	-	SENSITIVITY	biomarker	Other	DTC	612	0.1	-
7509	CYP2C9	1559	PDE4DIP	9659		20609354	GenomeRNAi	0.5539999999999999	CYP2C9	ZILEUTON	Cancer Clinical Trials and approved for other pathologies	-	SENSITIVITY	biomarker	leukotriene synthesis inhibitor(Cmap)|lipoxygenase inhibitor(Cmap)	DTC	612	0.1	-
7510	CYP2C9	1559	PDE4DIP	9659		20609354	GenomeRNAi	0.5539999999999999	CYP2C9	BRIVARACETAM	Cancer Clinical Trials and approved for other pathologies	-	SENSITIVITY	biomarker	Other	PharmGKB	611	0.1	-
7661	CYP2C9	1559	SMO	6608		17000754	GenomeRNAi	0.5	CYP2C9	OLANZAPINE	Cancer Clinical Trials and approved for other pathologies	-	SENSITIVITY	direct-target	dopamine receptor antagonist(Cmap)|serotonin receptor antagonist(Cmap)	DrugBank|PharmGKB|TEND|TdgClinicalTrial	754	0.2262	-
7662	CYP2C9	1559	SMO	6608		17000754	GenomeRNAi	0.5	CYP2C9	CLOZAPINE	Cancer Clinical Trials and approved for other pathologies	-	SENSITIVITY	direct-target	dopamine receptor antagonist(Cmap)|serotonin receptor antagonist(Cmap)	DTC|DrugBank|GuideToPharmacology|PharmGKB	753	0.2	-
7663	CYP2C9	1559	SMO	6608		17000754	GenomeRNAi	0.5	CYP2C9	IMIPRAMINE	Cancer Clinical Trials and approved for other pathologies	-	SENSITIVITY	direct-target	norepinephrine reputake inhibitor(Cmap)|serotonin reuptake inhibitor(Cmap)	DTC|DrugBank|GuideToPharmacology|PharmGKB	753	0.2	-
7664	CYP2C9	1559	SMO	6608		17000754	GenomeRNAi	0.5	CYP2C9	ASPIRIN	Cancer Clinical Trials and approved for other pathologies	-	SENSITIVITY	direct-target	cyclooxygenase inhibitor(Cmap)	DTC|DrugBank|NCI|PharmGKB	752	0.7257	-
7665	CYP2C9	1559	SMO	6608		17000754	GenomeRNAi	0.5	CYP2C9	DANAZOL	Cancer Clinical Trials and approved for other pathologies	-	SENSITIVITY	direct-target	estrogen receptor antagonist(Cmap)|progesterone receptor agonist(Cmap)	DTC|DrugBank|NCI|PharmGKB	752	0.2	-
7666	CYP2C9	1559	SMO	6608		17000754	GenomeRNAi	0.5	CYP2C9	ISONIAZID	Cancer Clinical Trials and approved for other pathologies	-	SENSITIVITY	direct-target	FABI inhibitor(Cmap)	DTC|DrugBank|PharmGKB	743	0.2118	-
7667	CYP2C9	1559	SMO	6608		17000754	GenomeRNAi	0.5	CYP2C9	MINOCYCLINE	Cancer Clinical Trials and approved for other pathologies	-	SENSITIVITY	direct-target	bacterial 30S ribosomal subunit inhibitor(Cmap)	DTC|DrugBank	732	0.3418	-
7668	CYP2C9	1559	SMO	6608		17000754	GenomeRNAi	0.5	CYP2C9	ESCITALOPRAM	Cancer Clinical Trials and approved for other pathologies	-	SENSITIVITY	direct-target	selective serotonin reuptake inhibitor (SSRI)(Cmap)	DTC|DrugBank|PharmGKB	732	0.2	-
7669	CYP2C9	1559	SMO	6608		17000754	GenomeRNAi	0.5	CYP2C9	LOVASTATIN	Cancer Clinical Trials and approved for other pathologies	-	SENSITIVITY	biomarker	HMGCR inhibitor(Cmap)	DTC|NCI|PharmGKB	662	0.2262	-
7670	CYP2C9	1559	SMO	6608		17000754	GenomeRNAi	0.5	CYP2C9	PROGESTERONE	Cancer Clinical Trials and approved for other pathologies	-	SENSITIVITY	biomarker	progesterone receptor agonist(Cmap)	DTC|NCI|PharmGKB	652	0.7957	-
7671	CYP2C9	1559	SMO	6608		17000754	GenomeRNAi	0.5	CYP2C9	ATORVASTATIN	Cancer Clinical Trials and approved for other pathologies	-	SENSITIVITY	biomarker	HMGCR inhibitor(Cmap)	NCI|PharmGKB	652	0.2262	-
7672	CYP2C9	1559	SMO	6608		17000754	GenomeRNAi	0.5	CYP2C9	RIFAMPICIN	Cancer Clinical Trials and approved for other pathologies	-	SENSITIVITY	biomarker	RNA polymerase inhibitor(Cmap)	DTC|NCI|PharmGKB	652	0.2262	-
7673	CYP2C9	1559	SMO	6608		17000754	GenomeRNAi	0.5	CYP2C9	WARFARIN	Cancer Clinical Trials and approved for other pathologies	-	SENSITIVITY	biomarker	vitamin K antagonist(Cmap)	FDA|NCI|PharmGKB	643	0.2519	-
7674	CYP2C9	1559	SMO	6608		17000754	GenomeRNAi	0.5	CYP2C9	CLARITHROMYCIN	Cancer Clinical Trials and approved for other pathologies	-	SENSITIVITY	biomarker	bacterial 50S ribosomal subunit inhibitor(Cmap)	DTC|NCI|PharmGKB	642	0.2262	-
7675	CYP2C9	1559	SMO	6608		17000754	GenomeRNAi	0.5	CYP2C9	FENOFIBRATE	Cancer Clinical Trials and approved for other pathologies	-	SENSITIVITY	biomarker	PPAR receptor agonist(Cmap)	DTC|PharmGKB	642	0.2262	-
7676	CYP2C9	1559	SMO	6608		17000754	GenomeRNAi	0.5	CYP2C9	MONTELUKAST	Cancer Clinical Trials and approved for other pathologies	-	SENSITIVITY	biomarker	leukotriene receptor antagonist(Cmap)	DTC|PharmGKB	642	0.2262	-
7677	CYP2C9	1559	SMO	6608		17000754	GenomeRNAi	0.5	CYP2C9	SIMVASTATIN	Cancer Clinical Trials and approved for other pathologies	-	SENSITIVITY	biomarker	HMGCR inhibitor(Cmap)	DTC|NCI|PharmGKB	642	0.2262	-
7678	CYP2C9	1559	SMO	6608		17000754	GenomeRNAi	0.5	CYP2C9	COLCHICINE	Cancer Clinical Trials and approved for other pathologies	-	SENSITIVITY	biomarker	microtubule inhibitor(Cmap)	DTC|NCI	642	0.2	-
7679	CYP2C9	1559	SMO	6608		17000754	GenomeRNAi	0.5	CYP2C9	ZIDOVUDINE	Cancer Clinical Trials and approved for other pathologies	-	SENSITIVITY	biomarker	nucleoside reverse transcriptase inhibitor(Cmap)	DTC|NCI|PharmGKB	642	0.1008	-
7680	CYP2C9	1559	SMO	6608		17000754	GenomeRNAi	0.5	CYP2C9	DIGOXIN	Cancer Clinical Trials and approved for other pathologies	-	SENSITIVITY	biomarker	ATPase inhibitor(Cmap)	DTC|NCI	642	0.1	-
7681	CYP2C9	1559	SMO	6608		17000754	GenomeRNAi	0.5	CYP2C9	ERYTHROMYCIN	Cancer Clinical Trials and approved for other pathologies	-	SENSITIVITY	biomarker	NFkB pathway inhibitor(Cmap)	DTC|PharmGKB	632	0.2262	-
7682	CYP2C9	1559	SMO	6608		17000754	GenomeRNAi	0.5	CYP2C9	MIRTAZAPINE	Cancer Clinical Trials and approved for other pathologies	-	SENSITIVITY	biomarker	adrenergic receptor antagonist(Cmap)|serotonin receptor antagonist(Cmap)	DTC|PharmGKB	632	0.2262	-
7683	CYP2C9	1559	SMO	6608		17000754	GenomeRNAi	0.5	CYP2C9	CAFFEINE	Cancer Clinical Trials and approved for other pathologies	-	SENSITIVITY	biomarker	adenosine receptor antagonist(Cmap)|phosphodiesterase inhibitor(Cmap)	DTC|NCI	632	0.2	-
7684	CYP2C9	1559	SMO	6608		17000754	GenomeRNAi	0.5	CYP2C9	DACARBAZINE	Cancer Clinical Trials and approved for other pathologies	-	SENSITIVITY	biomarker	DNA alkylating agent(Cmap)	DTC|PharmGKB	632	0.2	-
7685	CYP2C9	1559	SMO	6608		17000754	GenomeRNAi	0.5	CYP2C9	FINASTERIDE	Cancer Clinical Trials and approved for other pathologies	-	SENSITIVITY	biomarker	5 alpha reductase inhibitor(Cmap)	DTC|NCI	632	0.1651	-
7686	CYP2C9	1559	SMO	6608		17000754	GenomeRNAi	0.5	CYP2C9	BUSULFAN	Cancer Clinical Trials and approved for other pathologies	-	SENSITIVITY	biomarker	DNA inhibitor(Cmap)	DTC|PharmGKB	632	0.1008	-
7687	CYP2C9	1559	SMO	6608		17000754	GenomeRNAi	0.5	CYP2C9	PROPRANOLOL	Cancer Clinical Trials and approved for other pathologies	-	SENSITIVITY	biomarker	adrenergic receptor antagonist(Cmap)	DTC|NCI	632	0.1	-
7688	CYP2C9	1559	SMO	6608		17000754	GenomeRNAi	0.5	CYP2C9	SULFASALAZINE	Cancer Clinical Trials and approved for other pathologies	-	SENSITIVITY	biomarker	cyclooxygenase inhibitor(Cmap)	DTC|NCI	632	0.1	-
7689	CYP2C9	1559	SMO	6608		17000754	GenomeRNAi	0.5	CYP2C9	LORATADINE	Cancer Clinical Trials and approved for other pathologies	-	SENSITIVITY	biomarker	histamine receptor antagonist(Cmap)	DTC|PharmGKB	622	0.2262	-
7690	CYP2C9	1559	SMO	6608		17000754	GenomeRNAi	0.5	CYP2C9	ALLOPURINOL	Cancer Clinical Trials and approved for other pathologies	-	SENSITIVITY	biomarker	xanthine oxidase inhibitor(Cmap)	DTC	622	0.1	-
7691	CYP2C9	1559	SMO	6608		17000754	GenomeRNAi	0.5	CYP2C9	AMPHOTERICIN B	Cancer Clinical Trials and approved for other pathologies	-	SENSITIVITY	biomarker	Other	DTC	622	0.1	-
7692	CYP2C9	1559	SMO	6608		17000754	GenomeRNAi	0.5	CYP2C9	AZITHROMYCIN	Cancer Clinical Trials and approved for other pathologies	-	SENSITIVITY	biomarker	bacterial 50S ribosomal subunit inhibitor(Cmap)	DTC	622	0.1	-
7693	CYP2C9	1559	SMO	6608		17000754	GenomeRNAi	0.5	CYP2C9	BECLOMETASONE	Cancer Clinical Trials and approved for other pathologies	-	SENSITIVITY	biomarker	glucocorticoid receptor agonist(Cmap)	DTC	622	0.1	-
7694	CYP2C9	1559	SMO	6608		17000754	GenomeRNAi	0.5	CYP2C9	BUDESONIDE	Cancer Clinical Trials and approved for other pathologies	-	SENSITIVITY	biomarker	glucocorticoid receptor agonist(Cmap)	DTC	622	0.1	-
7695	CYP2C9	1559	SMO	6608		17000754	GenomeRNAi	0.5	CYP2C9	CHLOROQUINE	Cancer Clinical Trials and approved for other pathologies	-	SENSITIVITY	biomarker	antimalarial agent(Cmap)	DTC	622	0.1	-
7696	CYP2C9	1559	SMO	6608		17000754	GenomeRNAi	0.5	CYP2C9	CIPROFLOXACIN	Cancer Clinical Trials and approved for other pathologies	-	SENSITIVITY	biomarker	bacterial DNA gyrase inhibitor(Cmap)	DTC	622	0.1	-
7697	CYP2C9	1559	SMO	6608		17000754	GenomeRNAi	0.5	CYP2C9	DISULFIRAM	Cancer Clinical Trials and approved for other pathologies	-	SENSITIVITY	biomarker	DNA methyltransferase inhibitor(Cmap)|TRPV agonist(Cmap)|aldehyde dehydrogenase inhibitor(Cmap)	DTC	622	0.1	-
7698	CYP2C9	1559	SMO	6608		17000754	GenomeRNAi	0.5	CYP2C9	FLUCONAZOLE	Cancer Clinical Trials and approved for other pathologies	-	SENSITIVITY	biomarker	sterol demethylase inhibitor(Cmap)	DTC|PharmGKB	622	0.1	-
7699	CYP2C9	1559	SMO	6608		17000754	GenomeRNAi	0.5	CYP2C9	FLUVOXAMINE	Cancer Clinical Trials and approved for other pathologies	-	SENSITIVITY	biomarker	selective serotonin reuptake inhibitor (SSRI)(Cmap)	DTC|PharmGKB	622	0.1	-
7700	CYP2C9	1559	SMO	6608		17000754	GenomeRNAi	0.5	CYP2C9	HYDRALAZINE	Cancer Clinical Trials and approved for other pathologies	-	SENSITIVITY	biomarker	vasodilator(Cmap)	DTC	622	0.1	-
7701	CYP2C9	1559	SMO	6608		17000754	GenomeRNAi	0.5	CYP2C9	INDINAVIR	Cancer Clinical Trials and approved for other pathologies	-	SENSITIVITY	biomarker	HIV protease inhibitor(Cmap)	DTC	622	0.1	-
7702	CYP2C9	1559	SMO	6608		17000754	GenomeRNAi	0.5	CYP2C9	KETOCONAZOLE	Cancer Clinical Trials and approved for other pathologies	-	SENSITIVITY	biomarker	sterol demethylase inhibitor(Cmap)	DTC	622	0.1	-
7703	CYP2C9	1559	SMO	6608		17000754	GenomeRNAi	0.5	CYP2C9	LANSOPRAZOLE SULFIDE	Cancer Clinical Trials and approved for other pathologies	-	SENSITIVITY	biomarker	ATPase inhibitor(Cmap)	DTC	622	0.1	-
7704	CYP2C9	1559	SMO	6608		17000754	GenomeRNAi	0.5	CYP2C9	MERCAPTOPURINE	Cancer Clinical Trials and approved for other pathologies	-	SENSITIVITY	biomarker	immunosuppressant(Cmap)|protein synthesis inhibitor(Cmap)|purine antagonist(Cmap)	DTC	622	0.1	-
7705	CYP2C9	1559	SMO	6608		17000754	GenomeRNAi	0.5	CYP2C9	NICOTINIC ACID	Cancer Clinical Trials and approved for other pathologies	-	SENSITIVITY	biomarker	NAD precursor(Cmap)|vitamin B(Cmap)	DTC	622	0.1	-
7706	CYP2C9	1559	SMO	6608		17000754	GenomeRNAi	0.5	CYP2C9	SULINDAC	Cancer Clinical Trials and approved for other pathologies	-	SENSITIVITY	biomarker	cyclooxygenase inhibitor(Cmap)	DTC	622	0.1	-
7707	CYP2C9	1559	SMO	6608		17000754	GenomeRNAi	0.5	CYP2C9	VALPROIC ACID	Cancer Clinical Trials and approved for other pathologies	-	SENSITIVITY	biomarker	Other	DTC	622	0.1	-
7708	CYP2C9	1559	SMO	6608		17000754	GenomeRNAi	0.5	CYP2C9	ZAFIRLUKAST	Cancer Clinical Trials and approved for other pathologies	-	SENSITIVITY	biomarker	leukotriene receptor antagonist(Cmap)	DTC|PharmGKB	622	0.1	-
7709	CYP2C9	1559	SMO	6608		17000754	GenomeRNAi	0.5	CYP2C9	PIOGLITAZONE	Cancer Clinical Trials and approved for other pathologies	-	SENSITIVITY	biomarker	PPAR receptor agonist(Cmap)|insulin sensitizer(Cmap)	PharmGKB	621	0.2262	-
7710	CYP2C9	1559	SMO	6608		17000754	GenomeRNAi	0.5	CYP2C9	AVATROMBOPAG	Cancer Clinical Trials and approved for other pathologies	-	SENSITIVITY	biomarker	thrombopoietin receptor agonist(Cmap)	FDA|PharmGKB	612	0.1	-
7711	CYP2C9	1559	SMO	6608		17000754	GenomeRNAi	0.5	CYP2C9	ETACRYNIC ACID	Cancer Clinical Trials and approved for other pathologies	-	SENSITIVITY	biomarker	Other	DTC	612	0.1	-
7712	CYP2C9	1559	SMO	6608		17000754	GenomeRNAi	0.5	CYP2C9	ZILEUTON	Cancer Clinical Trials and approved for other pathologies	-	SENSITIVITY	biomarker	leukotriene synthesis inhibitor(Cmap)|lipoxygenase inhibitor(Cmap)	DTC	612	0.1	-
7713	CYP2C9	1559	SMO	6608		17000754	GenomeRNAi	0.5	CYP2C9	BRIVARACETAM	Cancer Clinical Trials and approved for other pathologies	-	SENSITIVITY	biomarker	Other	PharmGKB	611	0.1	-
7864	CYP2C9	1559	PTPRD	5789		17000754	GenomeRNAi	0.5	CYP2C9	OLANZAPINE	Cancer Clinical Trials and approved for other pathologies	-	SENSITIVITY	direct-target	dopamine receptor antagonist(Cmap)|serotonin receptor antagonist(Cmap)	DrugBank|PharmGKB|TEND|TdgClinicalTrial	754	0.2262	-
7865	CYP2C9	1559	PTPRD	5789		17000754	GenomeRNAi	0.5	CYP2C9	CLOZAPINE	Cancer Clinical Trials and approved for other pathologies	-	SENSITIVITY	direct-target	dopamine receptor antagonist(Cmap)|serotonin receptor antagonist(Cmap)	DTC|DrugBank|GuideToPharmacology|PharmGKB	753	0.2	-
7866	CYP2C9	1559	PTPRD	5789		17000754	GenomeRNAi	0.5	CYP2C9	IMIPRAMINE	Cancer Clinical Trials and approved for other pathologies	-	SENSITIVITY	direct-target	norepinephrine reputake inhibitor(Cmap)|serotonin reuptake inhibitor(Cmap)	DTC|DrugBank|GuideToPharmacology|PharmGKB	753	0.2	-
7867	CYP2C9	1559	PTPRD	5789		17000754	GenomeRNAi	0.5	CYP2C9	ASPIRIN	Cancer Clinical Trials and approved for other pathologies	-	SENSITIVITY	direct-target	cyclooxygenase inhibitor(Cmap)	DTC|DrugBank|NCI|PharmGKB	752	0.7257	-
7868	CYP2C9	1559	PTPRD	5789		17000754	GenomeRNAi	0.5	CYP2C9	DANAZOL	Cancer Clinical Trials and approved for other pathologies	-	SENSITIVITY	direct-target	estrogen receptor antagonist(Cmap)|progesterone receptor agonist(Cmap)	DTC|DrugBank|NCI|PharmGKB	752	0.2	-
7869	CYP2C9	1559	PTPRD	5789		17000754	GenomeRNAi	0.5	CYP2C9	ISONIAZID	Cancer Clinical Trials and approved for other pathologies	-	SENSITIVITY	direct-target	FABI inhibitor(Cmap)	DTC|DrugBank|PharmGKB	743	0.2118	-
7870	CYP2C9	1559	PTPRD	5789		17000754	GenomeRNAi	0.5	CYP2C9	MINOCYCLINE	Cancer Clinical Trials and approved for other pathologies	-	SENSITIVITY	direct-target	bacterial 30S ribosomal subunit inhibitor(Cmap)	DTC|DrugBank	732	0.3418	-
7871	CYP2C9	1559	PTPRD	5789		17000754	GenomeRNAi	0.5	CYP2C9	ESCITALOPRAM	Cancer Clinical Trials and approved for other pathologies	-	SENSITIVITY	direct-target	selective serotonin reuptake inhibitor (SSRI)(Cmap)	DTC|DrugBank|PharmGKB	732	0.2	-
7872	CYP2C9	1559	PTPRD	5789		17000754	GenomeRNAi	0.5	CYP2C9	LOVASTATIN	Cancer Clinical Trials and approved for other pathologies	-	SENSITIVITY	biomarker	HMGCR inhibitor(Cmap)	DTC|NCI|PharmGKB	662	0.2262	-
7873	CYP2C9	1559	PTPRD	5789		17000754	GenomeRNAi	0.5	CYP2C9	PROGESTERONE	Cancer Clinical Trials and approved for other pathologies	-	SENSITIVITY	biomarker	progesterone receptor agonist(Cmap)	DTC|NCI|PharmGKB	652	0.7957	-
7874	CYP2C9	1559	PTPRD	5789		17000754	GenomeRNAi	0.5	CYP2C9	ATORVASTATIN	Cancer Clinical Trials and approved for other pathologies	-	SENSITIVITY	biomarker	HMGCR inhibitor(Cmap)	NCI|PharmGKB	652	0.2262	-
7875	CYP2C9	1559	PTPRD	5789		17000754	GenomeRNAi	0.5	CYP2C9	RIFAMPICIN	Cancer Clinical Trials and approved for other pathologies	-	SENSITIVITY	biomarker	RNA polymerase inhibitor(Cmap)	DTC|NCI|PharmGKB	652	0.2262	-
7876	CYP2C9	1559	PTPRD	5789		17000754	GenomeRNAi	0.5	CYP2C9	WARFARIN	Cancer Clinical Trials and approved for other pathologies	-	SENSITIVITY	biomarker	vitamin K antagonist(Cmap)	FDA|NCI|PharmGKB	643	0.2519	-
7877	CYP2C9	1559	PTPRD	5789		17000754	GenomeRNAi	0.5	CYP2C9	CLARITHROMYCIN	Cancer Clinical Trials and approved for other pathologies	-	SENSITIVITY	biomarker	bacterial 50S ribosomal subunit inhibitor(Cmap)	DTC|NCI|PharmGKB	642	0.2262	-
7878	CYP2C9	1559	PTPRD	5789		17000754	GenomeRNAi	0.5	CYP2C9	FENOFIBRATE	Cancer Clinical Trials and approved for other pathologies	-	SENSITIVITY	biomarker	PPAR receptor agonist(Cmap)	DTC|PharmGKB	642	0.2262	-
7879	CYP2C9	1559	PTPRD	5789		17000754	GenomeRNAi	0.5	CYP2C9	MONTELUKAST	Cancer Clinical Trials and approved for other pathologies	-	SENSITIVITY	biomarker	leukotriene receptor antagonist(Cmap)	DTC|PharmGKB	642	0.2262	-
7880	CYP2C9	1559	PTPRD	5789		17000754	GenomeRNAi	0.5	CYP2C9	SIMVASTATIN	Cancer Clinical Trials and approved for other pathologies	-	SENSITIVITY	biomarker	HMGCR inhibitor(Cmap)	DTC|NCI|PharmGKB	642	0.2262	-
7881	CYP2C9	1559	PTPRD	5789		17000754	GenomeRNAi	0.5	CYP2C9	COLCHICINE	Cancer Clinical Trials and approved for other pathologies	-	SENSITIVITY	biomarker	microtubule inhibitor(Cmap)	DTC|NCI	642	0.2	-
7882	CYP2C9	1559	PTPRD	5789		17000754	GenomeRNAi	0.5	CYP2C9	ZIDOVUDINE	Cancer Clinical Trials and approved for other pathologies	-	SENSITIVITY	biomarker	nucleoside reverse transcriptase inhibitor(Cmap)	DTC|NCI|PharmGKB	642	0.1008	-
7883	CYP2C9	1559	PTPRD	5789		17000754	GenomeRNAi	0.5	CYP2C9	DIGOXIN	Cancer Clinical Trials and approved for other pathologies	-	SENSITIVITY	biomarker	ATPase inhibitor(Cmap)	DTC|NCI	642	0.1	-
7884	CYP2C9	1559	PTPRD	5789		17000754	GenomeRNAi	0.5	CYP2C9	ERYTHROMYCIN	Cancer Clinical Trials and approved for other pathologies	-	SENSITIVITY	biomarker	NFkB pathway inhibitor(Cmap)	DTC|PharmGKB	632	0.2262	-
7885	CYP2C9	1559	PTPRD	5789		17000754	GenomeRNAi	0.5	CYP2C9	MIRTAZAPINE	Cancer Clinical Trials and approved for other pathologies	-	SENSITIVITY	biomarker	adrenergic receptor antagonist(Cmap)|serotonin receptor antagonist(Cmap)	DTC|PharmGKB	632	0.2262	-
7886	CYP2C9	1559	PTPRD	5789		17000754	GenomeRNAi	0.5	CYP2C9	CAFFEINE	Cancer Clinical Trials and approved for other pathologies	-	SENSITIVITY	biomarker	adenosine receptor antagonist(Cmap)|phosphodiesterase inhibitor(Cmap)	DTC|NCI	632	0.2	-
7887	CYP2C9	1559	PTPRD	5789		17000754	GenomeRNAi	0.5	CYP2C9	DACARBAZINE	Cancer Clinical Trials and approved for other pathologies	-	SENSITIVITY	biomarker	DNA alkylating agent(Cmap)	DTC|PharmGKB	632	0.2	-
7888	CYP2C9	1559	PTPRD	5789		17000754	GenomeRNAi	0.5	CYP2C9	FINASTERIDE	Cancer Clinical Trials and approved for other pathologies	-	SENSITIVITY	biomarker	5 alpha reductase inhibitor(Cmap)	DTC|NCI	632	0.1651	-
7889	CYP2C9	1559	PTPRD	5789		17000754	GenomeRNAi	0.5	CYP2C9	BUSULFAN	Cancer Clinical Trials and approved for other pathologies	-	SENSITIVITY	biomarker	DNA inhibitor(Cmap)	DTC|PharmGKB	632	0.1008	-
7890	CYP2C9	1559	PTPRD	5789		17000754	GenomeRNAi	0.5	CYP2C9	PROPRANOLOL	Cancer Clinical Trials and approved for other pathologies	-	SENSITIVITY	biomarker	adrenergic receptor antagonist(Cmap)	DTC|NCI	632	0.1	-
7891	CYP2C9	1559	PTPRD	5789		17000754	GenomeRNAi	0.5	CYP2C9	SULFASALAZINE	Cancer Clinical Trials and approved for other pathologies	-	SENSITIVITY	biomarker	cyclooxygenase inhibitor(Cmap)	DTC|NCI	632	0.1	-
7892	CYP2C9	1559	PTPRD	5789		17000754	GenomeRNAi	0.5	CYP2C9	LORATADINE	Cancer Clinical Trials and approved for other pathologies	-	SENSITIVITY	biomarker	histamine receptor antagonist(Cmap)	DTC|PharmGKB	622	0.2262	-
7893	CYP2C9	1559	PTPRD	5789		17000754	GenomeRNAi	0.5	CYP2C9	ALLOPURINOL	Cancer Clinical Trials and approved for other pathologies	-	SENSITIVITY	biomarker	xanthine oxidase inhibitor(Cmap)	DTC	622	0.1	-
7894	CYP2C9	1559	PTPRD	5789		17000754	GenomeRNAi	0.5	CYP2C9	AMPHOTERICIN B	Cancer Clinical Trials and approved for other pathologies	-	SENSITIVITY	biomarker	Other	DTC	622	0.1	-
7895	CYP2C9	1559	PTPRD	5789		17000754	GenomeRNAi	0.5	CYP2C9	AZITHROMYCIN	Cancer Clinical Trials and approved for other pathologies	-	SENSITIVITY	biomarker	bacterial 50S ribosomal subunit inhibitor(Cmap)	DTC	622	0.1	-
7896	CYP2C9	1559	PTPRD	5789		17000754	GenomeRNAi	0.5	CYP2C9	BECLOMETASONE	Cancer Clinical Trials and approved for other pathologies	-	SENSITIVITY	biomarker	glucocorticoid receptor agonist(Cmap)	DTC	622	0.1	-
7897	CYP2C9	1559	PTPRD	5789		17000754	GenomeRNAi	0.5	CYP2C9	BUDESONIDE	Cancer Clinical Trials and approved for other pathologies	-	SENSITIVITY	biomarker	glucocorticoid receptor agonist(Cmap)	DTC	622	0.1	-
7898	CYP2C9	1559	PTPRD	5789		17000754	GenomeRNAi	0.5	CYP2C9	CHLOROQUINE	Cancer Clinical Trials and approved for other pathologies	-	SENSITIVITY	biomarker	antimalarial agent(Cmap)	DTC	622	0.1	-
7899	CYP2C9	1559	PTPRD	5789		17000754	GenomeRNAi	0.5	CYP2C9	CIPROFLOXACIN	Cancer Clinical Trials and approved for other pathologies	-	SENSITIVITY	biomarker	bacterial DNA gyrase inhibitor(Cmap)	DTC	622	0.1	-
7900	CYP2C9	1559	PTPRD	5789		17000754	GenomeRNAi	0.5	CYP2C9	DISULFIRAM	Cancer Clinical Trials and approved for other pathologies	-	SENSITIVITY	biomarker	DNA methyltransferase inhibitor(Cmap)|TRPV agonist(Cmap)|aldehyde dehydrogenase inhibitor(Cmap)	DTC	622	0.1	-
7901	CYP2C9	1559	PTPRD	5789		17000754	GenomeRNAi	0.5	CYP2C9	FLUCONAZOLE	Cancer Clinical Trials and approved for other pathologies	-	SENSITIVITY	biomarker	sterol demethylase inhibitor(Cmap)	DTC|PharmGKB	622	0.1	-
7902	CYP2C9	1559	PTPRD	5789		17000754	GenomeRNAi	0.5	CYP2C9	FLUVOXAMINE	Cancer Clinical Trials and approved for other pathologies	-	SENSITIVITY	biomarker	selective serotonin reuptake inhibitor (SSRI)(Cmap)	DTC|PharmGKB	622	0.1	-
7903	CYP2C9	1559	PTPRD	5789		17000754	GenomeRNAi	0.5	CYP2C9	HYDRALAZINE	Cancer Clinical Trials and approved for other pathologies	-	SENSITIVITY	biomarker	vasodilator(Cmap)	DTC	622	0.1	-
7904	CYP2C9	1559	PTPRD	5789		17000754	GenomeRNAi	0.5	CYP2C9	INDINAVIR	Cancer Clinical Trials and approved for other pathologies	-	SENSITIVITY	biomarker	HIV protease inhibitor(Cmap)	DTC	622	0.1	-
7905	CYP2C9	1559	PTPRD	5789		17000754	GenomeRNAi	0.5	CYP2C9	KETOCONAZOLE	Cancer Clinical Trials and approved for other pathologies	-	SENSITIVITY	biomarker	sterol demethylase inhibitor(Cmap)	DTC	622	0.1	-
7906	CYP2C9	1559	PTPRD	5789		17000754	GenomeRNAi	0.5	CYP2C9	LANSOPRAZOLE SULFIDE	Cancer Clinical Trials and approved for other pathologies	-	SENSITIVITY	biomarker	ATPase inhibitor(Cmap)	DTC	622	0.1	-
7907	CYP2C9	1559	PTPRD	5789		17000754	GenomeRNAi	0.5	CYP2C9	MERCAPTOPURINE	Cancer Clinical Trials and approved for other pathologies	-	SENSITIVITY	biomarker	immunosuppressant(Cmap)|protein synthesis inhibitor(Cmap)|purine antagonist(Cmap)	DTC	622	0.1	-
7908	CYP2C9	1559	PTPRD	5789		17000754	GenomeRNAi	0.5	CYP2C9	NICOTINIC ACID	Cancer Clinical Trials and approved for other pathologies	-	SENSITIVITY	biomarker	NAD precursor(Cmap)|vitamin B(Cmap)	DTC	622	0.1	-
7909	CYP2C9	1559	PTPRD	5789		17000754	GenomeRNAi	0.5	CYP2C9	SULINDAC	Cancer Clinical Trials and approved for other pathologies	-	SENSITIVITY	biomarker	cyclooxygenase inhibitor(Cmap)	DTC	622	0.1	-
7910	CYP2C9	1559	PTPRD	5789		17000754	GenomeRNAi	0.5	CYP2C9	VALPROIC ACID	Cancer Clinical Trials and approved for other pathologies	-	SENSITIVITY	biomarker	Other	DTC	622	0.1	-
7911	CYP2C9	1559	PTPRD	5789		17000754	GenomeRNAi	0.5	CYP2C9	ZAFIRLUKAST	Cancer Clinical Trials and approved for other pathologies	-	SENSITIVITY	biomarker	leukotriene receptor antagonist(Cmap)	DTC|PharmGKB	622	0.1	-
7912	CYP2C9	1559	PTPRD	5789		17000754	GenomeRNAi	0.5	CYP2C9	PIOGLITAZONE	Cancer Clinical Trials and approved for other pathologies	-	SENSITIVITY	biomarker	PPAR receptor agonist(Cmap)|insulin sensitizer(Cmap)	PharmGKB	621	0.2262	-
7913	CYP2C9	1559	PTPRD	5789		17000754	GenomeRNAi	0.5	CYP2C9	AVATROMBOPAG	Cancer Clinical Trials and approved for other pathologies	-	SENSITIVITY	biomarker	thrombopoietin receptor agonist(Cmap)	FDA|PharmGKB	612	0.1	-
7914	CYP2C9	1559	PTPRD	5789		17000754	GenomeRNAi	0.5	CYP2C9	ETACRYNIC ACID	Cancer Clinical Trials and approved for other pathologies	-	SENSITIVITY	biomarker	Other	DTC	612	0.1	-
7915	CYP2C9	1559	PTPRD	5789		17000754	GenomeRNAi	0.5	CYP2C9	ZILEUTON	Cancer Clinical Trials and approved for other pathologies	-	SENSITIVITY	biomarker	leukotriene synthesis inhibitor(Cmap)|lipoxygenase inhibitor(Cmap)	DTC	612	0.1	-
7916	CYP2C9	1559	PTPRD	5789		17000754	GenomeRNAi	0.5	CYP2C9	BRIVARACETAM	Cancer Clinical Trials and approved for other pathologies	-	SENSITIVITY	biomarker	Other	PharmGKB	611	0.1	-
8067	CYP2C9	1559	MBD4	8930		20609354	GenomeRNAi	0.5479999999999999	CYP2C9	OLANZAPINE	Cancer Clinical Trials and approved for other pathologies	-	SENSITIVITY	direct-target	dopamine receptor antagonist(Cmap)|serotonin receptor antagonist(Cmap)	DrugBank|PharmGKB|TEND|TdgClinicalTrial	754	0.2262	-
8068	CYP2C9	1559	MBD4	8930		20609354	GenomeRNAi	0.5479999999999999	CYP2C9	CLOZAPINE	Cancer Clinical Trials and approved for other pathologies	-	SENSITIVITY	direct-target	dopamine receptor antagonist(Cmap)|serotonin receptor antagonist(Cmap)	DTC|DrugBank|GuideToPharmacology|PharmGKB	753	0.2	-
8069	CYP2C9	1559	MBD4	8930		20609354	GenomeRNAi	0.5479999999999999	CYP2C9	IMIPRAMINE	Cancer Clinical Trials and approved for other pathologies	-	SENSITIVITY	direct-target	norepinephrine reputake inhibitor(Cmap)|serotonin reuptake inhibitor(Cmap)	DTC|DrugBank|GuideToPharmacology|PharmGKB	753	0.2	-
8070	CYP2C9	1559	MBD4	8930		20609354	GenomeRNAi	0.5479999999999999	CYP2C9	ASPIRIN	Cancer Clinical Trials and approved for other pathologies	-	SENSITIVITY	direct-target	cyclooxygenase inhibitor(Cmap)	DTC|DrugBank|NCI|PharmGKB	752	0.7257	-
8071	CYP2C9	1559	MBD4	8930		20609354	GenomeRNAi	0.5479999999999999	CYP2C9	DANAZOL	Cancer Clinical Trials and approved for other pathologies	-	SENSITIVITY	direct-target	estrogen receptor antagonist(Cmap)|progesterone receptor agonist(Cmap)	DTC|DrugBank|NCI|PharmGKB	752	0.2	-
8072	CYP2C9	1559	MBD4	8930		20609354	GenomeRNAi	0.5479999999999999	CYP2C9	ISONIAZID	Cancer Clinical Trials and approved for other pathologies	-	SENSITIVITY	direct-target	FABI inhibitor(Cmap)	DTC|DrugBank|PharmGKB	743	0.2118	-
8073	CYP2C9	1559	MBD4	8930		20609354	GenomeRNAi	0.5479999999999999	CYP2C9	MINOCYCLINE	Cancer Clinical Trials and approved for other pathologies	-	SENSITIVITY	direct-target	bacterial 30S ribosomal subunit inhibitor(Cmap)	DTC|DrugBank	732	0.3418	-
8074	CYP2C9	1559	MBD4	8930		20609354	GenomeRNAi	0.5479999999999999	CYP2C9	ESCITALOPRAM	Cancer Clinical Trials and approved for other pathologies	-	SENSITIVITY	direct-target	selective serotonin reuptake inhibitor (SSRI)(Cmap)	DTC|DrugBank|PharmGKB	732	0.2	-
8075	CYP2C9	1559	MBD4	8930		20609354	GenomeRNAi	0.5479999999999999	CYP2C9	LOVASTATIN	Cancer Clinical Trials and approved for other pathologies	-	SENSITIVITY	biomarker	HMGCR inhibitor(Cmap)	DTC|NCI|PharmGKB	662	0.2262	-
8076	CYP2C9	1559	MBD4	8930		20609354	GenomeRNAi	0.5479999999999999	CYP2C9	PROGESTERONE	Cancer Clinical Trials and approved for other pathologies	-	SENSITIVITY	biomarker	progesterone receptor agonist(Cmap)	DTC|NCI|PharmGKB	652	0.7957	-
8077	CYP2C9	1559	MBD4	8930		20609354	GenomeRNAi	0.5479999999999999	CYP2C9	ATORVASTATIN	Cancer Clinical Trials and approved for other pathologies	-	SENSITIVITY	biomarker	HMGCR inhibitor(Cmap)	NCI|PharmGKB	652	0.2262	-
8078	CYP2C9	1559	MBD4	8930		20609354	GenomeRNAi	0.5479999999999999	CYP2C9	RIFAMPICIN	Cancer Clinical Trials and approved for other pathologies	-	SENSITIVITY	biomarker	RNA polymerase inhibitor(Cmap)	DTC|NCI|PharmGKB	652	0.2262	-
8079	CYP2C9	1559	MBD4	8930		20609354	GenomeRNAi	0.5479999999999999	CYP2C9	WARFARIN	Cancer Clinical Trials and approved for other pathologies	-	SENSITIVITY	biomarker	vitamin K antagonist(Cmap)	FDA|NCI|PharmGKB	643	0.2519	-
8080	CYP2C9	1559	MBD4	8930		20609354	GenomeRNAi	0.5479999999999999	CYP2C9	CLARITHROMYCIN	Cancer Clinical Trials and approved for other pathologies	-	SENSITIVITY	biomarker	bacterial 50S ribosomal subunit inhibitor(Cmap)	DTC|NCI|PharmGKB	642	0.2262	-
8081	CYP2C9	1559	MBD4	8930		20609354	GenomeRNAi	0.5479999999999999	CYP2C9	FENOFIBRATE	Cancer Clinical Trials and approved for other pathologies	-	SENSITIVITY	biomarker	PPAR receptor agonist(Cmap)	DTC|PharmGKB	642	0.2262	-
8082	CYP2C9	1559	MBD4	8930		20609354	GenomeRNAi	0.5479999999999999	CYP2C9	MONTELUKAST	Cancer Clinical Trials and approved for other pathologies	-	SENSITIVITY	biomarker	leukotriene receptor antagonist(Cmap)	DTC|PharmGKB	642	0.2262	-
[truncated: 2,855 more rows]
